# Supplementary material for: The therapeutic potential of multiclonal tumoricidal T cells derived from tumor infiltrating lymphocyte-derived iPS cells
Source: Commun Biol. 2021 Jun 7;4:694. doi: 10.1038/s42003-021-02195-x (PMC8184746; doi:10.1038/s42003-021-02195-x)
Supplement: Supplementary file 5 — Supplementary Data 1 [file 42003_2021_2195_MOESM5_ESM.xlsx]

## Sheet: Fig. 1b
	CD3+ cells (%)					CTL (%)
		PBMC	TIL				PBMC	TIL
	C-T-1	74.2	N/A			C-T-1	12.4656	N/A
	C-T-2	N/A	1.25			C-T-2	N/A	0.31125
	C-T-3	61.6	4.3			C-T-3	25.3792	1.978
	C-T-4	53.9	12.8			C-T-4	23.1231	6.1568
	C-T-5	55.5	4.04			C-T-5	31.08	1.83416
	C-T-6	41.7	14.2			C-T-6	17.5974	2.5702
	C-T-7	N/A	19.4			C-T-7	N/A	3.3368
	C-T-8	63	8.89			C-T-8	12.726	1.96469
	C-T-9	54.3	7.63			C-T-9	26.3355	3.63951
	C-T-10	41	27.1			C-T-10	18.286	21.4361
	C-T-11	63.3	N/A			C-T-11	20.6991	N/A
	C-T-12	55.5	1.17			C-T-12	7.6035	0.53469
	C-T-13	53.6	1.16			C-T-13	19.5104	0.60552
	C-T-14	39.5	12.5			C-T-14	15.6025	2.9125
	C-T-15 RS	76.6	2.5			C-T-15 RS	31.5592	0.645
	C-T-15 S		1.28			C-T-15 S	N/A	0.26752
	C-T-16	66.9	3.21			C-T-16	13.3131	0.64521
		Column B	TIL				Column B	TIL
		vs.	vs.				vs.	vs.
		Column A	PBMC				Column A	PBMC
		Unpaired t test					Unpaired t test
		P value	<0.0001				P value	<0.0001
		P value summary	****				P value summary	****
		Significantly different (P < 0.05)?	Yes				Significantly different (P < 0.05)?	Yes
		One- or two-tailed P value?	Two-tailed				One- or two-tailed P value?	Two-tailed
		t, df	t=13.60, df=27				t, df	t=7.043, df=27
		How big is the difference?					How big is the difference?
		Mean of column A	57.19				Mean of column A	19.66
		Mean of column B	8.095				Mean of column B	3.256
		Difference between means (B - A) ± SEM	-49.09 ± 3.610				Difference between means (B - A) ± SEM	-16.41 ± 2.330
		95% confidence interval	-56.50 to -41.68				95% confidence interval	-21.19 to -11.63
		R squared (eta squared)	0.8726				R squared (eta squared)	0.6475
		F test to compare variances					F test to compare variances
		F, DFn, Dfd	2.174, 13, 14				F, DFn, Dfd	1.848, 13, 14
		P value	0.1628				P value	0.2672
		P value summary	ns				P value summary	ns
		Significantly different (P < 0.05)?	No				Significantly different (P < 0.05)?	No
		Data analyzed					Data analyzed
		Sample size, column A	14				Sample size, column A	14
		Sample size, column B	15				Sample size, column B	15

## Sheet: Fig. 1c
	Cell number (in a tumor block)
		C-T-2	C-T-3	C-T-4	C-T-5	C-T-6	C-T-7	C-T-8	C-T-9	C-T-10	C-T-12	C-T-13	C-T-14	C-T-15 RS	C-T-15 S	C-T-16
	Bulk TIL	320000	1750000	4320000	110000	3225000	4980000	2040000	168000	13500000	215000	150000	2875000	440000	970000	292500
	TI-CTL	996	34615	265974	2017.58	82888.9	166173	40079.7	6114.38	2.89387e+06	1149.58	908.28	83734.4	2838	2594.94	1887.24

## Sheet: Fig. 1d
	TI-CTL expansion (fold)					Table Analyzed	One-way ANOVA data		Number of comparisons per family	3
		IL2	IL2, IL7, IL15, IL21	IL2, IL7, IL15, IL21, IL12, IL18					Alpha	0.05
	C-T-8	4.32688	16.0567	26.3006		Friedman test
	C-T-10	14.7114	207.088	143.66		P value	0.008		Dunn's multiple comparisons test	Rank sum diff.	Significant?	Summary	Adjusted P Value
	C-T-12	18.8886	474.49	11.226		Exact or approximate P value?	Exact		IL2 vs. IL2, IL7, IL15, IL21	-10	Yes	*	0.0373	A-B
	C-T-13	5.18846	17.2309	10.2313		P value summary	**		IL2 vs. IL2, IL7, IL15, IL21, IL12, IL18	-11	Yes	*	0.0179	A-C
	C-T-14	3.18026	5.19584	40.6393		Are means signif. different? (P < 0.05)	Yes		IL2, IL7, IL15, IL21 vs. IL2, IL7, IL15, IL21, IL12, IL18	-1	No	ns	>0.9999	B-C
	C-T-15 RS	4.00478	11.934	161.263		Number of groups	3
	C-T-15 S	17.8275	59.5415	1452.15		Friedman statistic	9.25		Test details	Rank sum 1	Rank sum 2	Rank sum diff.	n1	n2	Z
	C-T-16	11.4652	20.652	1340.49					IL2 vs. IL2, IL7, IL15, IL21	9	19	-10	8	8	2.5
						Data summary			IL2 vs. IL2, IL7, IL15, IL21, IL12, IL18	9	20	-11	8	8	2.75
						Number of treatments (columns)	3		IL2, IL7, IL15, IL21 vs. IL2, IL7, IL15, IL21, IL12, IL18	19	20	-1	8	8	0.25
						Number of subjects (rows)	8

## Sheet: Fig. 1e
	Vβ usage (%)																											The Number of Vβ subtypes
	C-T-10	Vβ1	Vβ2	Vβ3	Vβ4	Vβ5.1	Vβ5.2	Vβ5.3	Vβ7.1	Vβ7.2	Vβ8	Vβ9	Vβ11	Vβ12	Vβ13.1	Vβ13.2	Vβ13.6	Vβ14	Vβ16	Vβ17	Vβ18	Vβ20	Vβ21.3	Vβ22	Vβ23				Pre-expansion	Post-expansion
	Pre-cytokine expansion	6.1	3.52	13.3	13.3	0.31	3.99	0.56	2.17	6.92	1.61	6.79	1.74	1.05	5.32	1	0.29	2.23	2.3	3.28	0.23	0.45	0.98	0.63	2.46			C-T-7	23	22
	Post-cytokine expansion	10.8	4.04	17	5.28	0.072	2.49	0.18	2.67	6.08	0.65	5.79	1.92	1.2	6.7	0.19	0.59	3.04	1.55	0.82	0.33	0.12	1.86	0.36	2.21			C-T-8	24	24
																												C-T-9	20	24
																												C-T-10	24	24
																													Column B	Post-expansion
																													vs.	vs.
																													Column A	Pre-expansion
																													Paired t test
																													P value	0.5472
																													P value summary	ns
																													Significantly different (P < 0.05)?	No
																													One- or two-tailed P value?	Two-tailed
																													t, df	t=0.6765, df=3
																													Number of pairs	4
																													How big is the difference?
																													Mean of differences (B - A)	0.75
																													SD of differences	2.217
																													SEM of differences	1.109
																													95% confidence interval	-2.778 to 4.278
																													R squared (partial eta squared)	0.1324
																													How effective was the pairing?
																													Correlation coefficient (r)	-0.08805
																													P value (one tailed)	0.456
																													P value summary	ns
																													Was the pairing significantly effective?	No

## Sheet: Fig. 2d
	% 4-1BB+				% 4-1BB+				% 4-1BB+
	C-T-10 (MMR-D)	HLA-A/B/C Ab-	HLA-A/B/C Ab+		C-T-7 (MMR-P)	HLA-A/B/C Ab-	HLA-A/B/C Ab+		C-T-11 (MMR-P)	HLA-A/B/C Ab-	HLA-A/B/C Ab+
	Vβ1	34.4	7.5		Vβ3	29.1	0.95		Vβ5.1	44.3	7.62
	Vβ2	66.7	0		Vβ5.3	0.24	0.011		Vβ20	8.39	3.37
	Vβ3	34.9	22.8		Vβ12	0	2.44
	Vβ4	94.9	12.1		Vβ21.3	2.84	0.19
	Vβ9	52.1	2.4		Vβ22	21.4	0.35
	Vβ23	0	1.27

## Sheet: Fig. 2e
	vs cancer spheroids											vs non-cancer spheroids
	E/T ratio	Specific lysis (%)										E/T ratio	Specific lysis (%)
		Vβ1			Vβ2			Vβ4					Vβ1			Vβ2			Vβ4
	10	32.3769	30.5069	38.757	40.462	42.002	31.4969	46.4021	45.192	43.652		10	11.9528	19.2349	21.7057	13.6433	18.9098	14.0334	28.7928	15.8539	12.2128
	5	35.457	28.7469	29.4069	37.602	36.447	35.567	43.322	36.887	48.4921		5	17.0243	23.2661	13.7733	15.3338	19.7551	20.4053	30.1582	19.495	11.9528
	2.5	33.8069	42.167	34.577	38.097	36.557	25.1169	42.387	46.3471	34.577		2.5	15.8539	20.6654	10.7824	13.5782	16.6342	18.0646	19.495	21.1855	16.244
	1.25	30.6169	34.357	34.797	35.732	22.4769	22.1469	25.0069	38.317	34.577		1.25	15.984	17.8045	22.876	14.2935	14.1634	20.5353	11.0425	16.5041	25.3468
	0.625	34.687	27.9769	31.3869	25.1169	21.4868	15.8768	43.817	36.337	38.647		0.625	27.1673	4.73559	17.0243	25.3468	17.1543	22.0958	15.984	23.1361	15.8539
	0.3125	18.5168	22.0369	35.567	22.0369	19.6168	18.5168	24.6769	39.527	30.3969		0.3125	20.2752	18.8448	13.4482	17.4794	21.9658	17.2844	18.7148	18.3247	21.8357
	0.15625	17.7468	21.0468	23.7969	13.7868	12.1368	14.5568	12.4668	14.0068	23.3569		0.15625	10.9775	1.74469	23.7863	16.5041	22.746	21.5756	15.984	17.8045	19.495
	vs non-cancer spheroids
	E/T ratio	Specific lysis (%)
		Vβ1			Vβ2			Vβ4
	10	11.9528	19.2349	21.7057	13.6433	18.9098	14.0334	28.7928	15.8539	12.2128
	5	17.0243	23.2661	13.7733	15.3338	19.7551	20.4053	30.1582	19.495	11.9528
	2.5	15.8539	20.6654	10.7824	13.5782	16.6342	18.0646	19.495	21.1855	16.244
	1.25	15.984	17.8045	22.876	14.2935	14.1634	20.5353	11.0425	16.5041	25.3468
	0.625	27.1673	4.73559	17.0243	25.3468	17.1543	22.0958	15.984	23.1361	15.8539
	0.3125	20.2752	18.8448	13.4482	17.4794	21.9658	17.2844	18.7148	18.3247	21.8357
	0.15625	10.9775	1.74469	23.7863	16.5041	22.746	21.5756	15.984	17.8045	19.495

## Sheet: Fig. 3d
	Well	Sample Name	Target Name	Task	Reporter	Quencher	RQ	RQ Min	RQ Max	Cт	Cт Mean	Cт SD	ΔCт	ΔCт Mean	ΔCт SE	HK Control ΔCт Mean	HK Control ΔCт SE	ΔΔCт			RQ (TCF-1, Ref: ACTB)
	A1	PBMC(CD45RA+CCR7+)	TCF-1	UNKNOWN	FAM	NFQ-MGB	119.819	99.2977	144.581	30.9566	30.8071	0.130334		4.16119	0.0976141			-6.90471			PB-CTL (CD45RA+CCR7+)			PB-CTL (CD45RA-CCR7+)			PB-CTL (CD45RA-CCR7-)			PB-CTL (CD45RA+CCR7-)			TI-CTL			TIL-iPS-T (FcDLL4 day21)
	A2	PBMC(CD45RA+CCR7+)	TCF-1	UNKNOWN	FAM	NFQ-MGB	119.819	99.2977	144.581	30.7169	30.8071	0.130334		4.16119	0.0976141			-6.90471			93.8232	90.4888	92.0962	45.9924	33.0977	31.4933	16.587	18.6577	19.3857	32.5741	37.4438	24.8533	0.910626	1.24667	0.880863	15.0059	13.689	13.22
	A3	PBMC(CD45RA+CCR7+)	TCF-1	UNKNOWN	FAM	NFQ-MGB	119.819	99.2977	144.581	30.7479	30.8071	0.130334		4.16119	0.0976141			-6.90471
	A5	PBMC(CD45RA+CCR7+)	ACTB	UNKNOWN	FAM	NFQ-MGB				26.6477	26.6459	0.107696																					Column F	TIL-iPS-T (FcDLL4 day21)
	A6	PBMC(CD45RA+CCR7+)	ACTB	UNKNOWN	FAM	NFQ-MGB				26.5374	26.6459	0.107696																					vs.	vs.
	A7	PBMC(CD45RA+CCR7+)	ACTB	UNKNOWN	FAM	NFQ-MGB				26.7527	26.6459	0.107696																					Column E	TI-CTL
	B1	PBMC(CD45RA-CCR7+)	TCF-1	UNKNOWN	FAM	NFQ-MGB	51.7185	33.1648	80.6518	33.6417	34.058	0.375772		5.37329	0.230881			-5.69261
	B2	PBMC(CD45RA-CCR7+)	TCF-1	UNKNOWN	FAM	NFQ-MGB	51.7185	33.1648	80.6518	34.1602	34.058	0.375772		5.37329	0.230881			-5.69261															Unpaired t test
	B3	PBMC(CD45RA-CCR7+)	TCF-1	UNKNOWN	FAM	NFQ-MGB	51.7185	33.1648	80.6518	34.3721	34.058	0.375772		5.37329	0.230881			-5.69261															P value	0.0034
	B5	PBMC(CD45RA-CCR7+)	ACTB	UNKNOWN	FAM	NFQ-MGB				28.7908	28.6847	0.136797																					P value summary	**
	B6	PBMC(CD45RA-CCR7+)	ACTB	UNKNOWN	FAM	NFQ-MGB				28.5303	28.6847	0.136797																					Significantly different (P < 0.05)?	Yes
	B7	PBMC(CD45RA-CCR7+)	ACTB	UNKNOWN	FAM	NFQ-MGB				28.733	28.6847	0.136797																					One- or two-tailed P value?	Two-tailed
	C1	PBMC(CD45RA-CCR7-)	TCF-1	UNKNOWN	FAM	NFQ-MGB	19.12	5.94888	61.4526	34.9354	35.8564	1.03845		6.80889	0.606672			-4.25701															t, df	t=6.218, df=4
	C2	PBMC(CD45RA-CCR7-)	TCF-1	UNKNOWN	FAM	NFQ-MGB	19.12	5.94888	61.4526	36.9819	35.8564	1.03845		6.80889	0.606672			-4.25701
	C3	PBMC(CD45RA-CCR7-)	TCF-1	UNKNOWN	FAM	NFQ-MGB	19.12	5.94888	61.4526	35.6521	35.8564	1.03845		6.80889	0.606672			-4.25701															How big is the difference?
	C5	PBMC(CD45RA-CCR7-)	ACTB	UNKNOWN	FAM	NFQ-MGB				28.9238	29.0475	0.160556																					Mean of column E	1.029
	C6	PBMC(CD45RA-CCR7-)	ACTB	UNKNOWN	FAM	NFQ-MGB				29.229	29.0475	0.160556																					Mean of column F	16.81
	C7	PBMC(CD45RA-CCR7-)	ACTB	UNKNOWN	FAM	NFQ-MGB				28.9898	29.0475	0.160556																					Difference between means (F - E) ± SEM	15.78 ± 2.538
	D1	PBMC(CD45RA+CCR7-)	TCF-1	UNKNOWN	FAM	NFQ-MGB	30.9334	20.1403	47.5105	35.8841	36.2562	0.346651		6.11481	0.222976			-4.9511															95% confidence interval	8.735 to 22.83
	D2	PBMC(CD45RA+CCR7-)	TCF-1	UNKNOWN	FAM	NFQ-MGB	30.9334	20.1403	47.5105	36.57	36.2562	0.346651		6.11481	0.222976			-4.9511															R squared (eta squared)	0.9062
	D3	PBMC(CD45RA+CCR7-)	TCF-1	UNKNOWN	FAM	NFQ-MGB	30.9334	20.1403	47.5105	36.3145	36.2562	0.346651		6.11481	0.222976			-4.9511
	D5	PBMC(CD45RA+CCR7-)	ACTB	UNKNOWN	FAM	NFQ-MGB				30.3254	30.1414	0.170258																					F test to compare variances
	D6	PBMC(CD45RA+CCR7-)	ACTB	UNKNOWN	FAM	NFQ-MGB				29.9894	30.1414	0.170258																					F, DFn, Dfd	218.8, 2, 2
	D7	PBMC(CD45RA+CCR7-)	ACTB	UNKNOWN	FAM	NFQ-MGB				30.1093	30.1414	0.170258																					P value	0.0091
	E1	TI-CTL	TCF-1	UNKNOWN	FAM	NFQ-MGB	1	0.602427	1.65995	35.8836	36.3546	0.453694		11.0659	0.263337			0															P value summary	**
	E2	TI-CTL	TCF-1	UNKNOWN	FAM	NFQ-MGB	1	0.602427	1.65995	36.7887	36.3546	0.453694		11.0659	0.263337			0															Significantly different (P < 0.05)?	Yes
	E3	TI-CTL	TCF-1	UNKNOWN	FAM	NFQ-MGB	1	0.602427	1.65995	36.3916	36.3546	0.453694		11.0659	0.263337			0
	E5	TI-CTL	ACTB	UNKNOWN	FAM	NFQ-MGB				25.2371	25.2887	0.0469209																					Data analyzed
	E6	TI-CTL	ACTB	UNKNOWN	FAM	NFQ-MGB				25.3004	25.2887	0.0469209																					Sample size, column E	3
	E7	TI-CTL	ACTB	UNKNOWN	FAM	NFQ-MGB				25.3287	25.2887	0.0469209																					Sample size, column F	3
	F1	TIL-iPS-T(FcDLL4 day21)	TCF-1	UNKNOWN	FAM	NFQ-MGB	16.3804	10.0887	26.596	31.985	32.285	0.435102		7.032	0.251846			-4.0339
	F2	TIL-iPS-T(FcDLL4 day21)	TCF-1	UNKNOWN	FAM	NFQ-MGB	16.3804	10.0887	26.596	32.0859	32.285	0.435102		7.032	0.251846			-4.0339
	F3	TIL-iPS-T(FcDLL4 day21)	TCF-1	UNKNOWN	FAM	NFQ-MGB	16.3804	10.0887	26.596	32.784	32.285	0.435102		7.032	0.251846			-4.0339
	F5	TIL-iPS-T(FcDLL4 day21)	ACTB	UNKNOWN	FAM	NFQ-MGB				25.2173	25.253	0.0310728
	F6	TIL-iPS-T(FcDLL4 day21)	ACTB	UNKNOWN	FAM	NFQ-MGB				25.2676	25.253	0.0310728
	F7	TIL-iPS-T(FcDLL4 day21)	ACTB	UNKNOWN	FAM	NFQ-MGB				25.274	25.253	0.0310728
	G1	TIL-iPS-T(after expansion)	TCF-1	UNKNOWN	FAM	NFQ-MGB				Undetermined
	G2	TIL-iPS-T(after expansion)	TCF-1	UNKNOWN	FAM	NFQ-MGB				Undetermined
	G3	TIL-iPS-T(after expansion)	TCF-1	UNKNOWN	FAM	NFQ-MGB				Undetermined
	G5	TIL-iPS-T(after expansion)	ACTB	UNKNOWN	FAM	NFQ-MGB				36.9708	36.9708
	G6	TIL-iPS-T(after expansion)	ACTB	UNKNOWN	FAM	NFQ-MGB				Undetermined	36.9708
	G7	TIL-iPS-T(after expansion)	ACTB	UNKNOWN	FAM	NFQ-MGB				Undetermined	36.9708
	H1	MilliQ	TCF-1	NTC	FAM	NFQ-MGB				Undetermined
	H2	MilliQ	TCF-1	NTC	FAM	NFQ-MGB				Undetermined
	H3	MilliQ	TCF-1	NTC	FAM	NFQ-MGB				Undetermined
	H5	MilliQ	ACTB	NTC	FAM	NFQ-MGB				Undetermined
	H6	MilliQ	ACTB	NTC	FAM	NFQ-MGB				Undetermined
	H7	MilliQ	ACTB	NTC	FAM	NFQ-MGB				Undetermined

## Sheet: Fig. 5a
	C-T-10																	C-T-11
		Fold expansion (Vβ1)				Fold expansion (Vβ2)				Fold expansion (Vβ4)				Fold expansion (Vβ9)					Fold expansion (Vβ5.1)				Fold expansion (Vβ20)
	Number of experiment	TI-CTL	TIL-iPS-T		Number of experiment	TI-CTL	TIL-iPS-T		Number of experiment	TI-CTL	TIL-iPS-T		Number of experiment	TI-CTL	TIL-iPS-T			Number of experiment	TI-CTL	TIL-iPS-T		Number of experiment	TI-CTL	TIL-iPS-T
	1	276	315		1	164	343		1	65	495		1	67.8	407			1	23.7	2395		1	713	2370
	2	254	340		2	244	409		2	2.31	760		2	95.5	396			2	32.5	2646		2	408	1207
	3	301	602		3	295	508		3	2.07	781		3	130	523			3	37.7	1742		3	919	1484
	4	586	670		4	522	716		4	2.9	925		4	120	395			4	43.3	2820		4	941	1402
	5	445	853		5	333	504		5	4.72	1170		5	33.8	172
	6	563	1100		6	339	610						6	98.2	718
		Table Analyzed	Vβ1			Table Analyzed	Vβ2			Table Analyzed	Vβ4			Table Analyzed	Vβ9				Table Analyzed	Vβ5.1 (C-T-11)			Table Analyzed	Vβ20 (C-T-11)
		Column B	TIL-iPS-T			Column B	TIL-iPS-T			Column B	TIL-iPS-T			Column B	TIL-iPS-T				Column B	TIL-iPS-T			Column B	TIL-iPS-T
		vs.	vs.			vs.	vs.			vs.	vs.			vs.	vs.				vs.	vs.			vs.	vs.
		Column A	TI-CTL			Column A	TI-CTL			Column A	TI-CTL			Column A	TI-CTL				Column A	TI-CTL			Column A	TI-CTL
		Paired t test				Paired t test				Paired t test				Paired t test					Paired t test				Paired t test
		P value	0.0335			P value	<0.0001			P value	0.0025			P value	0.0032				P value	0.0021			P value	0.0491
		P value summary	*			P value summary	****			P value summary	**			P value summary	**				P value summary	**			P value summary	*
		Significantly different (P < 0.05)?	Yes			Significantly different (P < 0.05)?	Yes			Significantly different (P < 0.05)?	Yes			Significantly different (P < 0.05)?	Yes				Significantly different (P < 0.05)?	Yes			Significantly different (P < 0.05)?	No
		One- or two-tailed P value?	Two-tailed			One- or two-tailed P value?	Two-tailed			One- or two-tailed P value?	Two-tailed			One- or two-tailed P value?	Two-tailed				One- or two-tailed P value?	Two-tailed			One- or two-tailed P value?	Two-tailed
		t, df	t=2.908, df=5			t, df	t=12.37, df=5			t, df	t=6.770, df=4			t, df	t=5.281, df=5				t, df	t=10.03, df=3			t, df	t=3.206, df=3
		Number of pairs	6			Number of pairs	6			Number of pairs	5			Number of pairs	6				Number of pairs	4			Number of pairs	4
		How big is the difference?				How big is the difference?				How big is the difference?				How big is the difference?					How big is the difference?				How big is the difference?
		Mean of differences (B - A)	242.5			Mean of differences (B - A)	198.8			Mean of differences (B - A)	810.8			Mean of differences (B - A)	344.3				Mean of differences (B - A)	2366			Mean of differences (B - A)	870.5
		SD of differences	204.2			SD of differences	39.36			SD of differences	267.8			SD of differences	159.7				SD of differences	471.8			SD of differences	543.1
		SEM of differences	83.38			SEM of differences	16.07			SEM of differences	119.8			SEM of differences	65.19				SEM of differences	235.9			SEM of differences	271.5
		95% confidence interval	28.16 to 456.8			95% confidence interval	157.5 to 240.1			95% confidence interval	478.3 to 1143			95% confidence interval	176.7 to 511.9				95% confidence interval	1616 to 3117			95% confidence interval	6.384 to 1735
		R squared (partial eta squared)	0.6285			R squared (partial eta squared)	0.9684			R squared (partial eta squared)	0.9197			R squared (partial eta squared)	0.848				R squared (partial eta squared)	0.9711			R squared (partial eta squared)	0.7741
		How effective was the pairing?				How effective was the pairing?				How effective was the pairing?				How effective was the pairing?					How effective was the pairing?				How effective was the pairing?
		Correlation coefficient (r)	0.7967			Correlation coefficient (r)	0.9585			Correlation coefficient (r)	-0.7246			Correlation coefficient (r)	0.6255				Correlation coefficient (r)	0.09764			Correlation coefficient (r)	0.1275
		P value (one tailed)	0.0289			P value (one tailed)	0.0013			P value (one tailed)	0.0831			P value (one tailed)	0.092				P value (one tailed)	0.4512			P value (one tailed)	0.4362
		P value summary	*			P value summary	**			P value summary	ns			P value summary	ns				P value summary	ns			P value summary	ns
		Was the pairing significantly effective?	Yes			Was the pairing significantly effective?	Yes			Was the pairing significantly effective?	No			Was the pairing significantly effective?	No				Was the pairing significantly effective?	No			Was the pairing significantly effective?	No

## Sheet: Fig. 5c
	TIL-iPS-T vs cancer spheroids																						TIL-iPS-T vs non-cancer spheroids
	E/T ratio	Specific lysis (%)																					E/T ratio	Specific lysis (%)
		Vβ2			Vβ4			Vβ9																Vβ2			Vβ4			Vβ9
	10	45.2596	55.1919	47.9684	82.5604	84.6525	82.4675	57.9007	52.4831	42.5508													10	3.71531	2.2829	10.1611	22.4262	28.7213	27.1475	6.58013	4.78962	25.2014
	5	39.842	34.4244	29.0068	73.4484	69.5897	74.4712	39.842	47.0655	49.7743													5	-3.80483	-26.0072	-7.02775	19.8033	22.4262	20.5902	18.3975	-18.487	5.86392
	2.5	38.0361	24.4921	26.298	64.2434	60.0128	62.9417	24.4921	19.9774	29.9097													2.5	11.2355	-17.7708	-8.10206	20.0656	19.8033	23.4754	13.026	2.641	10.5192
	1.25	14.5598	7.33634	28.1038	54.1086	47.0886	49.3666	25.395	19.9774	13.6569													1.25	-4.52104	-0.223814	0.850492	25.8361	22.9508	15.3443	-4.16294	-1.65622	7.29633
	0.625	21.7833	26.298	17.2686	44.6246	41.0449	40.7659	-8.91648	17.2686	20.8804													0.625	-1.65622	-20.2775	1.9248	12.9836	22.1639	16.1312	-7.74396	3.71531	10.8774
	0.3125	22.6862	10.9481	10.9481	30.6776	28.9575	35.3266	20.8804	12.754	-3.49887													0.3125	-38.1826	-13.4736	-37.4664	12.459	14.0328	20.0656	-5.95345	-4.16294	-13.1155
	0.15625	10.0451	19.0745	10.9481	22.2164	22.1234	14.5921	15.4628	12.754	18.1716													0.15625	-11.6831	-20.6356	-4.87914	8	15.3443	5.11475	-3.80483	5.14772	-20.6356
	TI-CTL vs cancer spheroids
	E/T ratio	Specific lysis (%)
		Vβ2			Vβ4			Vβ9
	10	48.8713	53.386	48.8713	82.142	84.792	83.8157	52.4831	39.842	44.3567
	5	54.2889	42.5508	40.7449	81.6306	78.5623	81.3052	36.2302	25.395	36.2302
	2.5	45.2596	36.2302	27.2009	77.679	76.0054	77.9579	19.0745	13.6569	10.0451
	1.25	29.0068	21.7833	33.5214	71.0774	64.8478	68.9389	10.0451	0.112867	18.1716
	0.625	35.3273	35.3273	19.9774	58.4321	62.4303	58.804	-2.59594	6.43341	10.9481
	0.3125	20.8804	19.9774	18.1716	47.4605	49.4596	49.0411	-1.693	10.0451	-8.01354
	0.15625	27.2009	25.395	16.3657	39.1388	38.8133	43.2299	20.8804	10.9481	-1.693

## Sheet: Fig. 5d
	TIL-iPS-T vs cancer spheroids
	E/T ratio	Specific lysis (%)
		C-T-7 Vβ3			C-T-11 Vβ5.1			C-T-11 Vβ20
	10	64	59.2366	62.5344	45.1262	48.8152	34.9814	25.4515	39.5927	44.2039
	5	53.7405	54.8397	51.542	42.052	39.5927	48.5078	18.3809	23.2996	38.6704
	2.5	38.7176	49.7099	44.5802	29.1405	38.363	41.7446	22.0699	29.1405	23.9144
	1.25	31.3893	28.458	31.0229	33.1369	29.7553	38.363	13.1549	6.3917	20.2254
	0.625	25.5267	17.0992	24.4275	20.8403	13.1549	10.6955	2.08787	18.6884	5.46945
	0.3125	17.0992	13.4351	12.3359	1.16562	21.7625	0.858204	-3.75304	4.5472	-0.37146
	0.15625	7.20611	7.93893	2.07634	-4.98271	13.1549	7.31395	-9.28654	2.39529	4.5472
	TI-CTL vs cancer spheroids
	E/T ratio	Specific lysis (%)
		C-T-7 Vβ3			C-T-11 Vβ5.1			C-T-11 Vβ20
	10	5.37405	21.4962	14.1679	-1.29371	16.8439	0.550788	10.0807	33.4443	12.2326
	5	5.00763	12.3359	7.93893	22.0699	14.3845	1.78045	7.62136	24.8367	0.243371
	2.5	6.47328	5.37405	1.70992	1.16562	5.46945	-2.21596	1.47304	5.16203	4.23979
	1.25	14.9008	-0.12214	1.34351	2.08787	-0.37146	1.16562	10.6955	7.31395	2.7027
	0.625	14.1679	-2.32061	-6.71756	4.5472	-2.52338	2.08787	11.6178	-2.21596	-9.28654
	0.3125	6.83969	-2.68702	2.44275	-12.0533	-0.06405	-4.36787	-0.37146	-3.75304	5.77687
	0.15625	8.67176	-11.1145	5.37405	-1.90854	-12.3607	-11.4385	-4.67529	4.85462	-2.52338

[truncated: 4 more sheets: Fig. 5e, Fig. 6a, Fig. 6b, Fig. 7b]
