# Supplementary material for: The therapeutic potential of multiclonal tumoricidal T cells derived from tumor infiltrating lymphocyte-derived iPS cells
Source: Commun Biol. 2021 Jun 7;4:694. doi: 10.1038/s42003-021-02195-x (PMC8184746; doi:10.1038/s42003-021-02195-x)
Supplement: Supplementary file 6 — Supplementary Data 2 [file 42003_2021_2195_MOESM6_ESM.xlsx]

## Sheet: C-T-7 Vβ3 (TCRA)
4:Sequensing summary	Total reads	258828			7:All Data	TRAV24	F	TRAJ36	F	CAPAPDQTGANNLFF	in-frame	128363		8:In frame Data	1	TRAV24	TRAJ36	CAPAPDQTGANNLFF	128363	54.5587		9:V Repertoire	AV	Reads	%Reads		10:J Repertoire	AJ	Reads	%Reads		11:VJ Repertoire		TRAJ1	TRAJ2	TRAJ3	TRAJ4	TRAJ5	TRAJ6	TRAJ7	TRAJ8	TRAJ9	TRAJ10	TRAJ11	TRAJ12	TRAJ13	TRAJ14	TRAJ15	TRAJ16
	Assigned reads	236762				TRAV26-2	F	TRAJ18	F	CILSVIRGGRGSTLGRLYF	in-frame	96976		Ranking	2	TRAV26-2	TRAJ18	CILSVIRGGRGSTLGRLYF	96976	41.2181			TRAV1-1	0	0			TRAJ1	0	0			TRAV1-1	0	0	0	0	0	0	0	0	0	0	0	0	0	0	0	0
	Functional reads	236762				TRAV24	F	TRAJ36	F	CAPEPDQTGANNLFF	in-frame	409			3	TRAV24	TRAJ36	CAPEPDQTGANNLFF	409	0.173839			TRAV1-2	4	0.00170014			TRAJ2	0	0			TRAV1-2	0	0	0	0	0	0	0	0	0	0	0	0	0	0	0	0
	In frame	235275				TRAV24	F	TRAJ36	F	CVPAPDQTGANNLFF	in-frame	327			4	TRAV24	TRAJ36	CVPAPDQTGANNLFF	327	0.138986			TRAV2	2	0.000850069			TRAJ3	0	0			TRAV2	0	0	0	0	0	0	0	0	0	0	0	0	0	0	0	0
	Unique reads (In frame)	2099				TRAV24	F	TRAJ36	F	CAPTPDQTGANNLFF	in-frame	312			5	TRAV24	TRAJ36	CAPTPDQTGANNLFF	312	0.132611			TRAV3	0	0			TRAJ4	0	0			TRAV3	0	0	0	0	0	0	0	0	0	0	0	0	0	0	0	0
5:Diversity Index	Shannon-Weaver index H'	1.0781				TRAV26-2	F	TRAJ18	F	CILSVIRGDRGSTLGRLYF	in-frame	185			6	TRAV26-2	TRAJ18	CILSVIRGDRGSTLGRLYF	185	0.0786314			TRAV4	14	0.00595048			TRAJ5	0	0			TRAV4	0	0	0	0	0	0	0	0	0	0	0	0	0	0	0	0
in frame only	Inv. Simpson's index 1/λ	2.1387				TRAV26-2	F	TRAJ18	F	YILSVIRGGRGSTLGRLYF	in-frame	172			7	TRAV26-2	TRAJ18	YILSVIRGGRGSTLGRLYF	172	0.0731059			TRAV5	0	0			TRAJ6	1	0.000425035			TRAV5	0	0	0	0	0	0	0	0	0	0	0	0	0	0	0	0
	Pielou's evenness	0.140942				TRAV24	F	TRAJ36	F	CAPAPDQTGANNRFF	in-frame	169			8	TRAV24	TRAJ36	CAPAPDQTGANNRFF	169	0.0718308			TRAV6	2	0.000850069			TRAJ7	0	0			TRAV6	0	0	0	0	0	0	0	0	1	0	0	0	0	0	0	0
	DE50	0.000476				TRAV24	F	TRAJ36	F	CAPHLIKLGQTTS**F	out-of-frame	145			9	TRAV24	TRAJ36	CAPAPDQTGTNNLFF	143	0.0607799			TRAV7	0	0			TRAJ8	0	0			TRAV7	0	0	0	0	0	0	0	0	0	0	0	0	0	0	0	0
6:Diversity Index	Shannon-Weaver index H'	7.221-9.845 (mean: 8.929)				TRAV26-2	F	TRAJ18	F	CILSVIRGGRGSTLGGY**F	out-of-frame	144			10	TRAV26-2	TRAJ18	CILGVIRGGRGSTLGRLYF	136	0.0578047			TRAV8-1	0	0			TRAJ9	1	0.000425035			TRAV8-1	0	0	0	0	0	0	0	0	0	0	0	0	0	0	0	0
min-max (mean: )	Inv. Simpson's index 1/λ	27-8300 (mean: 1261)				TRAV24	F	TRAJ36	F	CAPAPDQTGTNNLFF	in-frame	143			11	TRAV26-2	TRAJ18	CIPSVIRGGRGSTLGRLYF	121	0.0514292			TRAV8-2	0	0			TRAJ10	0	0			TRAV8-2	0	0	0	0	0	0	0	0	0	0	0	0	0	0	0	0
	Pielou's evenness	0.774-0.951 (mean: 0.887)				TRAV26-2	F	TRAJ18	F	CILGVIRGGRGSTLGRLYF	in-frame	136			12	TRAV24	TRAJ36	CAPAPDQAGANNLFF	116	0.049304			TRAV8-3	0	0			TRAJ11	0	0			TRAV8-3	0	0	0	0	0	0	0	0	0	0	0	0	0	0	0	0
	DE50	0.051-0.215 (mean: 0.123)				TRAV26-2	F	TRAJ18	F	CIPSVIRGGRGSTLGRLYF	in-frame	121			13	TRAV24	TRAJ36	CAPAPEQTGANNLFF	113	0.0480289			TRAV8-4	0	0			TRAJ12	0	0			TRAV8-4	0	0	0	0	0	0	0	0	0	0	0	0	0	0	0	0
						TRAV24	F	TRAJ36	F	CAPAPDQAGANNLFF	in-frame	116			14	TRAV26-2	TRAJ18	CILSVIRGGRDSTLGRLYF	112	0.0476039			TRAV8-6	1	0.000425035			TRAJ13	0	0			TRAV8-6	0	0	0	0	0	0	0	0	0	0	0	0	0	0	0	0
						TRAV24	F	TRAJ36	F	CAPAPEQTGANNLFF	in-frame	113			15	TRAV24	TRAJ36	RAPAPDQTGANNLFF	111	0.0471788			TRAV8-7	0	0			TRAJ14	0	0			TRAV8-7	0	0	0	0	0	0	0	0	0	0	0	0	0	0	0	0
						TRAV26-2	F	TRAJ18	F	CILSVIRGGRDSTLGRLYF	in-frame	112			16	TRAV24	TRAJ36	CAPAPNQTGANNLFF	108	0.0459037			TRAV9-1	0	0			TRAJ15	0	0			TRAV9-1	0	0	0	0	0	0	0	0	0	0	0	0	0	0	0	0
						TRAV24	F	TRAJ36	F	RAPAPDQTGANNLFF	in-frame	111			17	TRAV26-2	TRAJ18	CILSVIRGGRGSALGRLYF	103	0.0437786			TRAV9-2	1	0.000425035			TRAJ16	1	0.000425035			TRAV9-2	0	0	0	0	0	0	0	0	0	0	0	0	0	0	0	0
						TRAV24	F	TRAJ36	F	CAPAPNQTGANNLFF	in-frame	108			18	TRAV26-2	TRAJ18	CILSVIGGGRGSTLGRLYF	93	0.0395282			TRAV10	0	0			TRAJ17	0	0			TRAV10	0	0	0	0	0	0	0	0	0	0	0	0	0	0	0	0
						TRAV26-2	F	TRAJ18	F	CILSVIRGGRGSALGRLYF	in-frame	103			19	TRAV24	TRAJ36	CAPASDQTGANNLFF	84	0.0357029			TRAV12-1	0	0			TRAJ18	101155	42.9944			TRAV12-1	0	0	0	0	0	0	0	0	0	0	0	0	0	0	0	0
						TRAV26-2	F	TRAJ18	F	CILSVIGGGRGSTLGRLYF	in-frame	93			20	TRAV26-2	TRAJ18	CILSVIRGGRGSTLGKLYF	79	0.0335777			TRAV12-2	1	0.000425035			TRAJ19	0	0			TRAV12-2	0	0	0	0	0	0	0	0	0	0	0	0	0	0	0	0
						TRAV24	F	TRAJ36	F	CAPASDQTGANNLFF	in-frame	84			21	TRAV24	TRAJ36	CTPAPDQTGANNLFF	79	0.0335777			TRAV12-3	2	0.000850069			TRAJ20	0	0			TRAV12-3	0	0	0	0	0	0	0	0	0	0	0	0	0	0	0	0
						TRAV26-2	F	TRAJ18	F	CILSVIRGGRGSTLGKLYF	in-frame	79			22	TRAV24	TRAJ36	CATAPDQTGANNLFF	78	0.0331527			TRAV13-1	2	0.000850069			TRAJ21	0	0			TRAV13-1	0	0	0	0	0	0	0	0	0	0	0	0	0	0	0	0
						TRAV24	F	TRAJ36	F	CTPAPDQTGANNLFF	in-frame	79			23	TRAV24	TRAJ36	CAPGPDQTGANNLFF	76	0.0323026			TRAV13-2	3	0.0012751			TRAJ22	1	0.000425035			TRAV13-2	0	0	0	0	0	0	0	0	0	0	0	0	0	0	0	0
						TRAV24	F	TRAJ36	F	CATAPDQTGANNLFF	in-frame	78			24	TRAV26-2	TRAJ18	CILSVIRSGRGSTLGRLYF	75	0.0318776			TRAV14/DV4	2	0.000850069			TRAJ23	0	0			TRAV14/DV4	0	0	0	0	0	0	0	0	0	0	0	0	0	0	0	0
						TRAV24	F	TRAJ36	F	CAPGPDQTGANNLFF	in-frame	76			25	TRAV24	TRAJ36	CAHAPDQTGANNLFF	75	0.0318776			TRAV16	1	0.000425035			TRAJ24	0	0			TRAV16	0	0	0	0	0	0	0	0	0	0	0	0	0	0	0	0
						TRAV26-2	F	TRAJ18	F	CILSVIRSGRGSTLGRLYF	in-frame	75			26	TRAV26-2	TRAJ18	CILSVIRGGRGSTPGRLYF	74	0.0314526			TRAV17	0	0			TRAJ25	0	0			TRAV17	0	0	0	0	0	0	0	0	0	0	0	0	0	0	0	0
						TRAV24	F	TRAJ36	F	CAHAPDQTGANNLFF	in-frame	75			27	TRAV24	TRAJ36	CAPAPDQTGANNLVF	74	0.0314526			TRAV18	0	0			TRAJ26	1	0.000425035			TRAV18	0	0	0	0	0	0	0	0	0	0	0	0	0	0	0	0
						TRAV26-2	F	TRAJ18	F	CILSVIRGGRGSTPGRLYF	in-frame	74			28	TRAV26-2	TRAJ18	CILSVIRGGRGSTLGGLYF	73	0.0310275			TRAV19	3	0.0012751			TRAJ27	0	0			TRAV19	0	0	0	0	0	0	0	0	0	0	0	0	0	0	0	0
						TRAV24	F	TRAJ36	F	CAPAPDQTGANNLVF	in-frame	74			29	TRAV24	TRAJ36	CAPAPDQSGANNLFF	72	0.0306025			TRAV20	1	0.000425035			TRAJ28	0	0			TRAV20	0	0	0	0	0	0	0	0	0	0	0	0	0	0	0	0
						TRAV26-2	F	TRAJ18	F	CILSVIRGGRGSTLGGLYF	in-frame	73			30	TRAV26-2	TRAJ18	CILSVIRGGRGSTLERLYF	67	0.0284773			TRAV21	10	0.00425035			TRAJ29	0	0			TRAV21	0	0	0	0	0	0	0	0	0	0	0	0	0	0	0	1
						TRAV24	F	TRAJ36	F	CAPAPDQSGANNLFF	in-frame	72			31	TRAV24	TRAJ36	CAPAPDQTGENNLFF	67	0.0284773			TRAV22	0	0			TRAJ30	7	0.00297524			TRAV22	0	0	0	0	0	0	0	0	0	0	0	0	0	0	0	0
						TRAV24	F	TRAJ36	F	CAPAPDQTGQTTS**F	out-of-frame	69			32	TRAV24	TRAJ36	CAPAPDQTGANNPFF	67	0.0284773			TRAV23/DV6	1	0.000425035			TRAJ31	1	0.000425035			TRAV23/DV6	0	0	0	0	0	0	0	0	0	0	0	0	0	0	0	0
						TRAV26-2	F	TRAJ18	F	CILSVIRGGRGSTLERLYF	in-frame	67			33	TRAV26-2	TRAJ18	CILSVIRGGRGSTLGRLSF	64	0.0272022			TRAV24	134057	56.9789			TRAJ32	1	0.000425035			TRAV24	0	0	0	0	0	0	0	0	0	0	0	0	0	0	0	0
						TRAV24	F	TRAJ36	F	CAPAPDQTGENNLFF	in-frame	67			34	TRAV24	TRAJ36	CAPAPDQTGANNLFL	63	0.0267772			TRAV25	1	0.000425035			TRAJ33	0	0			TRAV25	0	0	0	0	0	0	0	0	0	0	0	0	0	0	0	0
						TRAV24	F	TRAJ36	F	CAPAPDQTGANNPFF	in-frame	67			35	TRAV24	TRAJ36	CAPVPDQTGANNLFF	62	0.0263521			TRAV26-1	3	0.0012751			TRAJ34	1	0.000425035			TRAV26-1	0	0	0	0	0	1	0	0	0	0	0	0	0	0	0	0
						TRAV26-2	F	TRAJ18	F	CILSVIRGGRGSTLGRLSF	in-frame	64			36	TRAV24	TRAJ36	CAPAPDQTGVNNLFF	62	0.0263521			TRAV26-2	101140	42.988			TRAJ35	0	0			TRAV26-2	0	0	0	0	0	0	0	0	0	0	0	0	0	0	0	0
						TRAV24	F	TRAJ36	F	CAPAPDQTGANNLFL	in-frame	63			37	TRAV26-2	TRAJ18	CILSVIRGGRGPTLGRLYF	60	0.0255021			TRAV27	0	0			TRAJ36	134096	56.9954			TRAV27	0	0	0	0	0	0	0	0	0	0	0	0	0	0	0	0
						TRAV24	F	TRAJ36	F	CAPVPDQTGANNLFF	in-frame	62			38	TRAV24	TRAJ36	SAPAPDQTGANNLFF	60	0.0255021			TRAV29/DV5	0	0			TRAJ37	0	0			TRAV29/DV5	0	0	0	0	0	0	0	0	0	0	0	0	0	0	0	0
						TRAV24	F	TRAJ36	F	CAPAPDQTGVNNLFF	in-frame	62			39	TRAV24	TRAJ36	CAPAPDQTRANNLFF	59	0.025077			TRAV30	0	0			TRAJ38	1	0.000425035			TRAV30	0	0	0	0	0	0	0	0	0	0	0	0	0	0	0	0
						TRAV26-2	F	TRAJ18	F	CILSVIRGGRGPTLGRLYF	in-frame	60			40	TRAV24	TRAJ36	CASAPDQTGANNLFF	57	0.024227			TRAV34	0	0			TRAJ39	0	0			TRAV34	0	0	0	0	0	0	0	0	0	0	0	0	0	0	0	0
						TRAV24	F	TRAJ36	F	SAPAPDQTGANNLFF	in-frame	60			41	TRAV26-2	TRAJ18	CILSVIRGGRGSTLGRPYF	54	0.0229519			TRAV35	6	0.00255021			TRAJ40	0	0			TRAV35	0	0	0	0	0	0	0	0	0	0	0	0	0	0	0	0
						TRAV24	F	TRAJ36	F	CAPAPDQTRANNLFF	in-frame	59			42	TRAV26-2	TRAJ18	CILSVIRGGRGSTLGRLYL	54	0.0229519			TRAV36/DV7	0	0			TRAJ41	0	0			TRAV36/DV7	0	0	0	0	0	0	0	0	0	0	0	0	0	0	0	0
						TRAV24	F	TRAJ36	F	CASAPDQTGANNLFF	in-frame	57			43	TRAV26-2	TRAJ18	CILSVIRGGRGSTLGRIYF	54	0.0229519			TRAV38-1	1	0.000425035			TRAJ42	5	0.00212517			TRAV38-1	0	0	0	0	0	0	0	0	0	0	0	0	0	0	0	0
						TRAV26-2	F	TRAJ18	F	CILSVIRGGRGSTLGRPYF	in-frame	54			44	TRAV24	TRAJ36	YAPAPDQTGANNLFF	53	0.0225268			TRAV38-2/DV8	3	0.0012751			TRAJ43	0	0			TRAV38-2/DV8	0	0	0	0	0	0	0	0	0	0	0	0	0	0	0	0
						TRAV26-2	F	TRAJ18	F	CILSVIRGGRGSTLGRLYL	in-frame	54			45	TRAV24	TRAJ36	CAPATDQTGANNLFF	53	0.0225268			TRAV39	14	0.00595048			TRAJ44	1	0.000425035			TRAV39	0	0	0	0	0	0	0	0	0	0	0	0	0	0	0	0
						TRAV26-2	F	TRAJ18	F	CILSVIRGGRGSTLGRIYF	in-frame	54			46	TRAV24	TRAJ36	CAPAPDQTGANNLIF	53	0.0225268			TRAV40	0	0			TRAJ45	0	0			TRAV40	0	0	0	0	0	0	0	0	0	0	0	0	0	0	0	0
						TRAV26-2	F	TRAJ10	F	CILSVIRGGRGSTLGRLYFGRGTQLTVWPEHIKKRGEVTKGSLL*EASNTVILTGGGNKLTF	out-of-frame	53			47	TRAV24	TRAJ36	CAPAPDRTGANNLFF	52	0.0221018			TRAV41	0	0			TRAJ46	0	0			TRAV41	0	0	0	0	0	0	0	0	0	0	0	0	0	0	0	0
						TRAV24	F	TRAJ36	F	YAPAPDQTGANNLFF	in-frame	53			48	TRAV26-2	TRAJ18	GILSVIRGGRGSTLGRLYF	51	0.0216768			total	235275	100			TRAJ47	1	0.000425035
						TRAV24	F	TRAJ36	F	CAPATDQTGANNLFF	in-frame	53			49	TRAV24	TRAJ36	CAPAPDQTEANNLFF	51	0.0216768								TRAJ48	1	0.000425035				TRAJ1	TRAJ2	TRAJ3	TRAJ4	TRAJ5	TRAJ6	TRAJ7	TRAJ8	TRAJ9	TRAJ10	TRAJ11	TRAJ12	TRAJ13	TRAJ14	TRAJ15	TRAJ16
						TRAV24	F	TRAJ36	F	CAPAPDQTGANNLIF	in-frame	53			50	TRAV26-2	TRAJ18	CIMSVIRGGRGSTLGRLYF	49	0.0208267								TRAJ49	0	0			TRAV1-1	0	0	0	0	0	0	0	0	0	0	0	0	0	0	0	0
						TRAV24	F	TRAJ36	F	CAPAPDRTGANNLFF	in-frame	52																TRAJ50	0	0			TRAV1-2	0	0	0	0	0	0	0	0	0	0	0	0	0	0	0	0
						TRAV26-2	F	TRAJ18	F	GILSVIRGGRGSTLGRLYF	in-frame	51																TRAJ52	0	0			TRAV2	0	0	0	0	0	0	0	0	0	0	0	0	0	0	0	0
						TRAV24	F	TRAJ36	F	CAPAPDQTEANNLFF	in-frame	51																TRAJ53	0	0			TRAV3	0	0	0	0	0	0	0	0	0	0	0	0	0	0	0	0
						TRAV26-2	F	TRAJ18	F	CIMSVIRGGRGSTLGRLYF	in-frame	49																TRAJ54	0	0			TRAV4	0	0	0	0	0	0	0	0	0	0	0	0	0	0	0	0
						TRAV26-2	F	TRAJ18	F	CILSVIRDGRGSTLGRLYF	in-frame	49																TRAJ56	0	0			TRAV5	0	0	0	0	0	0	0	0	0	0	0	0	0	0	0	0
						TRAV24	F	TRAJ36	F	CAPAADQTGANNLFF	in-frame	48																TRAJ57	0	0			TRAV6	0	0	0	0	0	0	0	0	0.000425035	0	0	0	0	0	0	0
						TRAV26-2	F	TRAJ18	F	RILSVIRGGRGSTLGRLYF	in-frame	47																TRAJ58	0	0			TRAV7	0	0	0	0	0	0	0	0	0	0	0	0	0	0	0	0
						TRAV24	F	TRAJ36	F	CDPAPDQTGANNLFF	in-frame	46																TRAJ59	0	0			TRAV8-1	0	0	0	0	0	0	0	0	0	0	0	0	0	0	0	0
						TRAV24	F	TRAJ36	F	CAPAPDQTVANNLFF	in-frame	45																TRAJ61	0	0			TRAV8-2	0	0	0	0	0	0	0	0	0	0	0	0	0	0	0	0
						TRAV24	F	TRAJ36	F	CAAAPDQTGANNLFF	in-frame	45																total	235275	100			TRAV8-3	0	0	0	0	0	0	0	0	0	0	0	0	0	0	0	0
						TRAV26-2	F	TRAJ18	F	CILSVIRGGRGSTLGRLY*W	out-of-frame	44																					TRAV8-4	0	0	0	0	0	0	0	0	0	0	0	0	0	0	0	0
						TRAV26-2	F	TRAJ18	F	CILRVIRGGRGSTLGRLYF	in-frame	44																					TRAV8-6	0	0	0	0	0	0	0	0	0	0	0	0	0	0	0	0
						TRAV24	F	TRAJ36	F	CGPAPDQTGANNLFF	in-frame	44																					TRAV8-7	0	0	0	0	0	0	0	0	0	0	0	0	0	0	0	0
						TRAV24	F	TRAJ36	F	CALAPDQTGANNLFF	in-frame	44																					TRAV9-1	0	0	0	0	0	0	0	0	0	0	0	0	0	0	0	0
						TRAV26-2	F	TRAJ18	F	CILSVIRGGRGSTLGRLFF	in-frame	43																					TRAV9-2	0	0	0	0	0	0	0	0	0	0	0	0	0	0	0	0
						TRAV24	F	TRAJ36	F	CAPAPDHTGANNLFF	in-frame	43																					TRAV10	0	0	0	0	0	0	0	0	0	0	0	0	0	0	0	0
						TRAV26-2	F	TRAJ18	F	CILSVIRGGRGLTLGRLYF	in-frame	42																					TRAV12-1	0	0	0	0	0	0	0	0	0	0	0	0	0	0	0	0
						TRAV26-2	F	TRAJ18	F	CILSVIMGGRGSTLGRLYF	in-frame	42																					TRAV12-2	0	0	0	0	0	0	0	0	0	0	0	0	0	0	0	0
						TRAV26-2	F	TRAJ18	F	CILSVIRGGKGSTLGRLYF	in-frame	41																					TRAV12-3	0	0	0	0	0	0	0	0	0	0	0	0	0	0	0	0
						TRAV24	F	TRAJ36	F	CAPAPGQTGANNLFF	in-frame	41																					TRAV13-1	0	0	0	0	0	0	0	0	0	0	0	0	0	0	0	0
						TRAV24	F	TRAJ36	F	CAPAPDQTGADNLFF	in-frame	40																					TRAV13-2	0	0	0	0	0	0	0	0	0	0	0	0	0	0	0	0
						TRAV24	F	TRAJ36	F	CAPAPDKTGANNLFF	in-frame	40																					TRAV14/DV4	0	0	0	0	0	0	0	0	0	0	0	0	0	0	0	0
						TRAV24	F	TRAJ36	F	CAPAPDQTGANNIFF	in-frame	38																					TRAV16	0	0	0	0	0	0	0	0	0	0	0	0	0	0	0	0
						TRAV24	F	TRAJ36	F	CAPALDQTGANNLFF	in-frame	38																					TRAV17	0	0	0	0	0	0	0	0	0	0	0	0	0	0	0	0
						TRAV26-2	F	TRAJ18	F	CILSVIRGGGGSTLGRLYF	in-frame	37																					TRAV18	0	0	0	0	0	0	0	0	0	0	0	0	0	0	0	0
						TRAV24	F	TRAJ36	F	CAPAPDQTGANNLLF	in-frame	37																					TRAV19	0	0	0	0	0	0	0	0	0	0	0	0	0	0	0	0
						TRAV26-2	F	TRAJ18	F	CILSVMRGGRGSTLGRLYF	in-frame	36																					TRAV20	0	0	0	0	0	0	0	0	0	0	0	0	0	0	0	0
						TRAV26-2	F	TRAJ18	F	CILSVIRGSRGSTLGRLYF	in-frame	36																					TRAV21	0	0	0	0	0	0	0	0	0	0	0	0	0	0	0	0.000425035
						TRAV24	F	TRAJ36	F	CAPAPDQTGANSLFF	in-frame	36																					TRAV22	0	0	0	0	0	0	0	0	0	0	0	0	0	0	0	0
						TRAV24	F	TRAJ36	F	CAPAHDQTGANNLFF	in-frame	35																					TRAV23/DV6	0	0	0	0	0	0	0	0	0	0	0	0	0	0	0	0
						TRAV24	F	TRAJ36	F	CAPAPDPTGANNLFF	in-frame	34																					TRAV24	0	0	0	0	0	0	0	0	0	0	0	0	0	0	0	0
						TRAV24	F	TRAJ36	F	CAPAPDQTGANTLFF	in-frame	33																					TRAV25	0	0	0	0	0	0	0	0	0	0	0	0	0	0	0	0
						TRAV26-2	F	TRAJ18	F	CSLSVIRGGRGSTLGRLYF	in-frame	32																					TRAV26-1	0	0	0	0	0	0.000425035	0	0	0	0	0	0	0	0	0	0
						TRAV26-2	F	TRAJ18	F	CILSVSRGGRGSTLGRLYF	in-frame	32																					TRAV26-2	0	0	0	0	0	0	0	0	0	0	0	0	0	0	0	0
						TRAV26-2	F	TRAJ18	F	CILSVIRGGRGTTLGRLYF	in-frame	32																					TRAV27	0	0	0	0	0	0	0	0	0	0	0	0	0	0	0	0
						TRAV26-2	F	TRAJ18	F	CILSVIRGGRGSTMGRLYF	in-frame	32																					TRAV29/DV5	0	0	0	0	0	0	0	0	0	0	0	0	0	0	0	0
						TRAV24	F	TRAJ36	F	CAPAPDQTWANNLFF	in-frame	32																					TRAV30	0	0	0	0	0	0	0	0	0	0	0	0	0	0	0	0
						TRAV24	F	TRAJ36	F	CAPAPD.TGANNLFF	out-of-frame	32																					TRAV34	0	0	0	0	0	0	0	0	0	0	0	0	0	0	0	0
						TRAV26-2	F	TRAJ18	F	CVLSVIRGGRGSTLGRLYF	in-frame	31																					TRAV35	0	0	0	0	0	0	0	0	0	0	0	0	0	0	0	0
						TRAV26-2	F	TRAJ18	F	CILSIIRGGRGSTLGRLYF	in-frame	31																					TRAV36/DV7	0	0	0	0	0	0	0	0	0	0	0	0	0	0	0	0
						TRAV26-2	F	TRAJ18	F	.ILSVIRGGRGSTLGRLYF	out-of-frame	31																					TRAV38-1	0	0	0	0	0	0	0	0	0	0	0	0	0	0	0	0
						TRAV24	F	TRAJ36	F	CAPRT*DQTGANNLFF	out-of-frame	31																					TRAV38-2/DV8	0	0	0	0	0	0	0	0	0	0	0	0	0	0	0	0
						TRAV24	F	TRAJ36	F	CAPAPDQTGANNLSF	in-frame	31																					TRAV39	0	0	0	0	0	0	0	0	0	0	0	0	0	0	0	0
						TRAV24	F	TRAJ36	F	CAPAPDQTGANKLFF	in-frame	31																					TRAV40	0	0	0	0	0	0	0	0	0	0	0	0	0	0	0	0
						TRAV24	F	TRAJ36	F	CSPAPDQTGANNLFF	in-frame	30																					TRAV41	0	0	0	0	0	0	0	0	0	0	0	0	0	0	0	0
						TRAV24	F	TRAJ36	F	.APAPDQTGANNLFF	out-of-frame	30
						TRAV26-2	F	TRAJ18	F	CIRSVIRGGRGSTLGRLYF	in-frame	29
						TRAV24	F	TRAJ36	F	CAPAPDQTGANDLFF	in-frame	29
						TRAV24	F	TRAJ36	F	CAPAPDQPGANNLFF	in-frame	29
						TRAV26-2	F	TRAJ18	F	CILSVVRGGRGSTLGRLYF	in-frame	28
						TRAV26-2	F	TRAJ18	F	CILSVISGGRGSTLGRLYF	in-frame	28
						TRAV26-2	F	TRAJ18	F	CILSVIRGGRSSTLGRLYF	in-frame	28
						TRAV26-2	F	TRAJ18	F	CILSVIRGGRG.TLGRLYF	out-of-frame	28
						TRAV24	F	TRAJ36	F	CAPAPDQTGANNHFF	in-frame	28
						TRAV26-2	F	TRAJ18	F	SILSVIRGGRGSTLGRLYF	in-frame	27
						TRAV26-2	F	TRAJ18	F	CILSVIRGGRGSPLGRLYF	in-frame	27
						TRAV24	F	TRAJ36	F	WAPAPDQTGANNLFF	in-frame	27
						TRAV26-2	F	TRAJ18	F	CILSVIRGGRGSILGRLYF	in-frame	26
						TRAV24	F	TRAJ36	F	CAPAPDQTGATNLFF	in-frame	26
						TRAV24	F	TRAJ36	F	CAPAPDQTGANNLCF	in-frame	26
						TRAV26-2	F	TRAJ18	F	CNLSVIRGGRGSTLGRLYF	in-frame	25
						TRAV26-2	F	TRAJ18	F	CILSVIKGGRGSTLGRLYF	in-frame	25
						TRAV26-2	F	TRAJ18	F	CILSVIRGGRGSTRGRLYF	in-frame	24
						TRAV26-2	F	TRAJ18	F	CILSVIRGGRGSTLRRLYF	in-frame	24
						TRAV26-2	F	TRAJ18	F	CILSVIRGGRGSTLGRLCF	in-frame	24
						TRAV24	F	TRAJ36	F	CAPAPDQTGANILFF	in-frame	24
						TRAV26-2	F	TRAJ18	F	CILSVNRGGRGSTLGRLYF	in-frame	23
						TRAV24	F	TRAJ36	F	CAPAPDQIGANNLFF	in-frame	23
						TRAV26-2	F	TRAJ18	F	CTLSVIRGGRGSTLGRLYF	in-frame	22
						TRAV26-2	F	TRAJ18	F	CILSVIRGGRGSSLGRLYF	in-frame	22
						TRAV26-2	F	TRAJ18	F	CILSVIGVAEAQPWGGY**F	out-of-frame	22
						TRAV26-2	F	TRAJ18	F	CILSFIRGGRGSTLGRLYF	in-frame	22
						TRAV24	F	TRAJ36	F	CAPAPDQTGAKNLFF	in-frame	22
						TRAV24	F	TRAJ36	F	CAPAPDQTGASNLFF	in-frame	21
						TRAV24	F	TRAJ36	F	CAPAPDQTGANNLYF	in-frame	21
						TRAV24	F	TRAJ36	F	CAPAPDQNGANNLFF	in-frame	21
						TRAV26-2	F	TRAJ18	F	CILSVIRGGRGSTQGRLYF	in-frame	20
						TRAV26-2	F	TRAJ18	F	CILSVIRGGRGSTLVRLYF	in-frame	20
						TRAV26-2	F	TRAJ18	F	CILSVIRGGRGSTLGRRYF	in-frame	20
						TRAV26-2	F	TRAJ18	F	CILSVIRGGRGSTLGRLNF	in-frame	20
						TRAV24	F	TRAJ36	F	GAPAPDQTGANNLFF	in-frame	20
						TRAV24	F	TRAJ36	F	CAPPAMPPTGANNLFF	in-frame	20
						TRAV24	F	TRAJ36	F	CPPAPDQTGANNLFF	in-frame	19
						TRAV26-2	F	TRAJ18	F	CILSVIRGGSGSTLGRLYF	in-frame	18
						TRAV26-2	F	TRAJ18	F	CILSVIRGGRGSTLGRQYF	in-frame	18
						TRAV26-2	F	TRAJ18	F	CILSVIRGGRGSNLGRLYF	in-frame	18
						TRAV26-2	F	TRAJ18	F	CILSVIRGGRGATLGRLYF	in-frame	18
						TRAV24	F	TRAJ36	F	CPRT*DQTGANNLFF	out-of-frame	18
						TRAV26-2	F	TRAJ18	F	CILSVIRGGRCSTLGRLYF	in-frame	17
						TRAV24	F	TRAJ36	F	CAPAPDQTGSNNLFF	in-frame	17
						TRAV26-2	F	TRAJ18	F	SS**SVIRGGRGSTLGRLYF	out-of-frame	16
						TRAV26-2	F	TRAJ18	F	CIQSVIRGGRGSTLGRLYF	in-frame	16
						TRAV26-2	F	TRAJ18	F	CILSVIRGGRGSTLGRLYS	in-frame	16
						TRAV26-2	F	TRAJ18	F	CILNVIRGGRGSTLGRLYF	in-frame	16
						TRAV26-2	F	TRAJ18	F	CILCVIRGGRGSTLGRLYF	in-frame	16
						TRAV26-2	F	TRAJ18	F	CILSVIRGGRGSTLGRLHF	in-frame	15
						TRAV26-2	F	TRAJ18	F	CILSVIRGCRGSTLGRLYF	in-frame	15
						TRAV24	F	TRAJ36	F	CAPAPEANNLFF	in-frame	15
						TRAV24	F	TRAJ36	F	CAPAPDQTGANNLFS	in-frame	15
						TRAV24	F	TRAJ36	F	CAPAPDQTGANNLFI	in-frame	15
						TRAV24	F	TRAJ36	F	CAPAPDQTGANNLF*W	out-of-frame	15
						TRAV24	F	TRAJ36	F	CAPAPDQTGANHLFF	in-frame	15
						TRAV24	F	TRAJ36	F	CAPAPDQTGAINLFF	in-frame	15
						TRAV26-2	F	TRAJ18	F	CIVSVIRGGRGSTLGRLYF	in-frame	14
						TRAV26-2	F	TRAJ18	F	CILSVIRGGRGSTLGSLYF	in-frame	14
						TRAV26-2	F	TRAJ18	F	CILSVIRCGRGSTLGRLYF	in-frame	14
						TRAV24	F	TRAJ36	F	CAPSPDQTGANNLFF	in-frame	14
						TRAV24	F	TRAJ36	F	CAPAPDQTGANNFFF	in-frame	14
						TRAV26-2	F	TRAJ18	F	FILSVIRGGRGSTLGRLYF	in-frame	13
						TRAV26-2	F	TRAJ18	F	CILSVIRGGRGSTLGMLYF	in-frame	13
						TRAV26-2	F	TRAJ18	F	CY*RGGRGSTLGRLYF	out-of-frame	12
						TRAV26-2	F	TRAJ18	F	CILSVIRGVRGSTLGRLYF	in-frame	12
						TRAV26-2	F	TRAJ18	F	CILSGIRGGRGSTLGRLYF	in-frame	12
						TRAV24	F	TRAJ36	F	CAPAPYQTGANNLFF	in-frame	12
						TRAV26-2	F	TRAJ18	F	CILSVIRVGRGSTLGRLYF	in-frame	11
						TRAV26-2	F	TRAJ18	F	CILSVIRVAEAQPWGGY**F	out-of-frame	11
						TRAV26-2	F	TRAJ18	F	CILIVIRGGRGSTLGRLYF	in-frame	11
						TRAV24	F	TRAJ36	F	CAPAPVQTGANNLFF	in-frame	11
						TRAV26-2	F	TRAJ18	F	CILSVIRGGRGSTLWRLYF	in-frame	10
						TRAV26-2	F	TRAJ18	F	CILSVIRGGRGSTLGRL.F	out-of-frame	10
						TRAV26-2	F	TRAJ18	F	CILSAIRGGRGSTLGRLYF	in-frame	10
						TRAV24	F	TRAJ36	F	CIRDS*NTTPNSPAPDQTGANNLFF	out-of-frame	10
						TRAV24	F	TRAJ36	F	CAPAPDQTGETTS**F	out-of-frame	10
						TRAV24	F	TRAJ36	F	CAPAPDQTGATTS**F	out-of-frame	10
						TRAV26-2	F	TRAJ18	F	CILSVTRGGRGSTLGRLYF	in-frame	9
						TRAV26-2	F	TRAJ18	F	CILSVLGVAEAQPWGGY**F	out-of-frame	9
						TRAV26-2	F	TRAJ18	F	CILSVIWGGRGSTLGRLYF	in-frame	9
						TRAV26-2	F	TRAJ18	F	CILSVIRGGRVSTLGRLYF	in-frame	9
						TRAV26-2	F	TRAJ18	F	CILSVFRGGRGSTLGRLYF	in-frame	9
						TRAV26-2	F	TRAJ18	F	CFLSVIRGGRGSTLGRLYF	in-frame	9
						TRAV24	F	TRAJ36	F	FAPAPDQTGANNLFF	in-frame	9
						TRAV24	F	TRAJ36	F	CAPEPDQTGANNRFF	in-frame	9
						TRAV24	F	TRAJ36	F	CAPARDQTGANNLFF	in-frame	9
						TRAV24	F	TRAJ36	F	CAPALIKLGQTTS**F	out-of-frame	9
						TRAV26-2	F	TRAJ18	F	CILSVIRSGRGSTLGKLYF	in-frame	8
						TRAV26-2	F	TRAJ18	F	CILSVIRGGRGSTLGRLYV	in-frame	8
						TRAV26-2	F	TRAJ18	F	CILSVIRGGRGSTLGRLYI	in-frame	8
						TRAV26-2	F	TRAJ18	F	CILSVIRGGIGSTLGRLYF	in-frame	8
						TRAV26-2	F	TRAJ18	F	CILSDIRGGRGSTLGRLYF	in-frame	8
						TRAV24	F	TRAJ36	F	CAPAPHQTGANNLFF	in-frame	8
						TRAV24	F	TRAJ36	F	CAPAPAQTGANNLFF	in-frame	8
						TRAV39	F	TRAJ36	F	CAPAPDQTGANNLFF	in-frame	7
						TRAV26-2	F	TRAJ18	F	WILSVIRGGRGSTLGRLYF	in-frame	7
						TRAV26-2	F	TRAJ18	F	CMLSVIRGGRGSTLGRLYF	in-frame	7
						TRAV26-2	F	TRAJ18	F	CILSVIRGWQRLNPGEAI*F	out-of-frame	7
						TRAV26-2	F	TRAJ18	F	CILSVIRGGRGSTLGRLYY	in-frame	7
						TRAV26-2	F	TRAJ18	F	CILSVIRGGRGSTLEKLYF	in-frame	7
						TRAV26-2	F	TRAJ18	F	CILSVIRGGRGSTLARLYF	in-frame	7
						TRAV24	F	TRAJ36	F	CAPAPDQTGAHNLFF	in-frame	7
						TRAV24	F	TRAJ36	F	CAPAPDETGANNLFF	in-frame	7
						TRAV24	F	TRAJ36	F	CAPAAEQTGANNLFF	in-frame	7
						TRAV26-2	F	TRAJ18	F	CILSVIRGGRGSTLGTLYF	in-frame	6
						TRAV26-2	F	TRAJ18	F	CILSVIRGGRGSTLGRVYF	in-frame	6
						TRAV26-2	F	TRAJ18	F	CILSVIRGGRGSTLGRLDF	in-frame	6
						TRAV26-2	F	TRAJ18	F	CILSVIRGGRGSALGRLFF	in-frame	6
						TRAV24	F	TRAJ36	F	CAPAPDQTGGNNLFF	in-frame	6
						TRAV24	F	TRAJ36	F	CAPAPDQTGAYNLFF	in-frame	6
						TRAV24	F	TRAJ36	F	CAPAPDQTAANNLFF	in-frame	6
						TRAV24	F	TRAJ10	F	CAPAPDQTGANNLFFGTGTRLTVIP*STSRRGVK.QKGVYCEASNTVILTGGGNKLTF	out-of-frame	6
						TRAV4	F	TRAJ36	F	CAPAPDQTGANNLFF	in-frame	5
						TRAV26-2	F	TRAJ18	F	CILSVIRRGRGSTLGRLYF	in-frame	5
						TRAV26-2	F	TRAJ18	F	CILSVIRGGRGSTRGGY**F	out-of-frame	5
						TRAV26-2	F	TRAJ18	F	CILSVIRGGRGSTLGWLYF	in-frame	5
						TRAV26-2	F	TRAJ18	F	CILSVIRGG.GSTLGRLYF	out-of-frame	5
						TRAV26-2	F	TRAJ18	F	CILGVIRGGRGSTLGKLYF	in-frame	5
						TRAV24	F	TRAJ36	F	CIRDS.YDSEFPAPDQTGANNLFF	out-of-frame	5
						TRAV24	F	TRAJ36	F	CATEPDQTGANNLFF	in-frame	5
						TRAV24	F	TRAJ36	F	CARAPDQTGANNLFF	in-frame	5
						TRAV24	F	TRAJ36	F	CAPPPDQTGANNLFF	in-frame	5
						TRAV24	F	TRAJ36	F	CAPEPDQSGANNLFF	in-frame	5
						TRAV24	F	TRAJ36	F	CAPAPEQAGANNLFF	in-frame	5
						TRAV24	F	TRAJ36	F	CAPAPDQTGPNNLFF	in-frame	5
						TRAV24	F	TRAJ36	F	CAPAPDQTGANYLFF	in-frame	5
						TRAV24	F	TRAJ36	F	CAPAPDQTGANNL**F	out-of-frame	5
						TRAV24	F	TRAJ36	F	CAPAPDQSGANNRFF	in-frame	5
						TRAV24	F	TRAJ36	F	CAPAPDQLGQTTS**F	out-of-frame	5
						TRAV24	F	TRAJ36	F	CAHEPDQTGANNLFF	in-frame	5
						TRAV24	F	TRAJ36	F	CAAAPEQTGANNLFF	in-frame	5
						TRAV35	F	TRAJ36	F	CIRDS.YDSEFPAPDQTGANNLFF	out-of-frame	4
						TRAV35	F	TRAJ36	F	CAPAPDQTGANNLFF	in-frame	4
						TRAV26-2	F	TRAJ18	F	CLLSVIRGGRGSTLGRLYF	in-frame	4
						TRAV26-2	F	TRAJ18	F	CILSVIRSGRGSALGRLYF	in-frame	4
						TRAV26-2	F	TRAJ18	F	CILSVIRGGRGSTLKRLYF	in-frame	4
						TRAV26-2	F	TRAJ18	F	CILSVIRGGRGSTLGKLFF	in-frame	4
						TRAV26-2	F	TRAJ18	F	CILSVIRGGRGSALGKLYF	in-frame	4
						TRAV26-2	F	TRAJ18	F	CILSVIRGGRASTLGRLYF	in-frame	4
						TRAV26-2	F	TRAJ18	F	CILSVIMGWQRLNPGEAI*F	out-of-frame	4
						TRAV24	F	TRAJ36	F	CVPAPDQTGQTTS**F	out-of-frame	4
						TRAV24	F	TRAJ36	F	CASAADQTGANNLFF	in-frame	4
						TRAV24	F	TRAJ36	F	CAPGPEQTGANNLFF	in-frame	4
						TRAV24	F	TRAJ36	F	CAPGPDQTGANKLFF	in-frame	4
						TRAV24	F	TRAJ36	F	CAPEPDQTGANNLFL	in-frame	4
						TRAV24	F	TRAJ36	F	CAPEPDQPGANNLFF	in-frame	4
						TRAV24	F	TRAJ36	F	CAPAPEQTGANNLIF	in-frame	4
						TRAV24	F	TRAJ36	F	CAPAPDRAGANNLFF	in-frame	4
						TRAV24	F	TRAJ36	F	CAPAPDQTGENNLIF	in-frame	4
						TRAV24	F	TRAJ36	F	CAPAPDQTGANTS**F	out-of-frame	4
						TRAV24	F	TRAJ36	F	CAPAPDQTGANNLFY	in-frame	4
						TRAV24	F	TRAJ36	F	CAPAPDQTGANNLFC	in-frame	4
						TRAV24	F	TRAJ36	F	CAATPDQTGANNLFF	in-frame	4
						TRAV24	F	TRAJ36	F	CAAAPDQTGANNRFF	in-frame	4
						TRAV4	F	TRAJ18	F	CIRDS.YDSEFPRGSTLGRLYF	out-of-frame	3
						TRAV39	F	TRAJ18	F	CILSVIRGGRGSTLGRLYF	in-frame	3
						TRAV35	F	TRAJ36	F	CIRDS.YDSEFPNLFF	out-of-frame	3
						TRAV26-2	F	TRAJ18	F	GTLSVIRGGRGSTLGRLYF	in-frame	3
						TRAV26-2	F	TRAJ18	F	GILSVIRGGRGSTLGRLFF	in-frame	3
						TRAV26-2	F	TRAJ18	F	CIVSDIRGGRGSTLGRLYF	in-frame	3
						TRAV26-2	F	TRAJ18	F	CIRDS.YDSEFPRGSTLGRLYF	out-of-frame	3
						TRAV26-2	F	TRAJ18	F	CILSVMRGGRGSALGRLYF	in-frame	3
						TRAV26-2	F	TRAJ18	F	CILSVIRGRRGSTLGRLYF	in-frame	3
						TRAV26-2	F	TRAJ18	F	CILSVIRGGRGSTLGRL**F	out-of-frame	3
						TRAV26-2	F	TRAJ18	F	CILSVIRGGRGSTLEAI*F	out-of-frame	3
						TRAV26-2	F	TRAJ18	F	CILSVIRGGRGSTHGRLYF	in-frame	3
						TRAV26-2	F	TRAJ18	F	CILSVIRGGRDSALGRLYF	in-frame	3
						TRAV26-2	F	TRAJ18	F	CILSVIRGGRAQPWGGY**F	out-of-frame	3
						TRAV26-2	F	TRAJ18	F	CILSVIRGARGSTLGRLYF	in-frame	3
						TRAV26-2	F	TRAJ18	F	CILSVIGSGRGSTLGRLYF	in-frame	3
						TRAV26-2	F	TRAJ18	F	CILGVIRGGRGSTRGRLYF	in-frame	3
						TRAV26-2	F	TRAJ18	F	CILGVIRGGRGSTLERLYF	in-frame	3
						TRAV24	F	TRAJ36	F	SAPGPDQTGANNLFF	in-frame	3
						TRAV24	F	TRAJ36	F	GAPAPDRTGANNLFF	in-frame	3
						TRAV24	F	TRAJ36	F	CPAPDQTGANNLFF	in-frame	3
						TRAV24	F	TRAJ36	F	CGPEPDQTGANNLFF	in-frame	3
						TRAV24	F	TRAJ36	F	CASAPDQTRANNLFF	in-frame	3
						TRAV24	F	TRAJ36	F	CAPGPDQTGANNLVF	in-frame	3
						TRAV24	F	TRAJ36	F	CAPGPDPTGANNLFF	in-frame	3
						TRAV24	F	TRAJ36	F	CAPGADQTGANNLFF	in-frame	3
						TRAV24	F	TRAJ36	F	CAPDPDQTGANNLFF	in-frame	3
						TRAV24	F	TRAJ36	F	CAPAPVHTGANNLFF	in-frame	3
						TRAV24	F	TRAJ36	F	CAPAPIKLGQTTS**F	out-of-frame	3
						TRAV24	F	TRAJ36	F	CAPAPEQTGASNLFF	in-frame	3
						TRAV24	F	TRAJ36	F	CAPAPDQTRENNLFF	in-frame	3
						TRAV24	F	TRAJ36	F	CAPAPDQTGANNVFF	in-frame	3
						TRAV24	F	TRAJ36	F	CAPAPDQTGAKTS**F	out-of-frame	3
						TRAV24	F	TRAJ36	F	CAPAPDQAGENNLFF	in-frame	3
						TRAV24	F	TRAJ36	F	CAPAPDKTGENNLFF	in-frame	3
						TRAV24	F	TRAJ36	F	CAPAADQTGENNLFF	in-frame	3
						TRAV24	F	TRAJ36	F	CAAVPDQTGANNLFF	in-frame	3
						TRAV24	F	TRAJ18	F	CIRDS.YDSEFPRGSTLGRLYF	out-of-frame	3
						TRAV24	F	TRAJ18	F	CILSVIRGGRGSTLGRLYF	in-frame	3
						TRAV21	F	TRAJ36	F	CIRDS.YDSEFPAPDQTGANNLFF	out-of-frame	3
						TRAV21	F	TRAJ36	F	CIRDS*NTTPNSPAPDQTGANNLFF	out-of-frame	3
						TRAV21	F	TRAJ36	F	CAPAPDQTGANNLFF	in-frame	3
						TRAV19	F	TRAJ36	F	CAPAPDQTGANNLFF	in-frame	3
						TRAV1-2	F	TRAJ18	F	CIRDS.YDSEFPSTLGRLYF	out-of-frame	3
						TRAV4	F	TRAJ36	F	CIRDS.YDSEFPNLFF	out-of-frame	2
						TRAV4	F	TRAJ36	F	CIRDS**IRLRIPLFF	out-of-frame	2
						TRAV39	F	TRAJ36	F	CIRDS.YDSEFPFF	out-of-frame	2
						TRAV39	F	TRAJ36	F	CIRDS**IRLRIPQTGANNLFF	out-of-frame	2
						TRAV39	F	TRAJ18	F	CIRDS.YDSEFPRGSTLGRLYF	out-of-frame	2
						TRAV39	F	TRAJ18	F	CIRDS*NTTPNSRGSTLGRLYF	out-of-frame	2
						TRAV39	F	TRAJ18	F	CIRDS**IRLRIPRGSTLGRLYF	out-of-frame	2
						TRAV39	F	TRAJ18	F	CIRDS**IRLRIPGSTLGRLYF	out-of-frame	2
						TRAV26-2	F	TRAJ36	F	CV**RDS.YDSEFPLFF	out-of-frame	2
						TRAV26-2	F	TRAJ36	F	CV**RDS.YDSEFPANNLFF	out-of-frame	2
						TRAV26-2	F	TRAJ18	F	YILGVIRGGRGSTLGRLYF	in-frame	2
						TRAV26-2	F	TRAJ18	F	SILSVIRGGRGSALGRLYF	in-frame	2
						TRAV26-2	F	TRAJ18	F	GSLSVIRGGRGSTLGRLYF	in-frame	2
						TRAV26-2	F	TRAJ18	F	GILSVIRGGRGSTLGRLNF	in-frame	2
						TRAV26-2	F	TRAJ18	F	GILSVIRGGRGSTLGKLYF	in-frame	2
						TRAV26-2	F	TRAJ18	F	GILSVIGGGRGSTLGRLYF	in-frame	2
						TRAV26-2	F	TRAJ18	F	GILGVIRGGRGSTLGRLYF	in-frame	2
						TRAV26-2	F	TRAJ18	F	CSLSVIRGGRGSTRGRLYF	in-frame	2
						TRAV26-2	F	TRAJ18	F	CIRSVMRGGRGSTLGRLYF	in-frame	2
						TRAV26-2	F	TRAJ18	F	CILTVIRGGRGSTLGRLYF	in-frame	2
						TRAV26-2	F	TRAJ18	F	CILSVVRGGRGSTLGRLFF	in-frame	2
						TRAV26-2	F	TRAJ18	F	CILSVVRGGRGSTLGKLYF	in-frame	2
						TRAV26-2	F	TRAJ18	F	CILSVNRGGRGSTLGRPYF	in-frame	2
						TRAV26-2	F	TRAJ18	F	CILSVITGGRGSTLGRLYF	in-frame	2
						TRAV26-2	F	TRAJ18	F	CILSVIRSGRGSTQGRLYF	in-frame	2
						TRAV26-2	F	TRAJ18	F	CILSVIRSGRGSTLGRLFF	in-frame	2
						TRAV26-2	F	TRAJ18	F	CILSVIRGGRLNPGEAI*F	out-of-frame	2
						TRAV26-2	F	TRAJ18	F	CILSVIRGGRGSTLGRL*F	out-of-frame	2
						TRAV26-2	F	TRAJ18	F	CILSVIRGGRGSTLGRH**F	out-of-frame	2
						TRAV26-2	F	TRAJ18	F	CILSVIRGGRGSTLGEAI*F	out-of-frame	2
						TRAV26-2	F	TRAJ18	F	CILSVIRGGRGSTLFRLYF	in-frame	2
						TRAV26-2	F	TRAJ18	F	CILSVIRGGRGSTLDRLYF	in-frame	2
						TRAV26-2	F	TRAJ18	F	CILSVIRGGRGSSLGRLFF	in-frame	2
						TRAV26-2	F	TRAJ18	F	CILSVIRGGRGSPRGRLYF	in-frame	2
						TRAV26-2	F	TRAJ18	F	CILSVIRGGRGSPLGKLYF	in-frame	2
						TRAV26-2	F	TRAJ18	F	CILSVIRGGRGSNLERLYF	in-frame	2
						TRAV26-2	F	TRAJ18	F	CILSVIRGGRGSNLEKLYF	in-frame	2
						TRAV26-2	F	TRAJ18	F	CILSVIRGGRGSALRRLYF	in-frame	2
						TRAV26-2	F	TRAJ18	F	CILSVIRGGRGSALGRLSF	in-frame	2
						TRAV26-2	F	TRAJ18	F	CILSVIRGGRG.TLERLYF	out-of-frame	2
						TRAV26-2	F	TRAJ18	F	CILSVIRGGRG**TLGRLYF	out-of-frame	2
						TRAV26-2	F	TRAJ18	F	CILSVIMCGRGSTLGRLYF	in-frame	2
						TRAV26-2	F	TRAJ18	F	CILSVIKGGRGSALGRLYF	in-frame	2
						TRAV26-2	F	TRAJ18	F	CILSVIGGGRGSTLGKLYF	in-frame	2
						TRAV26-2	F	TRAJ18	F	CILSVIGGDRGSTLGRLYF	in-frame	2
						TRAV26-2	F	TRAJ18	F	CILSLIRGGRGSTLGRLYF	in-frame	2
						TRAV26-2	F	TRAJ18	F	CILSGIRGGRGSTLERLYF	in-frame	2
						TRAV26-2	F	TRAJ18	F	CILSFIRGGRGSTLGKLYF	in-frame	2
						TRAV26-2	F	TRAJ18	F	CILRVIRGGRGATLGRLYF	in-frame	2
						TRAV26-2	F	TRAJ18	F	CILRVIRGGKGSTLGRLYF	in-frame	2
						TRAV26-2	F	TRAJ18	F	CILMVIRGGRGSTLGRLYF	in-frame	2
						TRAV26-2	F	TRAJ18	F	CILGVNRGGRGSTLGRLYF	in-frame	2
						TRAV26-2	F	TRAJ18	F	CILGVIWGGRGSTLGRLYF	in-frame	2
						TRAV26-2	F	TRAJ18	F	CILGVIRGGRGSTLGRLY*W	out-of-frame	2
						TRAV26-2	F	TRAJ18	F	.IMSVIRGGRGSTLGRLYF	out-of-frame	2
						TRAV26-1	F	TRAJ36	F	CIRDS**IRLRIPPAPDQTGANNLFF	out-of-frame	2
						TRAV24	F	TRAJ36	F	WGPAPDQTGANNLFF	in-frame	2
						TRAV24	F	TRAJ36	F	WAPAPDQSGANNLFF	in-frame	2
						TRAV24	F	TRAJ36	F	WAPAPDQAGANNLFF	in-frame	2
						TRAV24	F	TRAJ36	F	SAPEPDQTGANNLFF	in-frame	2
						TRAV24	F	TRAJ36	F	RAPEPDQTGANNLFF	in-frame	2
						TRAV24	F	TRAJ36	F	GAPAPDQNGANNLFF	in-frame	2
						TRAV24	F	TRAJ36	F	CVPAPEQTGANNLFF	in-frame	2
						TRAV24	F	TRAJ36	F	CVPAPDQTGANNLLF	in-frame	2
						TRAV24	F	TRAJ36	F	CV**RDS.YDSEFP	out-of-frame	2
						TRAV24	F	TRAJ36	F	CSPTPDQTGANNLFF	in-frame	2
						TRAV24	F	TRAJ36	F	CSPGPDQTGANNLFF	in-frame	2
						TRAV24	F	TRAJ36	F	CSPAPDQTRANNLFF	in-frame	2
						TRAV24	F	TRAJ36	F	CPRTRSNWGKQPL*F	out-of-frame	2
						TRAV24	F	TRAJ36	F	CPRT*DQAGANNLIF	out-of-frame	2
						TRAV24	F	TRAJ36	F	CIRDS.YDSEFPNLFF	out-of-frame	2
						TRAV24	F	TRAJ36	F	CIRDS**IRLRIPPDQTGANNLFF	out-of-frame	2
						TRAV24	F	TRAJ36	F	CIRDS**IRLRIPNNLFF	out-of-frame	2
						TRAV24	F	TRAJ36	F	CGPATDQTGANNLFF	in-frame	2
						TRAV24	F	TRAJ36	F	CGPAPDQTGANKLFF	in-frame	2
						TRAV24	F	TRAJ36	F	CGAAPDQTGANNLFF	in-frame	2
						TRAV24	F	TRAJ36	F	CDPAPDQTRANNLFF	in-frame	2
						TRAV24	F	TRAJ36	F	CDPAPDQTGANNLIF	in-frame	2
						TRAV24	F	TRAJ36	F	CDPAPDHTGANNLFF	in-frame	2
						TRAV24	F	TRAJ36	F	CATGPDQTGAKNLFF	in-frame	2
						TRAV24	F	TRAJ36	F	CATATDQTGANNLFF	in-frame	2
						TRAV24	F	TRAJ36	F	CATAPDQTGANSLFF	in-frame	2
						TRAV24	F	TRAJ36	F	CATAPDQTGADNLFF	in-frame	2
						TRAV24	F	TRAJ36	F	CATAPDQSGANNLFF	in-frame	2
						TRAV24	F	TRAJ36	F	CASAPEQTGANNLFF	in-frame	2
						TRAV24	F	TRAJ36	F	CASAPDHTGANNLIF	in-frame	2
						TRAV24	F	TRAJ36	F	CART*DQTGANNLFF	out-of-frame	2
						TRAV24	F	TRAJ36	F	CAPTPDQTGANNRFF	in-frame	2
						TRAV24	F	TRAJ36	F	CAPQLIKLGQTTS**F	out-of-frame	2
						TRAV24	F	TRAJ36	F	CAPGTDQTGANNLFF	in-frame	2
						TRAV24	F	TRAJ36	F	CAPGPDRTGANKLFF	in-frame	2
						TRAV24	F	TRAJ36	F	CAPGPDQTGEKNLFF	in-frame	2
						TRAV24	F	TRAJ36	F	CAPGPDQTGANNLIF	in-frame	2
						TRAV24	F	TRAJ36	F	CAPGPDQTGANNIFF	in-frame	2
						TRAV24	F	TRAJ36	F	CAPGPDQNGANNLFF	in-frame	2
						TRAV24	F	TRAJ36	F	CAPGPDKTGANNLFF	in-frame	2
						TRAV24	F	TRAJ36	F	CAPGPDHTGANNLIF	in-frame	2
						TRAV24	F	TRAJ36	F	CAPGPDHTGANNLFF	in-frame	2
						TRAV24	F	TRAJ36	F	CAPETDQTGANNLFF	in-frame	2
						TRAV24	F	TRAJ36	F	CAPEPHQTGANNLFF	in-frame	2
						TRAV24	F	TRAJ36	F	CAPEPEQTGANNLFF	in-frame	2
						TRAV24	F	TRAJ36	F	CAPEPDQTGANTLFF	in-frame	2
						TRAV24	F	TRAJ36	F	CAPEPDQTGANNLIF	in-frame	2
						TRAV24	F	TRAJ36	F	CAPEPDQTGANHLFF	in-frame	2
						TRAV24	F	TRAJ36	F	CAPEPDQSGANNRFF	in-frame	2
						TRAV24	F	TRAJ36	F	CAPEPDQAGANNLFF	in-frame	2
						TRAV24	F	TRAJ36	F	CAPEPDETGANNLFF	in-frame	2
						TRAV24	F	TRAJ36	F	CAPEADQTGANNLFF	in-frame	2
						TRAV24	F	TRAJ36	F	CAPATEQTGANNLFF	in-frame	2
						TRAV24	F	TRAJ36	F	CAPATDQTGANNLIF	in-frame	2
						TRAV24	F	TRAJ36	F	CAPAPNQTGANSLFF	in-frame	2
						TRAV24	F	TRAJ36	F	CAPAPEQTGENNLFF	in-frame	2
						TRAV24	F	TRAJ36	F	CAPAPEQTGANSLFF	in-frame	2
						TRAV24	F	TRAJ36	F	CAPAPDRTGANILFF	in-frame	2
						TRAV24	F	TRAJ36	F	CAPAPDQTRTNNLFF	in-frame	2
						TRAV24	F	TRAJ36	F	CAPAPDQTRANNLIF	in-frame	2
						TRAV24	F	TRAJ36	F	CAPAPDQTRANKLFF	in-frame	2
						TRAV24	F	TRAJ36	F	CAPAPDQTGTNNLIF	in-frame	2
						TRAV24	F	TRAJ36	F	CAPAPDQTGKQPL*F	out-of-frame	2
						TRAV24	F	TRAJ36	F	CAPAPDQTGEDNLFF	in-frame	2
						TRAV24	F	TRAJ36	F	CAPAPDQTGAPNLFF	in-frame	2
						TRAV24	F	TRAJ36	F	CAPAPDQTGANNSFF	in-frame	2
						TRAV24	F	TRAJ36	F	CAPAPDQTGANNRVF	in-frame	2
						TRAV24	F	TRAJ36	F	CAPAPDQTGAKQPL*F	out-of-frame	2
						TRAV24	F	TRAJ36	F	CAPAPDPTGANNPFF	in-frame	2
						TRAV24	F	TRAJ36	F	CAPAPDPTEANNLFF	in-frame	2
						TRAV24	F	TRAJ36	F	CAPAPDKLGQTTS**F	out-of-frame	2
						TRAV24	F	TRAJ36	F	CAPAPDHTRANNLFF	in-frame	2
						TRAV24	F	TRAJ36	F	CAPAPDHSGANNLFF	in-frame	2
						TRAV24	F	TRAJ36	F	CAPAPDETGANNLIF	in-frame	2
						TRAV24	F	TRAJ36	F	CAPALDQTGVNNLFF	in-frame	2
						TRAV24	F	TRAJ36	F	CAPALDQTGANNLIF	in-frame	2
						TRAV24	F	TRAJ36	F	CAPAANQTGANNLFF	in-frame	2
						TRAV24	F	TRAJ36	F	CAPAADQTRANNLFF	in-frame	2
						TRAV24	F	TRAJ36	F	CAPAADQTGENNLIF	in-frame	2
						TRAV24	F	TRAJ36	F	CAPAADQTGANNRFF	in-frame	2
						TRAV24	F	TRAJ36	F	CAPAADQTGANNLIF	in-frame	2
						TRAV24	F	TRAJ36	F	CAPAADQAGANNLFF	in-frame	2
						TRAV24	F	TRAJ36	F	CAHGPDQTGANNLFF	in-frame	2
						TRAV24	F	TRAJ36	F	CAHAPDQTGENNLFF	in-frame	2
						TRAV24	F	TRAJ36	F	CAAGPDQTGANNLFF	in-frame	2
						TRAV24	F	TRAJ36	F	CAAAPDQTGENNLFF	in-frame	2
						TRAV24	F	TRAJ36	F	CAAAPDQAGANNLFF	in-frame	2
						TRAV21	F	TRAJ36	F	CIRDS**IRLRIPPAPDQTGANNLFF	out-of-frame	2
						TRAV21	F	TRAJ18	F	CIRDS**IRLRIPGSTLGRLYF	out-of-frame	2
						TRAV1-2	F	TRAJ18	F	CIRDS.YDSEFPRGSTLGRLYF	out-of-frame	2
						TRAV1-2	F	TRAJ18	F	CIRDS**IRLRIPRGSTLGRLYF	out-of-frame	2
						TRAV9-2	F	TRAJ36	F	CPRT*DQTGANKLFF	out-of-frame	1
						TRAV9-2	F	TRAJ36	F	CLRHPTDDGSSVGSLGQTTS**F	out-of-frame	1
						TRAV9-2	F	TRAJ36	F	CIRDS*NTTPNSPAPDQTRANNLFF	out-of-frame	1
						TRAV9-2	F	TRAJ36	F	CIRDS*NATPNSPPAPDQTRANNLFF	out-of-frame	1
						TRAV9-2	F	TRAJ36	F	CIRDS**IRLRIPPDQTGANNLFF	out-of-frame	1
						TRAV9-2	F	TRAJ36	F	CIRDS**IRLRIPANNLFF	out-of-frame	1
						TRAV9-2	F	TRAJ36	F	CIRAS*NTTPNSHNLFF	out-of-frame	1
						TRAV9-2	F	TRAJ36	F	CAPAPDQTGANNLFF	in-frame	1
						TRAV8-6	F	TRAJ36	F	CIRDNEYESECRRSRTNRGKQPL*F	out-of-frame	1
						TRAV8-6	F	TRAJ36	F	CAPAPDQTGANNLFF	in-frame	1
						TRAV8-6	F	TRAJ18	F	CV**RDS.CDSEFPF	out-of-frame	1
						TRAV8-4	F	TRAJ36	F	CIRDS*NTTPNSHQTGANNLFF	out-of-frame	1
						TRAV8-4	F	TRAJ36	F	CIRDS*NTTPNSHLFF	out-of-frame	1
						TRAV8-4	F	TRAJ18	F	CIRDS.YDSEFPRGSTLGRLYF	out-of-frame	1
						TRAV8-4	F	TRAJ18	F	CIRDS**IRLRIPTLGRLYF	out-of-frame	1
						TRAV8-3	F	TRAJ36	F	CIRDS.YDSEFPAPDQTGANNLFF	out-of-frame	1
						TRAV8-3	F	TRAJ14	F	CIRDS**IRLRIPHSAVIYSTFIF	out-of-frame	1
						TRAV8-1	F	TRAJ36	F	CV**RDS.YDSEFP	out-of-frame	1
						TRAV6	F	TRAJ9	F	CALDNGGFKTIF	in-frame	1
						TRAV6	F	TRAJ36	F	CV**RDS.YDYEFLF	out-of-frame	1
						TRAV6	F	TRAJ36	F	CIRDS*NTTPNSPAPDQTGANNLFF	out-of-frame	1
						TRAV6	F	TRAJ36	F	CG*KGQLIRLRIPPDQTGANNLFF	out-of-frame	1
						TRAV6	F	TRAJ36	F	CAPAPDQTGANNLFF	in-frame	1
						TRAV6	F	TRAJ28	F	CIRDS*NTTPNSPGSYQLTF	out-of-frame	1
						TRAV5	F	TRAJ10	F	CDTHGRRKQTH*F	out-of-frame	1
						TRAV4	F	TRAJ36	F	CLVGAGAYNTIF	in-frame	1
						TRAV4	F	TRAJ36	F	CIRDS.YDSEFPAPDQTGANNLFF	out-of-frame	1
						TRAV4	F	TRAJ36	F	CIRDS.YDSEFPANNLFF	out-of-frame	1
						TRAV4	F	TRAJ36	F	CIRDS.YDSEFP	out-of-frame	1
						TRAV4	F	TRAJ36	F	CIRDS*NTTPNSPNNLFF	out-of-frame	1
						TRAV4	F	TRAJ36	F	CIRDS*NTTPNSHNLFF	out-of-frame	1
						TRAV4	F	TRAJ36	F	CIRDS**IRLRSPNNLFF	out-of-frame	1
						TRAV4	F	TRAJ36	F	CIRDS**IRLRIPQTGANNLIF	out-of-frame	1
						TRAV4	F	TRAJ36	F	CIRDS**IRLRIPQTGANNLFF	out-of-frame	1
						TRAV4	F	TRAJ36	F	CIRDS**IRLRIPPDQTGANNLFF	out-of-frame	1
						TRAV4	F	TRAJ36	F	CIRDS**IRLRIPPAPDQTGANNLFF	out-of-frame	1
						TRAV4	F	TRAJ36	F	CIRDS**IRLRIPNLFF	out-of-frame	1
						TRAV4	F	TRAJ36	F	CIRDS**IRLRIPGANNLFF	out-of-frame	1
						TRAV4	F	TRAJ36	F	CG*KGQLIRLRIPGANNLFF	out-of-frame	1
						TRAV4	F	TRAJ36	F	CDSVFPPPHLIKLGQTTS**F	out-of-frame	1
						TRAV4	F	TRAJ36	F	CDSEFPPAPDQTGANNLFF	in-frame	1
						TRAV4	F	TRAJ36	F	CAPSLLPLHCPS**F	out-of-frame	1
						TRAV4	F	TRAJ36	F	CAPATDHAGSHKLFF	in-frame	1
						TRAV4	F	TRAJ36	F	CAPAPDQAGANNLFF	in-frame	1
						TRAV4	F	TRAJ36	F	CAPAPDHAGANNLFF	in-frame	1
						TRAV4	F	TRAJ36	F	CAPALDQTGANNLFF	in-frame	1
						TRAV4	F	TRAJ32	F	CVNYGGATNKLIF	in-frame	1
						TRAV4	F	TRAJ26	F	CISDS.YDSEFPNFVF	out-of-frame	1
						TRAV4	F	TRAJ22	F	CLIWFLLLSKS*SVSSGSARQLTF	out-of-frame	1
						TRAV4	F	TRAJ18	F	CIRDSEDDSEFPF	in-frame	1
						TRAV4	F	TRAJ18	F	CIRDS.YDSEFPSTLGRLYF	out-of-frame	1
						TRAV4	F	TRAJ18	F	CIRDS.YDSEFPRGATLGRLYF	out-of-frame	1
						TRAV4	F	TRAJ18	F	CIRDS.YDSEFPGRLYF	out-of-frame	1
						TRAV4	F	TRAJ18	F	CIRDS.YDSEFP	out-of-frame	1
						TRAV4	F	TRAJ18	F	CIRDS*NTTPNSRGSTLGRLYF	out-of-frame	1
						TRAV4	F	TRAJ18	F	CIRDR**IRV.IPRGSTLGRIYF	out-of-frame	1
						TRAV4	F	TRAJ18	F	CILSVIRGGRGSTLGRLYF	in-frame	1
						TRAV39	F	TRAJ36	F	CSNWGEQPL*F	out-of-frame	1
						TRAV39	F	TRAJ36	F	CLRHPTDDGSSVGSLGQTTS**F	out-of-frame	1
						TRAV39	F	TRAJ36	F	CIRVC*NTTPNSHLFF	out-of-frame	1
						TRAV39	F	TRAJ36	F	CIRDSKYDSEFPNLFF	in-frame	1
						TRAV39	F	TRAJ36	F	CIRDS.YDSEFPNLFF	out-of-frame	1
						TRAV39	F	TRAJ36	F	CIRDS*NTTPNSPGANNLFF	out-of-frame	1
						TRAV39	F	TRAJ36	F	CIRDS*NTTPNSHNLIF	out-of-frame	1
						TRAV39	F	TRAJ36	F	CIRDS*NTTPNSHNLFF	out-of-frame	1
						TRAV39	F	TRAJ36	F	CIRDS**IRLRSPDQTGANNLFF	out-of-frame	1
						TRAV39	F	TRAJ36	F	CIRDS**IRLRIPLFF	out-of-frame	1
						TRAV39	F	TRAJ36	F	CIRDS**IRL.IPLFF	out-of-frame	1
						TRAV39	F	TRAJ36	F	CIRAS**IRLRIPQTRANNLFF	out-of-frame	1
						TRAV39	F	TRAJ36	F	CILDR*NTTPNSTGANNLFF	out-of-frame	1
						TRAV39	F	TRAJ36	F	CAPPPDQTGANNLFF	in-frame	1
						TRAV39	F	TRAJ36	F	CAL.PDDTRANNLFF	out-of-frame	1
						TRAV39	F	TRAJ36	F	CAEQTGANNLFF	in-frame	1
						TRAV39	F	TRAJ30	F	CR*DIRGDKIIF	out-of-frame	1
						TRAV39	F	TRAJ30	F	CAGDIRGDKIIF	in-frame	1
						TRAV39	F	TRAJ18	F	CY*RGGRGSTLGRLYF	out-of-frame	1
						TRAV39	F	TRAJ18	F	CIRDS.YDSGFPRGSTLGRLYF	out-of-frame	1
						TRAV39	F	TRAJ18	F	CIRDS.YDSEFPSTLGRLYF	out-of-frame	1
						TRAV39	F	TRAJ18	F	CIRDS*NTTPNSRLYF	out-of-frame	1
						TRAV39	F	TRAJ18	F	CFLGWQRLKP*EKLFF	out-of-frame	1
						TRAV39	F	TRAJ16	F	CIRDS*NTTPNSPDGQKLLF	out-of-frame	1
						TRAV38-2/DV8	F	TRAJ36	F	CV**RDSKYD.EFP	out-of-frame	1
						TRAV38-2/DV8	F	TRAJ36	F	CIRDS.YDSEFPATDQTGANNLFF	out-of-frame	1
						TRAV38-2/DV8	F	TRAJ34	F	CAYRRHHFSTDKLIF	in-frame	1
						TRAV38-2/DV8	F	TRAJ30	F	CAYYPTRADNLIF	in-frame	1
						TRAV38-2/DV8	F	TRAJ18	F	CILSVIGCSRGSTLGRLYF	in-frame	1
						TRAV38-1	F	TRAJ36	F	CIRDS*NTTPNSPGANNLFF	out-of-frame	1
						TRAV38-1	F	TRAJ36	F	CAPAPDQTGANNLFF	in-frame	1
						TRAV35	F	TRAJ48	F	CV**RDS.YDSKFPF	out-of-frame	1
						TRAV35	F	TRAJ36	F	CPRT*DQTGANNLFF	out-of-frame	1
						TRAV35	F	TRAJ36	F	CIRDS*NTTPNSHNLFF	out-of-frame	1
						TRAV35	F	TRAJ36	F	CIRDS**IRLRIPQTGANNLFF	out-of-frame	1
						TRAV35	F	TRAJ36	F	CIRDS**IRLRIPNNLFF	out-of-frame	1
						TRAV35	F	TRAJ36	F	CIRDS**IRLRIPLFF	out-of-frame	1
						TRAV35	F	TRAJ36	F	CAISFNNSIIPADNYFF	in-frame	1
						TRAV35	F	TRAJ18	F	CY*RGGRGSTLGRLYF	out-of-frame	1
						TRAV35	F	TRAJ18	F	CV**RDS.YDSEFPF	out-of-frame	1
						TRAV35	F	TRAJ18	F	CIRDT**IRLRIPGSTLGRLYF	out-of-frame	1
						TRAV35	F	TRAJ18	F	CIRDS.YDSEFHRGSTLGRLYF	out-of-frame	1
						TRAV35	F	TRAJ18	F	CIRDS.CDSEFPSTLGRLYF	out-of-frame	1
						TRAV35	F	TRAJ18	F	CILSVIRGGRGSTLGRLYF	in-frame	1
						TRAV3	F	TRAJ36	F	CSVRFFFSSRRRHTRCSVVSWARRCV*KRQLIRLRIPAPDQTGANNLFF	out-of-frame	1
						TRAV3	F	TRAJ36	F	CIRDS.YDSESPAPDQTGANNLFF	out-of-frame	1
						TRAV3	F	TRAJ36	F	CIRDS.YDSEFPAPDQTGANNLFF	out-of-frame	1
						TRAV3	F	TRAJ36	F	CIRDS*NTTPNSPAPDQTGANNLFF	out-of-frame	1
						TRAV3	F	TRAJ18	F	CIRDS.YDSEFPRGSTLGRLYF	out-of-frame	1
						TRAV29/DV5	F	TRAJ36	F	CIRDS.YDSEFPNLFF	out-of-frame	1
						TRAV29/DV5	F	TRAJ36	F	CIRDS.YDSEFPAPDQTGANNLFF	out-of-frame	1
						TRAV29/DV5	F	TRAJ36	F	CIRDS**IRLRIPQTGANNLFF	out-of-frame	1
						TRAV29/DV5	F	TRAJ36	F	CIRDS**IRLRIPPDQTGANNLFF	out-of-frame	1
						TRAV29/DV5	F	TRAJ18	F	CK**RDS.YDSEFPRGSTLGRLYF	out-of-frame	1
						TRAV27	F	TRAJ36	F	CPRT*DQTGANNLFF	out-of-frame	1
						TRAV27	F	TRAJ36	F	CIRDS**IRLRIPPAPDQTGANNLFF	out-of-frame	1
						TRAV26-2	F	TRAJ42	F	CYKKEQRIKPRKAI*F	out-of-frame	1
						TRAV26-2	F	TRAJ38	F	CILGANAGNTRKLFC	in-frame	1
						TRAV26-2	F	TRAJ36	F	CV.ETANTTPNSRANNLFF	out-of-frame	1
						TRAV26-2	F	TRAJ36	F	CV*KRQLIRIRIPANSLFF	out-of-frame	1
						TRAV26-2	F	TRAJ36	F	CV**RDS.YDSEFPF	out-of-frame	1
						TRAV26-2	F	TRAJ36	F	CIRHSECDSEFPSNWRKQPL*F	out-of-frame	1
						TRAV26-2	F	TRAJ36	F	CIRDSKYDCELPPHLIKLGQTAY**F	out-of-frame	1
						TRAV26-2	F	TRAJ36	F	CIRDS.YDSEFPAPDQTGANNLFF	out-of-frame	1
						TRAV26-2	F	TRAJ36	F	CIRDS**IRLRIPQTGANNLFF	out-of-frame	1
						TRAV26-2	F	TRAJ36	F	CIRAS**IRLRIPANNLFF	out-of-frame	1
						TRAV26-2	F	TRAJ36	F	CIQLIRLRIPRT*DQTGANNLFF	out-of-frame	1
						TRAV26-2	F	TRAJ36	F	CG*KRQLIRLRITPAPDQTGANNLFF	out-of-frame	1
						TRAV26-2	F	TRAJ18	F	YVLSVNRGGRGSNLGGLYF	in-frame	1
						TRAV26-2	F	TRAJ18	F	YVLAVIRGGRGSTLGRLYF	in-frame	1
						TRAV26-2	F	TRAJ18	F	YTLSVIRGGRGATLGRLFF	in-frame	1
						TRAV26-2	F	TRAJ18	F	YTLSVIRGGRDSTHGRLYF	in-frame	1
						TRAV26-2	F	TRAJ18	F	YIVSVIRGGRGTTLGRLYF	in-frame	1
						TRAV26-2	F	TRAJ18	F	YILTVIRGVRGSTLEKIYF	in-frame	1
						TRAV26-2	F	TRAJ18	F	YILSVNRGGRGSTLGRLYF	in-frame	1
						TRAV26-2	F	TRAJ18	F	YILSVMRGGRGSTLGRIYF	in-frame	1
						TRAV26-2	F	TRAJ18	F	YILSVIRSGRGSTLGRLYF	in-frame	1
						TRAV26-2	F	TRAJ18	F	YILSVIRGGRGSTLGRLYL	in-frame	1
						TRAV26-2	F	TRAJ18	F	YILSVIRGGRGSTLGRIYF	in-frame	1
						TRAV26-2	F	TRAJ18	F	YILSVIRGGRGSPLGRLFF	in-frame	1
						TRAV26-2	F	TRAJ18	F	YILSVIRGGRGLTLGRLYF	in-frame	1
						TRAV26-2	F	TRAJ18	F	YILSVIRGGRGATLGRLYF	in-frame	1
						TRAV26-2	F	TRAJ18	F	YILSVIRGGRG.TLSRLYF	out-of-frame	1
						TRAV26-2	F	TRAJ18	F	YILSVIRGGRDSTLGRLYF	in-frame	1
						TRAV26-2	F	TRAJ18	F	YILSVIRGGRCSTLGRLYF	in-frame	1
						TRAV26-2	F	TRAJ18	F	YILSVIRGGGGSTLGKLYF	in-frame	1
						TRAV26-2	F	TRAJ18	F	YILSFIRGGRGTSLEKLYF	in-frame	1
						TRAV26-2	F	TRAJ18	F	YILSFIRGGRGSTLGRLYF	in-frame	1
						TRAV26-2	F	TRAJ18	F	YILRFIRGGRGSTLGKLYF	in-frame	1
						TRAV26-2	F	TRAJ18	F	YILGVNRGGIDLPLDRLYF	in-frame	1
						TRAV26-2	F	TRAJ18	F	YILGVIWGGRGSTLEKLNF	in-frame	1
						TRAV26-2	F	TRAJ18	F	YILGVIRGGRGSTLGKLYF	in-frame	1
						TRAV26-2	F	TRAJ18	F	YILCVIRGGRGRTLGRLYF	in-frame	1
						TRAV26-2	F	TRAJ18	F	WTLSVIRGRRGSTVGRLYF	in-frame	1
						TRAV26-2	F	TRAJ18	F	WNLSVIRGGRGSTLGRLYF	in-frame	1
						TRAV26-2	F	TRAJ18	F	WMLSCTLGRRGGGPGRLYF	in-frame	1
						TRAV26-2	F	TRAJ18	F	WIVSVIRGGRGSTLGRLYF	in-frame	1
						TRAV26-2	F	TRAJ18	F	WILSVMRGGRGSTLGKLYF	in-frame	1
						TRAV26-2	F	TRAJ18	F	WILSVMRGGRGSALGRLFF	in-frame	1
						TRAV26-2	F	TRAJ18	F	WILSVIRGGRGSTRERLYF	in-frame	1
						TRAV26-2	F	TRAJ18	F	WILSVIRGGRG.TLGRLYF	out-of-frame	1
						TRAV26-2	F	TRAJ18	F	WILSVIRGGGGSTLGRVYF	in-frame	1
						TRAV26-2	F	TRAJ18	F	WILSGIRGGRGSTLGRLYF	in-frame	1
						TRAV26-2	F	TRAJ18	F	WILSAMRGGRGWA.GKLYF	out-of-frame	1
						TRAV26-2	F	TRAJ18	F	WILRVNRPGRG.SLSMLYF	out-of-frame	1
						TRAV26-2	F	TRAJ18	F	VILSVFGGGRGSTLDKLYF	in-frame	1
						TRAV26-2	F	TRAJ18	F	SVLSVIRGGRGSALGKIYF	in-frame	1
						TRAV26-2	F	TRAJ18	F	STLRVTSGGKGSTVGRLYF	in-frame	1
						TRAV26-2	F	TRAJ18	F	SSWVLLGVAEAQPWGGY**F	out-of-frame	1
						TRAV26-2	F	TRAJ18	F	SS**SVIRGGRGSILGRLYF	out-of-frame	1
						TRAV26-2	F	TRAJ18	F	SNLSVIRGDRGSTRGRLFF	in-frame	1
						TRAV26-2	F	TRAJ18	F	SILSVNRGGRGSTLGRLFF	in-frame	1
						TRAV26-2	F	TRAJ18	F	SILSVMRGSRGSTLGRLYF	in-frame	1
						TRAV26-2	F	TRAJ18	F	SILSVLRGGRGSTLGRLYF	in-frame	1
						TRAV26-2	F	TRAJ18	F	SILSVKRGGRGKTRRRLYF	in-frame	1
						TRAV26-2	F	TRAJ18	F	SILSVISGASGSTLGKLYF	in-frame	1
						TRAV26-2	F	TRAJ18	F	SILSVIRSGRGSTLGRLYF	in-frame	1
						TRAV26-2	F	TRAJ18	F	SILSVIRGGRGATRERLYF	in-frame	1
						TRAV26-2	F	TRAJ18	F	SILSVIRGGRG.ALGKLYF	out-of-frame	1
						TRAV26-2	F	TRAJ18	F	SILSVIRGGKGSTLGRLYF	in-frame	1
						TRAV26-2	F	TRAJ18	F	SILSVIRGGKGSTLGRLSF	in-frame	1
						TRAV26-2	F	TRAJ18	F	SILSVIRGGAG.SLGRLYF	out-of-frame	1
						TRAV26-2	F	TRAJ18	F	SILSVIRCGRGSTLGRLSF	in-frame	1
						TRAV26-2	F	TRAJ18	F	SILSVINGGRGSSLGRLYF	in-frame	1
						TRAV26-2	F	TRAJ18	F	SILSVIGSGRGSTLGKLYF	in-frame	1
						TRAV26-2	F	TRAJ18	F	SILSFIRGGRGSTLGRLFF	in-frame	1
						TRAV26-2	F	TRAJ18	F	SILRVIRGGRGSTLGRLYF	in-frame	1
						TRAV26-2	F	TRAJ18	F	SILNVIRGSRGSTLGKLYF	in-frame	1
						TRAV26-2	F	TRAJ18	F	SILCVIRSSRGSTHGKLNF	in-frame	1
						TRAV26-2	F	TRAJ18	F	RSLSVIRGCRGSTLGRLYF	in-frame	1
						TRAV26-2	F	TRAJ18	F	RIQSVIRGGKGSTLGRLYF	in-frame	1
						TRAV26-2	F	TRAJ18	F	RILSVMRGGRGSTQGRLIF	in-frame	1
						TRAV26-2	F	TRAJ18	F	RILSVIRVGRGSTLGRLYF	in-frame	1
						TRAV26-2	F	TRAJ18	F	RILSVIRSGRGSTLGRLYF	in-frame	1
						TRAV26-2	F	TRAJ18	F	RILSVIRSGRGSTLGRL.F	out-of-frame	1
						TRAV26-2	F	TRAJ18	F	RILSVIRGGRGSGLGRVYF	in-frame	1
						TRAV26-2	F	TRAJ18	F	RILSVIRGCRGSTLGRLYF	in-frame	1
						TRAV26-2	F	TRAJ18	F	IILRFIGVGRGSTLGRLYF	in-frame	1
						TRAV26-2	F	TRAJ18	F	GVLSFIRGGRSSALGGLNF	in-frame	1
						TRAV26-2	F	TRAJ18	F	GTLSVLRGGRGTTQERLYF	in-frame	1
						TRAV26-2	F	TRAJ18	F	GTLSFIRGVRGSTEGRLYF	in-frame	1
						TRAV26-2	F	TRAJ18	F	GMLSVIRGGRGSTLGRLYF	in-frame	1
						TRAV26-2	F	TRAJ18	F	GMLIGIRGDRGSTPGRLYF	in-frame	1
						TRAV26-2	F	TRAJ18	F	GLLGVIRGGRGTTLGRLYF	in-frame	1
						TRAV26-2	F	TRAJ18	F	GIPSVIRGGRGSSLGRLYF	in-frame	1
						TRAV26-2	F	TRAJ18	F	GILVVIRGGRG**NPGRLYF	out-of-frame	1
						TRAV26-2	F	TRAJ18	F	GILSVVRGGRDSTLGSLYF	in-frame	1
						TRAV26-2	F	TRAJ18	F	GILSVVRGGKGSTLGRLYF	in-frame	1
						TRAV26-2	F	TRAJ18	F	GILSVTRGRRGSTLGRLYF	in-frame	1
						TRAV26-2	F	TRAJ18	F	GILSVSRGGRGSTLGRLFF	in-frame	1
						TRAV26-2	F	TRAJ18	F	GILSVSGGGRGSTRGRLYF	in-frame	1
						TRAV26-2	F	TRAJ18	F	GILSVIWGGRGLKLGGLYF	in-frame	1
						TRAV26-2	F	TRAJ18	F	GILSVISGGRGSTREKLYF	in-frame	1
						TRAV26-2	F	TRAJ18	F	GILSVISGGRGSPLGKIYF	in-frame	1
						TRAV26-2	F	TRAJ18	F	GILSVIRSGRESSLGRLYF	in-frame	1
						TRAV26-2	F	TRAJ18	F	GILSVIRRGQNASQGNLYF	in-frame	1
						TRAV26-2	F	TRAJ18	F	GILSVIRGGRGTTLGRLYF	in-frame	1
						TRAV26-2	F	TRAJ18	F	GILSVIRGGRGSTVGKLYF	in-frame	1
						TRAV26-2	F	TRAJ18	F	GILSVIRGGRGSTRGRLYF	in-frame	1
						TRAV26-2	F	TRAJ18	F	GILSVIRGGRGSTQGRLNF	in-frame	1
						TRAV26-2	F	TRAJ18	F	GILSVIRGGRGSTPGRLFF	in-frame	1
						TRAV26-2	F	TRAJ18	F	GILSVIRGGRGSTMGRLYF	in-frame	1
						TRAV26-2	F	TRAJ18	F	GILSVIRGGRGSTLRRLYF	in-frame	1
						TRAV26-2	F	TRAJ18	F	GILSVIRGGRGSTLKRLFF	in-frame	1
						TRAV26-2	F	TRAJ18	F	GILSVIRGGRGSTLGRLSF	in-frame	1
						TRAV26-2	F	TRAJ18	F	GILSVIRGGRGSTLGRLFC	in-frame	1
						TRAV26-2	F	TRAJ18	F	GILSVIRGGRGSTLGRIYF	in-frame	1
						TRAV26-2	F	TRAJ18	F	GILSVIRGGRGSTLGKLFF	in-frame	1
						TRAV26-2	F	TRAJ18	F	GILSVIRGGRGSSQGRLYF	in-frame	1
						TRAV26-2	F	TRAJ18	F	GILSVIRGGRGSSLGRLYF	in-frame	1
						TRAV26-2	F	TRAJ18	F	GILSVIRGGRGSPLGRLYF	in-frame	1
						TRAV26-2	F	TRAJ18	F	GILSVIRGGRGSGLGRLYF	in-frame	1
						TRAV26-2	F	TRAJ18	F	GILSVIRGGRGSALGRLFF	in-frame	1
						TRAV26-2	F	TRAJ18	F	GILSVIRGGRGLPLGRIYF	in-frame	1
						TRAV26-2	F	TRAJ18	F	GILSVIRGGRG.SHGKLNF	out-of-frame	1
						TRAV26-2	F	TRAJ18	F	GILSVIRGGRDSTLGRLYF	in-frame	1
						TRAV26-2	F	TRAJ18	F	GILSVIRGGRDSTLERLYF	in-frame	1
						TRAV26-2	F	TRAJ18	F	GILSVIRGGRDSSLGRLFF	in-frame	1
						TRAV26-2	F	TRAJ18	F	GILSVIRGGKGSTLKRLYF	in-frame	1
						TRAV26-2	F	TRAJ18	F	GILSVIRGAIDSSLGKLFF	in-frame	1
						TRAV26-2	F	TRAJ18	F	GILSVIRDGRGSTLGRLYF	in-frame	1
						TRAV26-2	F	TRAJ18	F	GILSVIGSGRGSTLGKLYF	in-frame	1
						TRAV26-2	F	TRAJ18	F	GILSVFRGGRGSTLGRLYF	in-frame	1
						TRAV26-2	F	TRAJ18	F	GILSGTVRGKEATLGKLYF	in-frame	1
						TRAV26-2	F	TRAJ18	F	GILSGIRSGRGSTLGRLYF	in-frame	1
						TRAV26-2	F	TRAJ18	F	GILSGIRGGRGTTLGRLYF	in-frame	1
						TRAV26-2	F	TRAJ18	F	GILSGIRGGRGSTVGRLYF	in-frame	1
						TRAV26-2	F	TRAJ18	F	GILSGIRGGRGSTLRRLYF	in-frame	1
						TRAV26-2	F	TRAJ18	F	GILSGIRGGRGSGLGRLYF	in-frame	1
						TRAV26-2	F	TRAJ18	F	GILSGIRGGRDSGLEKLYF	in-frame	1
						TRAV26-2	F	TRAJ18	F	GILSFIRGRQKSTLGKLYF	in-frame	1
						TRAV26-2	F	TRAJ18	F	GILSFIRGGTGSTLWKLYF	in-frame	1
						TRAV26-2	F	TRAJ18	F	GILSFIRGGRGSTMGRLYF	in-frame	1
						TRAV26-2	F	TRAJ18	F	GILSFIRGGRGSTLGRLYF	in-frame	1
						TRAV26-2	F	TRAJ18	F	GILRVIRGGKGSTLGRLFF	in-frame	1
						TRAV26-2	F	TRAJ18	F	GILRVIRGARGSTLGRLYF	in-frame	1
						TRAV26-2	F	TRAJ18	F	GILRFISGGRRSALGRLYF	in-frame	1
						TRAV26-2	F	TRAJ18	F	GILNGISSGRGSTLDRLKF	in-frame	1
						TRAV26-2	F	TRAJ18	F	GILIVIRSGRGATLGRLYF	in-frame	1
						TRAV26-2	F	TRAJ18	F	GILGVISGGRSSSLGRLYF	in-frame	1
						TRAV26-2	F	TRAJ18	F	GILGVIRGGRGTPRERLYF	in-frame	1
						TRAV26-2	F	TRAJ18	F	GILGVIRGGRGSTRGRLYF	in-frame	1
						TRAV26-2	F	TRAJ18	F	GILGVIRGGRGSTLGKLYF	in-frame	1
						TRAV26-2	F	TRAJ18	F	GILGVIRGGRDSALGRLYF	in-frame	1
						TRAV26-2	F	TRAJ18	F	GILGVIRCGRGSPLGRLYF	in-frame	1
						TRAV26-2	F	TRAJ18	F	GILGIIRGGRDSRRERIYF	in-frame	1
						TRAV26-2	F	TRAJ18	F	GILCVMRGGRGSTLGRLYF	in-frame	1
						TRAV26-2	F	TRAJ18	F	GILCCIRGGRGTTLGRLYF	in-frame	1
						TRAV26-2	F	TRAJ18	F	GILAVIRGGRGTPRGRLYF	in-frame	1
						TRAV26-2	F	TRAJ18	F	GIASVIRGGRGSTLERLYF	in-frame	1
						TRAV26-2	F	TRAJ18	F	FSLSVIRSVRDSTLGRLIF	in-frame	1
						TRAV26-2	F	TRAJ18	F	FILSVIRGGRGSTLERLYF	in-frame	1
						TRAV26-2	F	TRAJ18	F	FILSVIRGGRG.TLGRLYF	out-of-frame	1
						TRAV26-2	F	TRAJ18	F	FILSVIRGGIG.TLGRLYF	out-of-frame	1
						TRAV26-2	F	TRAJ18	F	FILGVIRVCRGSILGRLYF	in-frame	1
						TRAV26-2	F	TRAJ18	F	FILGVIRGGRGSTLGRLYF	in-frame	1
						TRAV26-2	F	TRAJ18	F	FILGVFRGGRGSTLGRLYF	in-frame	1
						TRAV26-2	F	TRAJ18	F	DILSVIRGGRGSTLGRLYF	in-frame	1
						TRAV26-2	F	TRAJ18	F	CYWGWKSLTPGRLYF	in-frame	1
						TRAV26-2	F	TRAJ18	F	CYSGILGFIGGAEAQPWGGY**F	out-of-frame	1
						TRAV26-2	F	TRAJ18	F	CYQEWQRLNPGEAI*F	out-of-frame	1
						TRAV26-2	F	TRAJ18	F	CYLGWPRLNPWEAI*F	out-of-frame	1
						TRAV26-2	F	TRAJ18	F	CYLGGQGPHPGEAI*F	out-of-frame	1
						TRAV26-2	F	TRAJ18	F	CY.GGRGLTPGRLYF	out-of-frame	1
						TRAV26-2	F	TRAJ18	F	CY*SGGKGSAPNNLFF	out-of-frame	1
						TRAV26-2	F	TRAJ18	F	CY*RSGRGSTLGRLLF	out-of-frame	1
						TRAV26-2	F	TRAJ18	F	CY*RGGRGSTLGRPYF	out-of-frame	1
						TRAV26-2	F	TRAJ18	F	CY*RGGRGSS.GRLNF	out-of-frame	1
						TRAV26-2	F	TRAJ18	F	CY*RGGRGSALERLYF	out-of-frame	1
						TRAV26-2	F	TRAJ18	F	CY*RGGRGKTLGRLYF	out-of-frame	1
						TRAV26-2	F	TRAJ18	F	CY*RGGRGERQGRLNF	out-of-frame	1
						TRAV26-2	F	TRAJ18	F	CY*RGGRGATRGRLYF	out-of-frame	1
						TRAV26-2	F	TRAJ18	F	CY*RGGGGSTLGRLYF	out-of-frame	1
						TRAV26-2	F	TRAJ18	F	CY*RGARG.ALERLYF	out-of-frame	1
						TRAV26-2	F	TRAJ18	F	CY*RDDSGSALGRLFF	out-of-frame	1
						TRAV26-2	F	TRAJ18	F	CY*KGGRGSALGRLYF	out-of-frame	1
						TRAV26-2	F	TRAJ18	F	CVVSVISGVRGSTLGKLYL	in-frame	1
						TRAV26-2	F	TRAJ18	F	CVRLNGECY*RGGENTAGGRINF	out-of-frame	1
						TRAV26-2	F	TRAJ18	F	CVRGVVRGGRG**TLGRLYF	out-of-frame	1
						TRAV26-2	F	TRAJ18	F	CVQSCIRGRRGSTLGRLYF	in-frame	1
						TRAV26-2	F	TRAJ18	F	CVQNVIGSGRG.SLERLYF	out-of-frame	1
						TRAV26-2	F	TRAJ18	F	CVLWGVEQARPWEGY**L	out-of-frame	1
						TRAV26-2	F	TRAJ18	F	CVLVTRECY*RGGLGSTPGRLYF	out-of-frame	1
						TRAV26-2	F	TRAJ18	F	CVLSVSRGSRGSTLGRLYF	in-frame	1
						TRAV26-2	F	TRAJ18	F	CVLSVIRSGRGSTLGRLFF	in-frame	1
						TRAV26-2	F	TRAJ18	F	CVLSVIRSGRGSALGRLYF	in-frame	1
						TRAV26-2	F	TRAJ18	F	CVLSVIRGVRCSTVGILYF	in-frame	1
						TRAV26-2	F	TRAJ18	F	CVLSVIRGGRSSTLGRLYF	in-frame	1
						TRAV26-2	F	TRAJ18	F	CVLSVIRGGRGSTLGRLSF	in-frame	1
						TRAV26-2	F	TRAJ18	F	CVLSVIRGGRGSSMGRLSF	in-frame	1
						TRAV26-2	F	TRAJ18	F	CVLSVIRGGRGSALGRLYF	in-frame	1
						TRAV26-2	F	TRAJ18	F	CVLSVIRGGRGGTLGRLFL	in-frame	1
						TRAV26-2	F	TRAJ18	F	CVLSVIRGGRGATLGRLYF	in-frame	1
						TRAV26-2	F	TRAJ18	F	CVLSVIRGGKGSTLGRLYF	in-frame	1
						TRAV26-2	F	TRAJ18	F	CVLSVIRGDRGSTLGRLYF	in-frame	1
						TRAV26-2	F	TRAJ18	F	CVLSVIRGCKGSNLGKLYF	in-frame	1
						TRAV26-2	F	TRAJ18	F	CVLSVIRCGRGSTQGKLYF	in-frame	1
						TRAV26-2	F	TRAJ18	F	CVLSVIKGGRGSTLGRLYF	in-frame	1
						TRAV26-2	F	TRAJ18	F	CVLSVIKGGRGSTLGKLFF	in-frame	1
						TRAV26-2	F	TRAJ18	F	CVLSVIGSGRGSTQGRLFF	in-frame	1
						TRAV26-2	F	TRAJ18	F	CVLSGVGETAQWGSY**F	out-of-frame	1
						TRAV26-2	F	TRAJ18	F	CVLSFIWGDRGSTLGRLYF	in-frame	1
						TRAV26-2	F	TRAJ18	F	CVLSFIRGGRCSTLGRLYF	in-frame	1
						TRAV26-2	F	TRAJ18	F	CVLSFIGSGKGSTLSMLSF	in-frame	1
						TRAV26-2	F	TRAJ18	F	CVLPDP*SVIWGGKGSNLGRLYF	out-of-frame	1
						TRAV26-2	F	TRAJ18	F	CVLNVIRGGRGSSLGRLYF	in-frame	1
						TRAV26-2	F	TRAJ18	F	CVLNFIGGGRVTTLERLYF	in-frame	1
						TRAV26-2	F	TRAJ18	F	CVLLVVAEAQPWGGY**F	out-of-frame	1
						TRAV26-2	F	TRAJ18	F	CVLLHPSFY*RVGRGSTLGRLYF	out-of-frame	1
						TRAV26-2	F	TRAJ18	F	CVLLGVPEAQTWTGY**F	out-of-frame	1
						TRAV26-2	F	TRAJ18	F	CVLLAVVEAQPQAGS**F	out-of-frame	1
						TRAV26-2	F	TRAJ18	F	CVLIVIRGSRGSTRGRLYF	in-frame	1
						TRAV26-2	F	TRAJ18	F	CVLIVFRGVRGSTLGRLYF	in-frame	1
						TRAV26-2	F	TRAJ18	F	CVLGVFRGGRGSTLGRLIF	in-frame	1
						TRAV26-2	F	TRAJ18	F	CVLFGLAEAQPWGGY**F	out-of-frame	1
						TRAV26-2	F	TRAJ18	F	CVLCVMRGVRCSTLGILYF	in-frame	1
						TRAV26-2	F	TRAJ18	F	CVFYRLLGVIRGGRGSTLGRLYF	in-frame	1
						TRAV26-2	F	TRAJ18	F	CVFVGEAVPQP**SKL.F	out-of-frame	1
						TRAV26-2	F	TRAJ18	F	CV**RGS.YDSEFP	out-of-frame	1
						TRAV26-2	F	TRAJ18	F	CV**RDS.YDSEFPF	out-of-frame	1
						TRAV26-2	F	TRAJ18	F	CTVRVIRGGRGSTLGRLYF	in-frame	1
						TRAV26-2	F	TRAJ18	F	CTVGVIRGGRGSTLGRLYC	in-frame	1
						TRAV26-2	F	TRAJ18	F	CTTASGVL*RGGRGSTLGRLYF	out-of-frame	1
						TRAV26-2	F	TRAJ18	F	CTPSVIRGGRGSTLGRLYF	in-frame	1
						TRAV26-2	F	TRAJ18	F	CTMSVIRGGRGSTLGKLYF	in-frame	1
						TRAV26-2	F	TRAJ18	F	CTLSVTSGGRGSAVGRLYF	in-frame	1
						TRAV26-2	F	TRAJ18	F	CTLSVSRRGRGSTLGRLYF	in-frame	1
						TRAV26-2	F	TRAJ18	F	CTLSVMRGGRGLTLGRLYY	in-frame	1
						TRAV26-2	F	TRAJ18	F	CTLSVIRGVRDSTLGKLYF	in-frame	1
						TRAV26-2	F	TRAJ18	F	CTLSVIRGRGGSTLGRLYF	in-frame	1
						TRAV26-2	F	TRAJ18	F	CTLSVIRGGRGSTLKRLYF	in-frame	1
						TRAV26-2	F	TRAJ18	F	CTLSVIRGGRGSTLGRLSF	in-frame	1
						TRAV26-2	F	TRAJ18	F	CTLSVIRGGRGSTLERLYF	in-frame	1
						TRAV26-2	F	TRAJ18	F	CTLSVIRGGRGSPLGRLYF	in-frame	1
						TRAV26-2	F	TRAJ18	F	CTLSVIRGGRGATLGRLYF	in-frame	1
						TRAV26-2	F	TRAJ18	F	CTLSVIRGGRDSTMGRLYF	in-frame	1
						TRAV26-2	F	TRAJ18	F	CTLSVIRCGRGSTLGRLYF	in-frame	1
						TRAV26-2	F	TRAJ18	F	CTLSFSSGGRGAGQDRLFF	in-frame	1
						TRAV26-2	F	TRAJ18	F	CTLSFIRGRGDSSVGRLYF	in-frame	1
						TRAV26-2	F	TRAJ18	F	CTLSFIRGGRDSRQGRLNF	in-frame	1
						TRAV26-2	F	TRAJ18	F	CTLSDIRAVRGSTLGRLYF	in-frame	1
						TRAV26-2	F	TRAJ18	F	CTLSCIRGRSGTTLESLYF	in-frame	1
						TRAV26-2	F	TRAJ18	F	CTLRVIRGGRGSTLRSLYF	in-frame	1
						TRAV26-2	F	TRAJ18	F	CTLRVIRGDRGSTLGRLYF	in-frame	1
						TRAV26-2	F	TRAJ18	F	CTLNVFTVARGSTPGSLYF	in-frame	1
						TRAV26-2	F	TRAJ18	F	CTLIGIRSGRGSSLGRLYF	in-frame	1
						TRAV26-2	F	TRAJ18	F	CTLIGIRGGKDSALGRLYF	in-frame	1
						TRAV26-2	F	TRAJ18	F	CTLIFIRGGRGSTLERLYF	in-frame	1
						TRAV26-2	F	TRAJ18	F	CT.SVIRGGRGSALGRLCF	out-of-frame	1
						TRAV26-2	F	TRAJ18	F	CSVSVMRGGRVKTLGRLYF	in-frame	1
						TRAV26-2	F	TRAJ18	F	CSRNVRRGGRGSTLGRLYF	in-frame	1
						TRAV26-2	F	TRAJ18	F	CSPSVIGGGRGSTLGRLYF	in-frame	1
						TRAV26-2	F	TRAJ18	F	CSMGVIRGGRGGILGRLYF	in-frame	1
						TRAV26-2	F	TRAJ18	F	CSLSVSRGGRGSTLGRLYF	in-frame	1
						TRAV26-2	F	TRAJ18	F	CSLSVSMGSRDSTQGKLFF	in-frame	1
						TRAV26-2	F	TRAJ18	F	CSLSVMRGGTCLSIGRLYF	in-frame	1
						TRAV26-2	F	TRAJ18	F	CSLSVITGGRGSTLGRLYF	in-frame	1
						TRAV26-2	F	TRAJ18	F	CSLSVIRGGRGSTLRRLYF	in-frame	1
						TRAV26-2	F	TRAJ18	F	CSLSVIRGGRGSTLGRLYY	in-frame	1
						TRAV26-2	F	TRAJ18	F	CSLSVIRCGRGSTLGRLYF	in-frame	1
						TRAV26-2	F	TRAJ18	F	CSLSGIRGGRGSTLGRLYF	in-frame	1
						TRAV26-2	F	TRAJ18	F	CSLRVSWGGRG.TLERLYF	out-of-frame	1
						TRAV26-2	F	TRAJ18	F	CSLGVVRGGRGSTLGRLYF	in-frame	1
						TRAV26-2	F	TRAJ18	F	CSLGVIRGGRGSTRGRLYF	in-frame	1
						TRAV26-2	F	TRAJ18	F	CSLGVIRGGRGSTLGRLYF	in-frame	1
						TRAV26-2	F	TRAJ18	F	CSLGIVRGGRGTSHGRLTF	in-frame	1
						TRAV26-2	F	TRAJ18	F	CSLCVIKGGSGAALDKLNF	in-frame	1
						TRAV26-2	F	TRAJ18	F	CS*RGGRGSNLGKLIF	out-of-frame	1
						TRAV26-2	F	TRAJ18	F	CRSSTMGMIYF	in-frame	1
						TRAV26-2	F	TRAJ18	F	CRLSVSWGGRG.ALGRLYF	out-of-frame	1
						TRAV26-2	F	TRAJ18	F	CRLSVIRGGSGSTLGRLYF	in-frame	1
						TRAV26-2	F	TRAJ18	F	CRLSVIRGGRGSTLGRLYF	in-frame	1
						TRAV26-2	F	TRAJ18	F	CRLRHPEWCSGWQWLNPGEAI*F	out-of-frame	1
						TRAV26-2	F	TRAJ18	F	CPLEPGWYLGWQRLNPGEAI*F	out-of-frame	1
						TRAV26-2	F	TRAJ18	F	CPGC*NRGGRGSSQGRLYF	out-of-frame	1
						TRAV26-2	F	TRAJ18	F	CNVIFIRGGRG.TLGRLNF	out-of-frame	1
						TRAV26-2	F	TRAJ18	F	CNTGF**NIIRGGKGSTLGRLYF	out-of-frame	1
						TRAV26-2	F	TRAJ18	F	CNPSVIWGGRGSPLGRLYF	in-frame	1
						TRAV26-2	F	TRAJ18	F	CNPSVISGGGGAGLGRLYF	in-frame	1
						TRAV26-2	F	TRAJ18	F	CNLSVMRGGRGSTLGRLYF	in-frame	1
						TRAV26-2	F	TRAJ18	F	CNLSVIRNGRG.ALRRLFF	out-of-frame	1
						TRAV26-2	F	TRAJ18	F	CNLSVIRGGRGSTLGTLYF	in-frame	1
						TRAV26-2	F	TRAJ18	F	CNLSVIRGGRGSARRGLCF	in-frame	1
						TRAV26-2	F	TRAJ18	F	CNLSVIRGGRGSALGRLYF	in-frame	1
						TRAV26-2	F	TRAJ18	F	CNLSVIRGGGGSTLGRLNF	in-frame	1
						TRAV26-2	F	TRAJ18	F	CNLSVIKSGRGSTLGRLYF	in-frame	1
						TRAV26-2	F	TRAJ18	F	CNLSLISGGRGSTLGKLYF	in-frame	1
						TRAV26-2	F	TRAJ18	F	CNLSGIRGGRGSTLGRLYF	in-frame	1
						TRAV26-2	F	TRAJ18	F	CNLRVIRGGRGSTLGRLYF	in-frame	1
						TRAV26-2	F	TRAJ18	F	CNLGVNRGGRGSTLGRLYF	in-frame	1
						TRAV26-2	F	TRAJ18	F	CNLGVNRCGRGSALGRLYF	in-frame	1
						TRAV26-2	F	TRAJ18	F	CNLGVIRGGRGSARGRLYF	in-frame	1
						TRAV26-2	F	TRAJ18	F	CNLGVIRGGGGSTLGKLYF	in-frame	1
						TRAV26-2	F	TRAJ18	F	CNLGVI.GGRGSTLGRLFF	out-of-frame	1
						TRAV26-2	F	TRAJ18	F	CNLGCIRGGRGSTLGRLYF	in-frame	1
						TRAV26-2	F	TRAJ18	F	CNKSVIRGGRG.NLGRLYF	out-of-frame	1
						TRAV26-2	F	TRAJ18	F	CMVSVIGGGRGSTLGKLFF	in-frame	1
						TRAV26-2	F	TRAJ18	F	CMMSVIRGGRGSTLGRLYF	in-frame	1
						TRAV26-2	F	TRAJ18	F	CMLSVMRGGRGSSQGKLDF	in-frame	1
						TRAV26-2	F	TRAJ18	F	CMLSVIRSGRGSTLGRLYF	in-frame	1
						TRAV26-2	F	TRAJ18	F	CMLSVIRSDKGEYLGRLFF	in-frame	1
						TRAV26-2	F	TRAJ18	F	CMLSVIRGGRGSTMGRLYF	in-frame	1
						TRAV26-2	F	TRAJ18	F	CMLSVIRGGRGSALGRLYF	in-frame	1
						TRAV26-2	F	TRAJ18	F	CMLSVIKSGRGSNAGRLCF	in-frame	1
						TRAV26-2	F	TRAJ18	F	CMLSFIRGGRG.TLGRLYF	out-of-frame	1
						TRAV26-2	F	TRAJ18	F	CMLCVIRGGRGSTLGRLYF	in-frame	1
						TRAV26-2	F	TRAJ18	F	CLVFRNPGCYRGGKGLNPGRLYF	in-frame	1
						TRAV26-2	F	TRAJ18	F	CLSSAISGGRGSPLGRLYF	in-frame	1
						TRAV26-2	F	TRAJ18	F	CLPSVIRCGRGSTLGRLYF	in-frame	1
						TRAV26-2	F	TRAJ18	F	CLPGVIRGGRGSTLGRLYF	in-frame	1
						TRAV26-2	F	TRAJ18	F	CLLSVISGGRGSTLGRLYF	in-frame	1
						TRAV26-2	F	TRAJ18	F	CLLSVIRGGRDSTLGRLYF	in-frame	1
						TRAV26-2	F	TRAJ18	F	CLLSLIRGVRGYSLERLYF	in-frame	1
						TRAV26-2	F	TRAJ18	F	CLLSAIMCGRGVMLGRI.F	out-of-frame	1
						TRAV26-2	F	TRAJ18	F	CLLLHLWFFSVWHGLYPVSVI*F	out-of-frame	1
						TRAV26-2	F	TRAJ18	F	CLLGVIRGGRGSRLEKLYF	in-frame	1
						TRAV26-2	F	TRAJ18	F	CLLGFVRGLRGSTLRSLSF	in-frame	1
						TRAV26-2	F	TRAJ18	F	CLLAVIRCGRGSTLEKIYF	in-frame	1
						TRAV26-2	F	TRAJ18	F	CLIL**GY.GWQRHSNGRLFF	out-of-frame	1
						TRAV26-2	F	TRAJ18	F	CKPSVIWGGKGATLGRLNF	in-frame	1
						TRAV26-2	F	TRAJ18	F	CIWSVIRGVRGSTLGRLYF	in-frame	1
						TRAV26-2	F	TRAJ18	F	CIWSVIRGGRGSTLGRLYF	in-frame	1
						TRAV26-2	F	TRAJ18	F	CIVSVNRGGRGSTLGRIYF	in-frame	1
						TRAV26-2	F	TRAJ18	F	CIVSVIWRGRGSTLGRLYF	in-frame	1
						TRAV26-2	F	TRAJ18	F	CIVSVIWGGRGSTLGKLYF	in-frame	1
						TRAV26-2	F	TRAJ18	F	CIVSVIRGGRGSTVGRLSF	in-frame	1
						TRAV26-2	F	TRAJ18	F	CIVSVIRGGRGSTQGKLFF	in-frame	1
						TRAV26-2	F	TRAJ18	F	CIVSVIRGGRGSTLRKLYF	in-frame	1
						TRAV26-2	F	TRAJ18	F	CIVSVIRGGRGSTIGRLYF	in-frame	1
						TRAV26-2	F	TRAJ18	F	CIVSVIRGGRGSSLERLFF	in-frame	1
						TRAV26-2	F	TRAJ18	F	CIVSVIRGGRGSALGRLYF	in-frame	1
						TRAV26-2	F	TRAJ18	F	CIVSVIRGGRGPTLGRLFF	in-frame	1
						TRAV26-2	F	TRAJ18	F	CIVSFIRGGRGSTLGRLYF	in-frame	1
						TRAV26-2	F	TRAJ18	F	CIVRVIRGGRGSTLGRVYF	in-frame	1
						TRAV26-2	F	TRAJ18	F	CIVNVIRGGRGSTLGRLYF	in-frame	1
						TRAV26-2	F	TRAJ18	F	CIVGVLRAVRGSTVGKLTF	in-frame	1
						TRAV26-2	F	TRAJ18	F	CIVGVIRGSRGSTLGRLYF	in-frame	1
						TRAV26-2	F	TRAJ18	F	CIVGVIRGGRGSTLGRLYF	in-frame	1
						TRAV26-2	F	TRAJ18	F	CIVCVIRGATGGSAGRLYF	in-frame	1
						TRAV26-2	F	TRAJ18	F	CISSVISGAVGTSLEKLYF	in-frame	1
						TRAV26-2	F	TRAJ18	F	CISA**SENGCECPSTLGRLYF	out-of-frame	1
						TRAV26-2	F	TRAJ18	F	CIRSVTRGGRGSTLGRLYF	in-frame	1
						TRAV26-2	F	TRAJ18	F	CIRSVSRDGRGSTLGRLYF	in-frame	1
						TRAV26-2	F	TRAJ18	F	CIRSVIRGGRSSTLGGLYF	in-frame	1
						TRAV26-2	F	TRAJ18	F	CIRSVIRGGRGSTQGSLYY	in-frame	1
						TRAV26-2	F	TRAJ18	F	CIRSVIRGGRGSTLGRVYF	in-frame	1
						TRAV26-2	F	TRAJ18	F	CIRSVIRGGRGSTLGRLYY	in-frame	1
						TRAV26-2	F	TRAJ18	F	CIRSVIRGGRGSTLGRLYL	in-frame	1
						TRAV26-2	F	TRAJ18	F	CIRSVIRGGRGSTLGRLFF	in-frame	1
						TRAV26-2	F	TRAJ18	F	CIRSVIRGGRGATLGRLYF	in-frame	1
						TRAV26-2	F	TRAJ18	F	CIRSVIRGDRGSTLGRLYF	in-frame	1
						TRAV26-2	F	TRAJ18	F	CIRSVIRDGRSSTQGRLYF	in-frame	1
						TRAV26-2	F	TRAJ18	F	CIRSGIRGGRGSTLGRLYV	in-frame	1
						TRAV26-2	F	TRAJ18	F	CIRDS*NTTPNSRGGRGSTLGRLYF	out-of-frame	1
						TRAV26-2	F	TRAJ18	F	CIRDS*NTTPNSLPSLK.F	out-of-frame	1
						TRAV26-2	F	TRAJ18	F	CIQSVIRSGRGSSLGRLYF	in-frame	1
						TRAV26-2	F	TRAJ18	F	CIQSVIRGGRGSSLGRLYF	in-frame	1
						TRAV26-2	F	TRAJ18	F	CIQSVIRGGKGSTLGRLYF	in-frame	1
						TRAV26-2	F	TRAJ18	F	CIQSVIRGGKDSGPGRLYF	in-frame	1
						TRAV26-2	F	TRAJ18	F	CIQSVIMGGSGATLGRLYF	in-frame	1
						TRAV26-2	F	TRAJ18	F	CIQSGIRGGKG.TQGRLYF	out-of-frame	1
						TRAV26-2	F	TRAJ18	F	CIPSVIWCGRGSTLGRLYF	in-frame	1
						TRAV26-2	F	TRAJ18	F	CIPSVISGGRGSTLGRLNF	in-frame	1
						TRAV26-2	F	TRAJ18	F	CIPSVIRGGSGSTLGRLYF	in-frame	1
						TRAV26-2	F	TRAJ18	F	CIPSVIRGGRGTPLGRLYF	in-frame	1
						TRAV26-2	F	TRAJ18	F	CIPSVIRGGRGSTLGRLFF	in-frame	1
						TRAV26-2	F	TRAJ18	F	CIPSVIRGGRGSTLGRIYF	in-frame	1
						TRAV26-2	F	TRAJ18	F	CIPSVIRGGRGSALGRLYF	in-frame	1
						TRAV26-2	F	TRAJ18	F	CIPSVIRGGRDSTREKLIF	in-frame	1
						TRAV26-2	F	TRAJ18	F	CIPSVIRGGGGSTLGRLYF	in-frame	1
						TRAV26-2	F	TRAJ18	F	CIPSFIRGGRGSTLGRLYF	in-frame	1
						TRAV26-2	F	TRAJ18	F	CIPGVISGGRDSPRDKLFF	in-frame	1
						TRAV26-2	F	TRAJ18	F	CIPGVISGGGGSTLEKLYF	in-frame	1
						TRAV26-2	F	TRAJ18	F	CIMSVSGGGRGSTLGRLYF	in-frame	1
						TRAV26-2	F	TRAJ18	F	CIMSVIRGRRGSTMGRLYF	in-frame	1
						TRAV26-2	F	TRAJ18	F	CIMSVIRGGRGSTRGKLYF	in-frame	1
						TRAV26-2	F	TRAJ18	F	CIMSVIRGGRGSTLGRLFF	in-frame	1
						TRAV26-2	F	TRAJ18	F	CIMSVIRGGRGSSLGRLYF	in-frame	1
						TRAV26-2	F	TRAJ18	F	CIMSVIRGGRGSNLGRIYF	in-frame	1
						TRAV26-2	F	TRAJ18	F	CIMSVIRGGRDSTLGRLYF	in-frame	1
						TRAV26-2	F	TRAJ18	F	CIMSVIRGAEAQPWGGY**F	out-of-frame	1
						TRAV26-2	F	TRAJ18	F	CIMSVIGVAEAQPWGGY**F	out-of-frame	1
						TRAV26-2	F	TRAJ18	F	CIMSFIRGGRGSTLGRLYF	in-frame	1
						TRAV26-2	F	TRAJ18	F	CIMRVIRGGRGSTLGGLYF	in-frame	1
						TRAV26-2	F	TRAJ18	F	CIMRVIRGGRGATLGRLSF	in-frame	1
						TRAV26-2	F	TRAJ18	F	CILYVSRGGRG.SLERLSF	out-of-frame	1
						TRAV26-2	F	TRAJ18	F	CILWVIRGGRGTTRGRLYF	in-frame	1
						TRAV26-2	F	TRAJ18	F	CILVVIGVAEAQPWGGY**F	out-of-frame	1
						TRAV26-2	F	TRAJ18	F	CILTVIRSDRGSTLGRLFF	in-frame	1
						TRAV26-2	F	TRAJ18	F	CILTVIRGGRGSTLTKLYF	in-frame	1
						TRAV26-2	F	TRAJ18	F	CILSYIRGGRGSTLGRLYF	in-frame	1
						TRAV26-2	F	TRAJ18	F	CILSVVSGGRGSTLGRLFF	in-frame	1
						TRAV26-2	F	TRAJ18	F	CILSVVRWGRNSALGRLYF	in-frame	1
						TRAV26-2	F	TRAJ18	F	CILSVVRSGRGSTLGRLYF	in-frame	1
						TRAV26-2	F	TRAJ18	F	CILSVVRSGRGPTLGRLYF	in-frame	1
						TRAV26-2	F	TRAJ18	F	CILSVVRSDRGSTLGKLYF	in-frame	1
						TRAV26-2	F	TRAJ18	F	CILSVVRGGRHSSVRKLYF	in-frame	1
						TRAV26-2	F	TRAJ18	F	CILSVVRGGRGSTLGRVYF	in-frame	1
						TRAV26-2	F	TRAJ18	F	CILSVVRGGRGSSLGRLYF	in-frame	1
						TRAV26-2	F	TRAJ18	F	CILSVVRGGRGSAPDRLYF	in-frame	1
						TRAV26-2	F	TRAJ18	F	CILSVVRGGRG.TLEKLNF	out-of-frame	1
						TRAV26-2	F	TRAJ18	F	CILSVVRGDRGSTLGRLYF	in-frame	1
						TRAV26-2	F	TRAJ18	F	CILSVVRDGRGSPLGSLFF	in-frame	1
						TRAV26-2	F	TRAJ18	F	CILSVVGSGKSSTLGKLYF	in-frame	1
						TRAV26-2	F	TRAJ18	F	CILSVVGGGRGSTLGRLYF	in-frame	1
						TRAV26-2	F	TRAJ18	F	CILSVVGGGRGPTLGRLYF	in-frame	1
						TRAV26-2	F	TRAJ18	F	CILSVTRGVRGSTQGKIYF	in-frame	1
						TRAV26-2	F	TRAJ18	F	CILSVSSGGRGSTLGRLFF	in-frame	1
						TRAV26-2	F	TRAJ18	F	CILSVSRVGRGSTLGKLYF	in-frame	1
						TRAV26-2	F	TRAJ18	F	CILSVSRGSRDSALGRLYF	in-frame	1
						TRAV26-2	F	TRAJ18	F	CILSVSRGGRRSSLGRLYF	in-frame	1
						TRAV26-2	F	TRAJ18	F	CILSVSRGGRGTTLGRLYF	in-frame	1
						TRAV26-2	F	TRAJ18	F	CILSVSRGGRGSTLGRLSF	in-frame	1
						TRAV26-2	F	TRAJ18	F	CILSVSRGGRGSTLGRLFF	in-frame	1
						TRAV26-2	F	TRAJ18	F	CILSVSRGGRGSTLGKLYF	in-frame	1
						TRAV26-2	F	TRAJ18	F	CILSVSRGGRGSRLGRLYF	in-frame	1
						TRAV26-2	F	TRAJ18	F	CILSVSRGGRGSIRGGLYF	in-frame	1
						TRAV26-2	F	TRAJ18	F	CILSVSRGGRGSAPGRLYF	in-frame	1
						TRAV26-2	F	TRAJ18	F	CILSVSRGGRGSALGRLYF	in-frame	1
						TRAV26-2	F	TRAJ18	F	CILSVSRGGRGSALGKLYF	in-frame	1
						TRAV26-2	F	TRAJ18	F	CILSVSRGGRGATLGKLYF	in-frame	1
						TRAV26-2	F	TRAJ18	F	CILSVSRGCRSSAQERLFF	in-frame	1
						TRAV26-2	F	TRAJ18	F	CILSVSRDGRGSTLGRLYF	in-frame	1
						TRAV26-2	F	TRAJ18	F	CILSVSRCGRGSSLRRVSF	in-frame	1
						TRAV26-2	F	TRAJ18	F	CILSVSGGGRGSTLRKLYF	in-frame	1
						TRAV26-2	F	TRAJ18	F	CILSVNRGGRGSALGKIFF	in-frame	1
						TRAV26-2	F	TRAJ18	F	CILSVNRGGGGTTLEKLNF	in-frame	1
						TRAV26-2	F	TRAJ18	F	CILSVMRVGRGSTLRSLYF	in-frame	1
						TRAV26-2	F	TRAJ18	F	CILSVMRNGRGSTLGRLYF	in-frame	1
						TRAV26-2	F	TRAJ18	F	CILSVMRGVRGSTLGSLYF	in-frame	1
						TRAV26-2	F	TRAJ18	F	CILSVMRGVRGSTHGRLYF	in-frame	1
						TRAV26-2	F	TRAJ18	F	CILSVMRGRRGSAKGRLYF	in-frame	1
						TRAV26-2	F	TRAJ18	F	CILSVMRGGRGTTLGRLYF	in-frame	1
						TRAV26-2	F	TRAJ18	F	CILSVMRGGRGSTRGRLYF	in-frame	1
						TRAV26-2	F	TRAJ18	F	CILSVMRGGRGSTQGRLYF	in-frame	1
						TRAV26-2	F	TRAJ18	F	CILSVMRGGRGSTLSRLYF	in-frame	1
						TRAV26-2	F	TRAJ18	F	CILSVMRGGRGSTLGRLSF	in-frame	1
						TRAV26-2	F	TRAJ18	F	CILSVMRGGRGSTLGRLFF	in-frame	1
						TRAV26-2	F	TRAJ18	F	CILSVMRGGRGSTLGRISI	in-frame	1
						TRAV26-2	F	TRAJ18	F	CILSVMRGGRGSTLGRIFF	in-frame	1
						TRAV26-2	F	TRAJ18	F	CILSVMRGGRGSTLGKVYF	in-frame	1
						TRAV26-2	F	TRAJ18	F	CILSVMRGGRGSTLGKLYF	in-frame	1
						TRAV26-2	F	TRAJ18	F	CILSVMRGGRGSTLERLSF	in-frame	1
						TRAV26-2	F	TRAJ18	F	CILSVMRGGRGSSLGRLYF	in-frame	1
						TRAV26-2	F	TRAJ18	F	CILSVMRGGRGATLGRLYF	in-frame	1
						TRAV26-2	F	TRAJ18	F	CILSVMRGGRG.TRGRLYF	out-of-frame	1
						TRAV26-2	F	TRAJ18	F	CILSVMRGG.GSTLGRLYF	out-of-frame	1
						TRAV26-2	F	TRAJ18	F	CILSVMRGDRGSTLGRLYF	in-frame	1
						TRAV26-2	F	TRAJ18	F	CILSVMRGCRGSTQGRLYF	in-frame	1
						TRAV26-2	F	TRAJ18	F	CILSVLRGGKVSALGRLYF	in-frame	1
						TRAV26-2	F	TRAJ18	F	CILSVLREWKTLHSREAI*F	out-of-frame	1
						TRAV26-2	F	TRAJ18	F	CILSVIWVAEAQPWGGY**F	out-of-frame	1
						TRAV26-2	F	TRAJ18	F	CILSVIWSGRGLTLGKLFF	in-frame	1
						TRAV26-2	F	TRAJ18	F	CILSVIWGGRGTTLGRLYF	in-frame	1
						TRAV26-2	F	TRAJ18	F	CILSVIWGGRGSTLGKLFF	in-frame	1
						TRAV26-2	F	TRAJ18	F	CILSVIWGGRGSALKRLSF	in-frame	1
						TRAV26-2	F	TRAJ18	F	CILSVIWGCRGSTLGRLYF	in-frame	1
						TRAV26-2	F	TRAJ18	F	CILSVITGGRGSALGRLYF	in-frame	1
						TRAV26-2	F	TRAJ18	F	CILSVITGGKGSTLGRLFF	in-frame	1
						TRAV26-2	F	TRAJ18	F	CILSVISVGKDSTLGRLSF	in-frame	1
						TRAV26-2	F	TRAJ18	F	CILSVISGSTGSALGRLYF	in-frame	1
						TRAV26-2	F	TRAJ18	F	CILSVISGGSGSGPERLFF	in-frame	1
						TRAV26-2	F	TRAJ18	F	CILSVISGGRGSTLKKLFF	in-frame	1
						TRAV26-2	F	TRAJ18	F	CILSVISGGRGSTLGSLYF	in-frame	1
						TRAV26-2	F	TRAJ18	F	CILSVISGGRGSTLGRLFF	in-frame	1
						TRAV26-2	F	TRAJ18	F	CILSVISGGRGSTLGKLYF	in-frame	1
						TRAV26-2	F	TRAJ18	F	CILSVISGGRGSTLERLYF	in-frame	1
						TRAV26-2	F	TRAJ18	F	CILSVISGGRGSPLERIYF	in-frame	1
						TRAV26-2	F	TRAJ18	F	CILSVISGGRGATLGKLYF	in-frame	1
						TRAV26-2	F	TRAJ18	F	CILSVISGGIGSTRGKLYF	in-frame	1
						TRAV26-2	F	TRAJ18	F	CILSVISGGGGSTLGRLYF	in-frame	1
						TRAV26-2	F	TRAJ18	F	CILSVISGARGSTLERLFF	in-frame	1
						TRAV26-2	F	TRAJ18	F	CILSVISCGIDSPLGRLFF	in-frame	1
						TRAV26-2	F	TRAJ18	F	CILSVIRWGKGATLGRLYF	in-frame	1
						TRAV26-2	F	TRAJ18	F	CILSVIRSGRGSTPGRLYF	in-frame	1
						TRAV26-2	F	TRAJ18	F	CILSVIRSGRGSTLQRLYF	in-frame	1
						TRAV26-2	F	TRAJ18	F	CILSVIRSGRGSTLGRLYY	in-frame	1
						TRAV26-2	F	TRAJ18	F	CILSVIRSGRGSTLGRLSF	in-frame	1
						TRAV26-2	F	TRAJ18	F	CILSVIRSGRGSTLGRLDF	in-frame	1
						TRAV26-2	F	TRAJ18	F	CILSVIRSGRGSTLEKLYF	in-frame	1
						TRAV26-2	F	TRAJ18	F	CILSVIRSGRGSSLGKLYF	in-frame	1
						TRAV26-2	F	TRAJ18	F	CILSVIRSGRGSNLGRLYF	in-frame	1
						TRAV26-2	F	TRAJ18	F	CILSVIRSGRGATQGKLYF	in-frame	1
						TRAV26-2	F	TRAJ18	F	CILSVIRSGRGATLGRLYF	in-frame	1
						TRAV26-2	F	TRAJ18	F	CILSVIRSGRG.TLGRLYF	out-of-frame	1
						TRAV26-2	F	TRAJ18	F	CILSVIRSGRG.KLGKIIF	out-of-frame	1
						TRAV26-2	F	TRAJ18	F	CILSVIRSGRDATQGRLYF	in-frame	1
						TRAV26-2	F	TRAJ18	F	CILSVIRSGRCSTLGRRYF	in-frame	1
						TRAV26-2	F	TRAJ18	F	CILSVIRSGKGSTLGRLYF	in-frame	1
						TRAV26-2	F	TRAJ18	F	CILSVIRSGKGSTLGRLFF	in-frame	1
						TRAV26-2	F	TRAJ18	F	CILSVIRSERGSTLGRLYF	in-frame	1
						TRAV26-2	F	TRAJ18	F	CILSVIRSARGSTLGRLYF	in-frame	1
						TRAV26-2	F	TRAJ18	F	CILSVIRRGRGSTLGRLFF	in-frame	1
						TRAV26-2	F	TRAJ18	F	CILSVIRRGRGATLGRLYF	in-frame	1
						TRAV26-2	F	TRAJ18	F	CILSVIRNGRGSTLGRLYF	in-frame	1
						TRAV26-2	F	TRAJ18	F	CILSVIRGVRGSTQEKIYF	in-frame	1
						TRAV26-2	F	TRAJ18	F	CILSVIRGVRGSTLGKLYF	in-frame	1
						TRAV26-2	F	TRAJ18	F	CILSVIRGVRGSSLGRLYF	in-frame	1
						TRAV26-2	F	TRAJ18	F	CILSVIRGVRGSPLGRLSF	in-frame	1
						TRAV26-2	F	TRAJ18	F	CILSVIRGVRGSNMGRLYF	in-frame	1
						TRAV26-2	F	TRAJ18	F	CILSVIRGVKGSSLDRLYF	in-frame	1
						TRAV26-2	F	TRAJ18	F	CILSVIRGSRGSTLGRLSF	in-frame	1
						TRAV26-2	F	TRAJ18	F	CILSVIRGSRGSALGRLYF	in-frame	1
						TRAV26-2	F	TRAJ18	F	CILSVIRGSRGATLGKLYF	in-frame	1
						TRAV26-2	F	TRAJ18	F	CILSVIRGRRGSTLEKLYF	in-frame	1
						TRAV26-2	F	TRAJ18	F	CILSVIRGRRGSALGRLFF	in-frame	1
						TRAV26-2	F	TRAJ18	F	CILSVIRGRKRSTLGRLYF	in-frame	1
						TRAV26-2	F	TRAJ18	F	CILSVIRGQRLNPGEAI*F	out-of-frame	1
						TRAV26-2	F	TRAJ18	F	CILSVIRGGTGSTLGRVYF	in-frame	1
						TRAV26-2	F	TRAJ18	F	CILSVIRGGSGSTPGRLYF	in-frame	1
						TRAV26-2	F	TRAJ18	F	CILSVIRGGSGSTLVRLYF	in-frame	1
						TRAV26-2	F	TRAJ18	F	CILSVIRGGSGSTLERLYF	in-frame	1
						TRAV26-2	F	TRAJ18	F	CILSVIRGGSDSSQGRLFF	in-frame	1
						TRAV26-2	F	TRAJ18	F	CILSVIRGGRVSTLGRLFF	in-frame	1
						TRAV26-2	F	TRAJ18	F	CILSVIRGGRVLTLGRLYF	in-frame	1
						TRAV26-2	F	TRAJ18	F	CILSVIRGGRV.TLERLYF	out-of-frame	1
						TRAV26-2	F	TRAJ18	F	CILSVIRGGRRSTLGRLYF	in-frame	1
						TRAV26-2	F	TRAJ18	F	CILSVIRGGRGTTLGRLFF	in-frame	1
						TRAV26-2	F	TRAJ18	F	CILSVIRGGRGTTLGKLYF	in-frame	1
						TRAV26-2	F	TRAJ18	F	CILSVIRGGRGTSLGRLYF	in-frame	1
						TRAV26-2	F	TRAJ18	F	CILSVIRGGRGTSLGKLYF	in-frame	1
						TRAV26-2	F	TRAJ18	F	CILSVIRGGRGSTWGGY**F	out-of-frame	1
						TRAV26-2	F	TRAJ18	F	CILSVIRGGRGSTVGKLYF	in-frame	1
						TRAV26-2	F	TRAJ18	F	CILSVIRGGRGSTVERLYF	in-frame	1
						TRAV26-2	F	TRAJ18	F	CILSVIRGGRGSTRGRLHF	in-frame	1
						TRAV26-2	F	TRAJ18	F	CILSVIRGGRGSTRGRISF	in-frame	1
						TRAV26-2	F	TRAJ18	F	CILSVIRGGRGSTRGKLYF	in-frame	1
						TRAV26-2	F	TRAJ18	F	CILSVIRGGRGSTRGGLYF	in-frame	1
						TRAV26-2	F	TRAJ18	F	CILSVIRGGRGSTQRRLYF	in-frame	1
						TRAV26-2	F	TRAJ18	F	CILSVIRGGRGSTQGRLIF	in-frame	1
						TRAV26-2	F	TRAJ18	F	CILSVIRGGRGSTQGKLYF	in-frame	1
						TRAV26-2	F	TRAJ18	F	CILSVIRGGRGSTQGGY**F	out-of-frame	1
						TRAV26-2	F	TRAJ18	F	CILSVIRGGRGSTMRRLYF	in-frame	1
						TRAV26-2	F	TRAJ18	F	CILSVIRGGRGSTMGKLFF	in-frame	1
						TRAV26-2	F	TRAJ18	F	CILSVIRGGRGSTLVSLYF	in-frame	1
						TRAV26-2	F	TRAJ18	F	CILSVIRGGRGSTLVKLYF	in-frame	1
						TRAV26-2	F	TRAJ18	F	CILSVIRGGRGSTLSMLYF	in-frame	1
						TRAV26-2	F	TRAJ18	F	CILSVIRGGRGSTLRKLYF	in-frame	1
						TRAV26-2	F	TRAJ18	F	CILSVIRGGRGSTLKRLSF	in-frame	1
						TRAV26-2	F	TRAJ18	F	CILSVIRGGRGSTLGRRFF	in-frame	1
						TRAV26-2	F	TRAJ18	F	CILSVIRGGRGSTLGRLYW	in-frame	1
						TRAV26-2	F	TRAJ18	F	CILSVIRGGRGSTLGRLYC	in-frame	1
						TRAV26-2	F	TRAJ18	F	CILSVIRGGRGSTLGRLSI	in-frame	1
						TRAV26-2	F	TRAJ18	F	CILSVIRGGRGSTLGRLHL	in-frame	1
						TRAV26-2	F	TRAJ18	F	CILSVIRGGRGSTLGRLFC	in-frame	1
						TRAV26-2	F	TRAJ18	F	CILSVIRGGRGSTLGRIYI	in-frame	1
						TRAV26-2	F	TRAJ18	F	CILSVIRGGRGSTLGRIFF	in-frame	1
						TRAV26-2	F	TRAJ18	F	CILSVIRGGRGSTLGKPYF	in-frame	1
						TRAV26-2	F	TRAJ18	F	CILSVIRGGRGSTLGKIYH	in-frame	1
						TRAV26-2	F	TRAJ18	F	CILSVIRGGRGSTLGKIFF	in-frame	1
						TRAV26-2	F	TRAJ18	F	CILSVIRGGRGSTLGGVYF	in-frame	1
						TRAV26-2	F	TRAJ18	F	CILSVIRGGRGSTLERLFF	in-frame	1
						TRAV26-2	F	TRAJ18	F	CILSVIRGGRGSTLEKLSF	in-frame	1
						TRAV26-2	F	TRAJ18	F	CILSVIRGGRGSTLEGLYF	in-frame	1
						TRAV26-2	F	TRAJ18	F	CILSVIRGGRGSTLDKLYF	in-frame	1
						TRAV26-2	F	TRAJ18	F	CILSVIRGGRGSTLAGLYF	in-frame	1
						TRAV26-2	F	TRAJ18	F	CILSVIRGGRGSTHERLYF	in-frame	1
						TRAV26-2	F	TRAJ18	F	CILSVIRGGRGSSRGRLYF	in-frame	1
						TRAV26-2	F	TRAJ18	F	CILSVIRGGRGSSQGRLYF	in-frame	1
						TRAV26-2	F	TRAJ18	F	CILSVIRGGRGSSLVKLYF	in-frame	1
						TRAV26-2	F	TRAJ18	F	CILSVIRGGRGSSLGRIYF	in-frame	1
						TRAV26-2	F	TRAJ18	F	CILSVIRGGRGSSLGKLFF	in-frame	1
						TRAV26-2	F	TRAJ18	F	CILSVIRGGRGSSLERLYF	in-frame	1
						TRAV26-2	F	TRAJ18	F	CILSVIRGGRGSPWGGY**F	out-of-frame	1
						TRAV26-2	F	TRAJ18	F	CILSVIRGGRGSPRGKLYF	in-frame	1
						TRAV26-2	F	TRAJ18	F	CILSVIRGGRGSPLRRLYF	in-frame	1
						TRAV26-2	F	TRAJ18	F	CILSVIRGGRGSPLGRLFF	in-frame	1
						TRAV26-2	F	TRAJ18	F	CILSVIRGGRGSPLGRIYF	in-frame	1
						TRAV26-2	F	TRAJ18	F	CILSVIRGGRGSNTGRLFF	in-frame	1
						TRAV26-2	F	TRAJ18	F	CILSVIRGGRGSNLGRLFF	in-frame	1
						TRAV26-2	F	TRAJ18	F	CILSVIRGGRGSNLGRLCF	in-frame	1
						TRAV26-2	F	TRAJ18	F	CILSVIRGGRGSNLGRIYF	in-frame	1
						TRAV26-2	F	TRAJ18	F	CILSVIRGGRGSNLGKLYF	in-frame	1
						TRAV26-2	F	TRAJ18	F	CILSVIRGGRGSGLGRLYF	in-frame	1
						TRAV26-2	F	TRAJ18	F	CILSVIRGGRGSDLGRLYF	in-frame	1
						TRAV26-2	F	TRAJ18	F	CILSVIRGGRGSAVGRIYF	in-frame	1
						TRAV26-2	F	TRAJ18	F	CILSVIRGGRGSARVKLYF	in-frame	1
						TRAV26-2	F	TRAJ18	F	CILSVIRGGRGSALWRLCF	in-frame	1
						TRAV26-2	F	TRAJ18	F	CILSVIRGGRGSALGSLFF	in-frame	1
						TRAV26-2	F	TRAJ18	F	CILSVIRGGRGSALGRLYI	in-frame	1
						TRAV26-2	F	TRAJ18	F	CILSVIRGGRGSALGRLYC	in-frame	1
						TRAV26-2	F	TRAJ18	F	CILSVIRGGRGSALGRLS*W	out-of-frame	1
						TRAV26-2	F	TRAJ18	F	CILSVIRGGRGSALERLYF	in-frame	1
						TRAV26-2	F	TRAJ18	F	CILSVIRGGRGSALERLCF	in-frame	1
						TRAV26-2	F	TRAJ18	F	CILSVIRGGRGPTLGMLYF	in-frame	1
						TRAV26-2	F	TRAJ18	F	CILSVIRGGRGPTLGGY**F	out-of-frame	1
						TRAV26-2	F	TRAJ18	F	CILSVIRGGRGLTRGRLYF	in-frame	1
						TRAV26-2	F	TRAJ18	F	CILSVIRGGRGLTPGRLYF	in-frame	1
						TRAV26-2	F	TRAJ18	F	CILSVIRGGRGATRVKLYF	in-frame	1
						TRAV26-2	F	TRAJ18	F	CILSVIRGGRGATQGRLYF	in-frame	1
						TRAV26-2	F	TRAJ18	F	CILSVIRGGRGATLVKLYF	in-frame	1
						TRAV26-2	F	TRAJ18	F	CILSVIRGGRGATLGRIYF	in-frame	1
						TRAV26-2	F	TRAJ18	F	CILSVIRGGRGATLGKLYF	in-frame	1
						TRAV26-2	F	TRAJ18	F	CILSVIRGGRGATLERLYF	in-frame	1
						TRAV26-2	F	TRAJ18	F	CILSVIRGGRGATLEKLYF	in-frame	1
						TRAV26-2	F	TRAJ18	F	CILSVIRGGRGASMGRLNF	in-frame	1
						TRAV26-2	F	TRAJ18	F	CILSVIRGGRGASLGRLFF	in-frame	1
						TRAV26-2	F	TRAJ18	F	CILSVIRGGRGANLGRLYF	in-frame	1
						TRAV26-2	F	TRAJ18	F	CILSVIRGGRGAAQERLYF	in-frame	1
						TRAV26-2	F	TRAJ18	F	CILSVIRGGRGAALGRLYF	in-frame	1
						TRAV26-2	F	TRAJ18	F	CILSVIRGGRG.TMGRLYF	out-of-frame	1
						TRAV26-2	F	TRAJ18	F	CILSVIRGGRG.AMGRLYF	out-of-frame	1
						TRAV26-2	F	TRAJ18	F	CILSVIRGGRESALSRLYF	in-frame	1
						TRAV26-2	F	TRAJ18	F	CILSVIRGGRDSTPGRLYF	in-frame	1
						TRAV26-2	F	TRAJ18	F	CILSVIRGGRDSTMGRLYF	in-frame	1
						TRAV26-2	F	TRAJ18	F	CILSVIRGGRDSTLGRLY*W	out-of-frame	1
						TRAV26-2	F	TRAJ18	F	CILSVIRGGRDSTLGRLFF	in-frame	1
						TRAV26-2	F	TRAJ18	F	CILSVIRGGRDSTLERLYF	in-frame	1
						TRAV26-2	F	TRAJ18	F	CILSVIRGGRDSTLEKLYF	in-frame	1
						TRAV26-2	F	TRAJ18	F	CILSVIRGGRDSSLGRLYF	in-frame	1
						TRAV26-2	F	TRAJ18	F	CILSVIRGGRDSSLGKLYF	in-frame	1
						TRAV26-2	F	TRAJ18	F	CILSVIRGGRDSALRRLYF	in-frame	1
						TRAV26-2	F	TRAJ18	F	CILSVIRGGRDESLGRLYF	in-frame	1
						TRAV26-2	F	TRAJ18	F	CILSVIRGGRCSTLGRLNF	in-frame	1
						TRAV26-2	F	TRAJ18	F	CILSVIRGGRCSTLGRLFF	in-frame	1
						TRAV26-2	F	TRAJ18	F	CILSVIRGGRASTLGGY**F	out-of-frame	1
						TRAV26-2	F	TRAJ18	F	CILSVIRGGRASTLDRLYF	in-frame	1
						TRAV26-2	F	TRAJ18	F	CILSVIRGGNGSTLGRLYF	in-frame	1
						TRAV26-2	F	TRAJ18	F	CILSVIRGGKSSTLGRLYF	in-frame	1
						TRAV26-2	F	TRAJ18	F	CILSVIRGGKGTTLGRLYF	in-frame	1
						TRAV26-2	F	TRAJ18	F	CILSVIRGGKGSTLVRLYC	in-frame	1
						TRAV26-2	F	TRAJ18	F	CILSVIRGGKGSTLRRLYF	in-frame	1
						TRAV26-2	F	TRAJ18	F	CILSVIRGGKGSTLGRLFF	in-frame	1
						TRAV26-2	F	TRAJ18	F	CILSVIRGGKGSTLGRIYF	in-frame	1
						TRAV26-2	F	TRAJ18	F	CILSVIRGGKGSTLGGLYF	in-frame	1
						TRAV26-2	F	TRAJ18	F	CILSVIRGGKGSSLGRLYF	in-frame	1
						TRAV26-2	F	TRAJ18	F	CILSVIRGGKGSPLGRLDS	in-frame	1
						TRAV26-2	F	TRAJ18	F	CILSVIRGGKGSGLGRLFF	in-frame	1
						TRAV26-2	F	TRAJ18	F	CILSVIRGGKGSALGRLYF	in-frame	1
						TRAV26-2	F	TRAJ18	F	CILSVIRGGKGCTLGRLYF	in-frame	1
						TRAV26-2	F	TRAJ18	F	CILSVIRGGKDSTLGRLYF	in-frame	1
						TRAV26-2	F	TRAJ18	F	CILSVIRGGIGTPRDRLYF	in-frame	1
						TRAV26-2	F	TRAJ18	F	CILSVIRGGIGSTLGRLDF	in-frame	1
						TRAV26-2	F	TRAJ18	F	CILSVIRGGIGSTLGKLYF	in-frame	1
						TRAV26-2	F	TRAJ18	F	CILSVIRGGIGSPLEKLFF	in-frame	1
						TRAV26-2	F	TRAJ18	F	CILSVIRGGIG.TMGRLNC	out-of-frame	1
						TRAV26-2	F	TRAJ18	F	CILSVIRGGGGSTRGRLYF	in-frame	1
						TRAV26-2	F	TRAJ18	F	CILSVIRGGGGSTLGRLCF	in-frame	1
						TRAV26-2	F	TRAJ18	F	CILSVIRGGGGSTLDRLYF	in-frame	1
						TRAV26-2	F	TRAJ18	F	CILSVIRGGGGSSRGRLYF	in-frame	1
						TRAV26-2	F	TRAJ18	F	CILSVIRGGGGSSLGRLYF	in-frame	1
						TRAV26-2	F	TRAJ18	F	CILSVIRGGGGSPWGGY**F	out-of-frame	1
						TRAV26-2	F	TRAJ18	F	CILSVIRGGGGSALGRLYF	in-frame	1
						TRAV26-2	F	TRAJ18	F	CILSVIRGDRGSTLGKLYF	in-frame	1
						TRAV26-2	F	TRAJ18	F	CILSVIRGDRGSNLGRLYF	in-frame	1
						TRAV26-2	F	TRAJ18	F	CILSVIRGDRG**TLGRLYF	out-of-frame	1
						TRAV26-2	F	TRAJ18	F	CILSVIRGCSGATLGRLYF	in-frame	1
						TRAV26-2	F	TRAJ18	F	CILSVIRGCRGSTLDRLSF	in-frame	1
						TRAV26-2	F	TRAJ18	F	CILSVIRGCRGATLGRLYF	in-frame	1
						TRAV26-2	F	TRAJ18	F	CILSVIRGARGSTVERLSF	in-frame	1
						TRAV26-2	F	TRAJ18	F	CILSVIRGARGSKQGRLYF	in-frame	1
						TRAV26-2	F	TRAJ18	F	CILSVIRGARG**TPGKVFL	out-of-frame	1
						TRAV26-2	F	TRAJ18	F	CILSVIRDGRGSTLRKLYF	in-frame	1
						TRAV26-2	F	TRAJ18	F	CILSVIRDGRGSTLGSLYF	in-frame	1
						TRAV26-2	F	TRAJ18	F	CILSVIRDGRGSTLGKLYF	in-frame	1
						TRAV26-2	F	TRAJ18	F	CILSVIRDGRGSALGRLYF	in-frame	1
						TRAV26-2	F	TRAJ18	F	CILSVIRDGRGFTLERLYF	in-frame	1
						TRAV26-2	F	TRAJ18	F	CILSVIRDGKGSTLGRLYF	in-frame	1
						TRAV26-2	F	TRAJ18	F	CILSVIRCGSGSTLGRLYF	in-frame	1
						TRAV26-2	F	TRAJ18	F	CILSVIRCGRVSTLGRLYF	in-frame	1
						TRAV26-2	F	TRAJ18	F	CILSVIRCGRGSTLVRLYF	in-frame	1
						TRAV26-2	F	TRAJ18	F	CILSVIRCGRGSTLGRLSF	in-frame	1
						TRAV26-2	F	TRAJ18	F	CILSVIRCGRGSTLGRLFF	in-frame	1
						TRAV26-2	F	TRAJ18	F	CILSVIRCGRGSTLERLYF	in-frame	1
						TRAV26-2	F	TRAJ18	F	CILSVIRCGRGSPLEKLFF	in-frame	1
						TRAV26-2	F	TRAJ18	F	CILSVIRCGRGSALGRLYF	in-frame	1
						TRAV26-2	F	TRAJ18	F	CILSVIRCGRGPTLGRLYF	in-frame	1
						TRAV26-2	F	TRAJ18	F	CILSVIRCGRGATLGRLYF	in-frame	1
						TRAV26-2	F	TRAJ18	F	CILSVIRCCRGSTLGRLYF	in-frame	1
						TRAV26-2	F	TRAJ18	F	CILSVIRAGTGSTLGRLYF	in-frame	1
						TRAV26-2	F	TRAJ18	F	CILSVIRAGRGSTLGRLYF	in-frame	1
						TRAV26-2	F	TRAJ18	F	CILSVIMGSRCSTLGRLFF	in-frame	1
						TRAV26-2	F	TRAJ18	F	CILSVIMGGRGSTLGRLSF	in-frame	1
						TRAV26-2	F	TRAJ18	F	CILSVIKSGRGSALGRLYF	in-frame	1
						TRAV26-2	F	TRAJ18	F	CILSVIKGWQRLNPGEAI*F	out-of-frame	1
						TRAV26-2	F	TRAJ18	F	CILSVIKGGRSSTLGRLYF	in-frame	1
						TRAV26-2	F	TRAJ18	F	CILSVIKGGRGSTQGRLYF	in-frame	1
						TRAV26-2	F	TRAJ18	F	CILSVIKGGRGSTLGRQYF	in-frame	1
						TRAV26-2	F	TRAJ18	F	CILSVIKGGRGSSLGRLFF	in-frame	1
						TRAV26-2	F	TRAJ18	F	CILSVIKGGRDSTLGRLYF	in-frame	1
						TRAV26-2	F	TRAJ18	F	CILSVIKGGKGSTLGRLYF	in-frame	1
						TRAV26-2	F	TRAJ18	F	CILSVIKGDRGSTLGRLYF	in-frame	1
						TRAV26-2	F	TRAJ18	F	CILSVIKDGRGSTLGRLYF	in-frame	1
						TRAV26-2	F	TRAJ18	F	CILSVIKCGRGSTLGRLYF	in-frame	1
						TRAV26-2	F	TRAJ18	F	CILSVIGSGRGSTRGRLYF	in-frame	1
						TRAV26-2	F	TRAJ18	F	CILSVIGSGRGSTQGKLYF	in-frame	1
						TRAV26-2	F	TRAJ18	F	CILSVIGSGRGSTLGRLFF	in-frame	1
						TRAV26-2	F	TRAJ18	F	CILSVIGSGRGSTLGKLYF	in-frame	1
						TRAV26-2	F	TRAJ18	F	CILSVIGGSRGSTLGSLNF	in-frame	1
						TRAV26-2	F	TRAJ18	F	CILSVIGGGRVASLDRLYF	in-frame	1
						TRAV26-2	F	TRAJ18	F	CILSVIGGGRGSTLGRRYF	in-frame	1
						TRAV26-2	F	TRAJ18	F	CILSVIGGGRGSTLGRLYI	in-frame	1
						TRAV26-2	F	TRAJ18	F	CILSVIGGGRGSTLGRLNF	in-frame	1
						TRAV26-2	F	TRAJ18	F	CILSVIGGGRGSTLGGY**F	out-of-frame	1
						TRAV26-2	F	TRAJ18	F	CILSVIGGGRGSTLEKLFY	in-frame	1
						TRAV26-2	F	TRAJ18	F	CILSVIGGGRGSTLAKLYF	in-frame	1
						TRAV26-2	F	TRAJ18	F	CILSVIGGGRGSNLERLYF	in-frame	1
						TRAV26-2	F	TRAJ18	F	CILSVIGGGRGATQGRLFF	in-frame	1
						TRAV26-2	F	TRAJ18	F	CILSVIGGGRG.SMGRLDF	out-of-frame	1
						TRAV26-2	F	TRAJ18	F	CILSVIGGGRG**NPGRLYF	out-of-frame	1
						TRAV26-2	F	TRAJ18	F	CILSVIGGGKESSLGRLYF	in-frame	1
						TRAV26-2	F	TRAJ18	F	CILSVIEGGKSSTMGRLSF	in-frame	1
						TRAV26-2	F	TRAJ18	F	CILSVI.GSRGSTLRKLSF	out-of-frame	1
						TRAV26-2	F	TRAJ18	F	CILSVCRGGIGSTLEKLDF	in-frame	1
						TRAV26-2	F	TRAJ18	F	CILSLLGVAEAQPWGGY**F	out-of-frame	1
						TRAV26-2	F	TRAJ18	F	CILSLIRGRSGSTLERLYF	in-frame	1
						TRAV26-2	F	TRAJ18	F	CILSIMRGGRVSTLGRLYF	in-frame	1
						TRAV26-2	F	TRAJ18	F	CILSIISGGRGSPRGKIFF	in-frame	1
						TRAV26-2	F	TRAJ18	F	CILSIIRSGRGSTLGRLYY	in-frame	1
						TRAV26-2	F	TRAJ18	F	CILSIIRGGRGSTRGRLFF	in-frame	1
						TRAV26-2	F	TRAJ18	F	CILSIIRGGRGSTLERLYF	in-frame	1
						TRAV26-2	F	TRAJ18	F	CILSIIRGGEGSTLGRLYF	in-frame	1
						TRAV26-2	F	TRAJ18	F	CILSIIRGCRDSSLGRLYF	in-frame	1
						TRAV26-2	F	TRAJ18	F	CILSGVRGGKGSTLGKLYF	in-frame	1
						TRAV26-2	F	TRAJ18	F	CILSGMSGCRGSALGRLYF	in-frame	1
						TRAV26-2	F	TRAJ18	F	CILSGMRGGRGSTLGRLYF	in-frame	1
						TRAV26-2	F	TRAJ18	F	CILSGMRGGKGRTLRRLYF	in-frame	1
						TRAV26-2	F	TRAJ18	F	CILSGIRGGRGTTLGRLYF	in-frame	1
						TRAV26-2	F	TRAJ18	F	CILSGIRGGRGTTLERLYF	in-frame	1
						TRAV26-2	F	TRAJ18	F	CILSGIRGGRGSTMGRLYF	in-frame	1
						TRAV26-2	F	TRAJ18	F	CILSGIRGGRGSSLGRLYF	in-frame	1
						TRAV26-2	F	TRAJ18	F	CILSGIRGGRGSALGRLDF	in-frame	1
						TRAV26-2	F	TRAJ18	F	CILSGIRGGRGATLGRLYF	in-frame	1
						TRAV26-2	F	TRAJ18	F	CILSGIRGGRG.TLGKLYF	out-of-frame	1
						TRAV26-2	F	TRAJ18	F	CILSGIRGGKGSTLGRLYF	in-frame	1
						TRAV26-2	F	TRAJ18	F	CILSGIRGCRGSTLGRLYL	in-frame	1
						TRAV26-2	F	TRAJ18	F	CILSGIRGAKDSTLGKLFF	in-frame	1
						TRAV26-2	F	TRAJ18	F	CILSGIKGGKCSTQGRLYF	in-frame	1
						TRAV26-2	F	TRAJ18	F	CILSGIASGKGSTLGKLYF	in-frame	1
						TRAV26-2	F	TRAJ18	F	CILSFVRGGRGSSQGKLYF	in-frame	1
						TRAV26-2	F	TRAJ18	F	CILSFVRGGGGSTLERLYF	in-frame	1
						TRAV26-2	F	TRAJ18	F	CILSFMRGGRGSTLGRLYF	in-frame	1
						TRAV26-2	F	TRAJ18	F	CILSFIWGGRGSNLGRLYF	in-frame	1
						TRAV26-2	F	TRAJ18	F	CILSFITARRGSTLGRLFF	in-frame	1
						TRAV26-2	F	TRAJ18	F	CILSFISGVRGSTLGRLYF	in-frame	1
						TRAV26-2	F	TRAJ18	F	CILSFISGGRG.TLGRLNF	out-of-frame	1
						TRAV26-2	F	TRAJ18	F	CILSFISGDRGSSLGRLYF	in-frame	1
						TRAV26-2	F	TRAJ18	F	CILSFIRVAEAQPWGGY**F	out-of-frame	1
						TRAV26-2	F	TRAJ18	F	CILSFIRSRRGSTLGRLYF	in-frame	1
						TRAV26-2	F	TRAJ18	F	CILSFIRGVRDSSLGKLYF	in-frame	1
						TRAV26-2	F	TRAJ18	F	CILSFIRGGRGTTLGRLYF	in-frame	1
						TRAV26-2	F	TRAJ18	F	CILSFIRGGRGSTPGRLYF	in-frame	1
						TRAV26-2	F	TRAJ18	F	CILSFIRGGRGSTLKKLYF	in-frame	1
						TRAV26-2	F	TRAJ18	F	CILSFIRGGRGSTLGRLSF	in-frame	1
						TRAV26-2	F	TRAJ18	F	CILSFIRGGRGSTLGRLFF	in-frame	1
						TRAV26-2	F	TRAJ18	F	CILSFIRGGRGSSLEKLYF	in-frame	1
						TRAV26-2	F	TRAJ18	F	CILSFIRGGRGSRQGRLYF	in-frame	1
						TRAV26-2	F	TRAJ18	F	CILSFIRGGRGSALGRLYF	in-frame	1
						TRAV26-2	F	TRAJ18	F	CILSFIRGGRG.NLGRLYF	out-of-frame	1
						TRAV26-2	F	TRAJ18	F	CILSFIRGGRDSTLGRLFF	in-frame	1
						TRAV26-2	F	TRAJ18	F	CILSFIRGGKGSTLRRLYF	in-frame	1
						TRAV26-2	F	TRAJ18	F	CILSFIRGDRGSTLEKLSF	in-frame	1
						TRAV26-2	F	TRAJ18	F	CILSFIRGDRGATRGRLYF	in-frame	1
						TRAV26-2	F	TRAJ18	F	CILSFIRGARDSALKRLYF	in-frame	1
						TRAV26-2	F	TRAJ18	F	CILSFIGSGRGSTLGRLNF	in-frame	1
						TRAV26-2	F	TRAJ18	F	CILSFIGGGRGSTLGRLYF	in-frame	1
						TRAV26-2	F	TRAJ18	F	CILSFIGGGRGSTLGRLFF	in-frame	1
						TRAV26-2	F	TRAJ18	F	CILSFFRGRRDSALERLYF	in-frame	1
						TRAV26-2	F	TRAJ18	F	CILSDIWGVRGSTLGKLYF	in-frame	1
						TRAV26-2	F	TRAJ18	F	CILSDIRGVRGSTLGRLYF	in-frame	1
						TRAV26-2	F	TRAJ18	F	CILSDIRGGRGSSRGRLYF	in-frame	1
						TRAV26-2	F	TRAJ18	F	CILSCVRGGRGSTLGRLFF	in-frame	1
						TRAV26-2	F	TRAJ18	F	CILSCVRGADQSGPKSLYF	in-frame	1
						TRAV26-2	F	TRAJ18	F	CILSCIRSGRGATQGSLYF	in-frame	1
						TRAV26-2	F	TRAJ18	F	CILSCIRGGRGSTLRRLYF	in-frame	1
						TRAV26-2	F	TRAJ18	F	CILSCIRGGRGSTLGRLYF	in-frame	1
						TRAV26-2	F	TRAJ18	F	CILSCIRGGRGSTLERLYF	in-frame	1
						TRAV26-2	F	TRAJ18	F	CILSCFRGGMGATLDKLYF	in-frame	1
						TRAV26-2	F	TRAJ18	F	CILSAIRGGRGSRLGRLYF	in-frame	1
						TRAV26-2	F	TRAJ18	F	CILRVVRGGRRSTLGRLYF	in-frame	1
						TRAV26-2	F	TRAJ18	F	CILRVVRGGRGSTLGRLYF	in-frame	1
						TRAV26-2	F	TRAJ18	F	CILRVVGGGRRSTLGRLYF	in-frame	1
						TRAV26-2	F	TRAJ18	F	CILRVSRGGRGSTLGRLYL	in-frame	1
						TRAV26-2	F	TRAJ18	F	CILRVSRGGKCSTLGRLYF	in-frame	1
						TRAV26-2	F	TRAJ18	F	CILRVSGGGRGSALGKLSF	in-frame	1
						TRAV26-2	F	TRAJ18	F	CILRVMRGGRGSTQGRLYF	in-frame	1
						TRAV26-2	F	TRAJ18	F	CILRVISGGSGSSLGSLYF	in-frame	1
						TRAV26-2	F	TRAJ18	F	CILRVIRSGRGSTLGRLYF	in-frame	1
						TRAV26-2	F	TRAJ18	F	CILRVIRSGRGSTLGKLYF	in-frame	1
						TRAV26-2	F	TRAJ18	F	CILRVIRGVRGAALGKLYF	in-frame	1
						TRAV26-2	F	TRAJ18	F	CILRVIRGGRRSTLRRLYF	in-frame	1
						TRAV26-2	F	TRAJ18	F	CILRVIRGGRRSTLGRLYF	in-frame	1
						TRAV26-2	F	TRAJ18	F	CILRVIRGGRGSTQGRIYF	in-frame	1
						TRAV26-2	F	TRAJ18	F	CILRVIRGGRGSTPGRLYF	in-frame	1
						TRAV26-2	F	TRAJ18	F	CILRVIRGGRGSTLRRLYF	in-frame	1
						TRAV26-2	F	TRAJ18	F	CILRVIRGGRGSTLGSLYF	in-frame	1
						TRAV26-2	F	TRAJ18	F	CILRVIRGGRGSTLGNLFF	in-frame	1
						TRAV26-2	F	TRAJ18	F	CILRVIRGGRGSILGRLYF	in-frame	1
						TRAV26-2	F	TRAJ18	F	CILRVIRGGRGSALGRLYF	in-frame	1
						TRAV26-2	F	TRAJ18	F	CILRVIRGGRDSTLGRLYF	in-frame	1
						TRAV26-2	F	TRAJ18	F	CILRVIRGGICSPRGRLFF	in-frame	1
						TRAV26-2	F	TRAJ18	F	CILRVIRGCRGSTLERLYF	in-frame	1
						TRAV26-2	F	TRAJ18	F	CILRVIPGRGGSAPKRLFF	in-frame	1
						TRAV26-2	F	TRAJ18	F	CILRVIGGGRGTTLGRLSF	in-frame	1
						TRAV26-2	F	TRAJ18	F	CILRVIGGGRGSTLGRLYF	in-frame	1
						TRAV26-2	F	TRAJ18	F	CILRLIRFG.GSTLGRRYC	out-of-frame	1
						TRAV26-2	F	TRAJ18	F	CILRHPEFY*RGRRGSGLERLYF	out-of-frame	1
						TRAV26-2	F	TRAJ18	F	CILRGTRGARGATLGKLNF	in-frame	1
						TRAV26-2	F	TRAJ18	F	CILRGISGGEGSGLGRLYF	in-frame	1
						TRAV26-2	F	TRAJ18	F	CILRGIRGRRDSTLGRLYF	in-frame	1
						TRAV26-2	F	TRAJ18	F	CILRGIRGGRGSTQGRLSF	in-frame	1
						TRAV26-2	F	TRAJ18	F	CILRFIRGGGASSLGRLYF	in-frame	1
						TRAV26-2	F	TRAJ18	F	CILNVIWGGRGSALGRLYF	in-frame	1
						TRAV26-2	F	TRAJ18	F	CILNVIRVGRSTSLERL.F	out-of-frame	1
						TRAV26-2	F	TRAJ18	F	CILNVIRSGRGSTLGRL.F	out-of-frame	1
						TRAV26-2	F	TRAJ18	F	CILNVIRGGRGSTLGKLYL	in-frame	1
						TRAV26-2	F	TRAJ18	F	CILNVIRGGRGSALGRLFF	in-frame	1
						TRAV26-2	F	TRAJ18	F	CILNVIRGGRG.TMGRLFF	out-of-frame	1
						TRAV26-2	F	TRAJ18	F	CILNVIRGDRGSTLGRLYF	in-frame	1
						TRAV26-2	F	TRAJ18	F	CILNVIGGGRGSTLGRLSF	in-frame	1
						TRAV26-2	F	TRAJ18	F	CILNFISGGRGSTRGRLYF	in-frame	1
						TRAV26-2	F	TRAJ18	F	CILIVIRRGRGSTLGRLYF	in-frame	1
						TRAV26-2	F	TRAJ18	F	CILIVIRGGRVSALGRLYF	in-frame	1
						TRAV26-2	F	TRAJ18	F	CILIVIRGGRGSTLVRLYF	in-frame	1
						TRAV26-2	F	TRAJ18	F	CILIVIRGGRGSSLGRLYF	in-frame	1
						TRAV26-2	F	TRAJ18	F	CILIFITGGLGSTPGKLIF	in-frame	1
						TRAV26-2	F	TRAJ18	F	CILICVGSRREASQGKLYF	in-frame	1
						TRAV26-2	F	TRAJ18	F	CILGVTGGGKGSSQGRLYF	in-frame	1
						TRAV26-2	F	TRAJ18	F	CILGVNWGGRGSTLGRLYF	in-frame	1
						TRAV26-2	F	TRAJ18	F	CILGVNRGGRGSTRGRLYF	in-frame	1
						TRAV26-2	F	TRAJ18	F	CILGVMRGGRGTTRGRLSF	in-frame	1
						TRAV26-2	F	TRAJ18	F	CILGVMRGGRGSTLGRLYF	in-frame	1
						TRAV26-2	F	TRAJ18	F	CILGVIWGGRGTTRGRLYV	in-frame	1
						TRAV26-2	F	TRAJ18	F	CILGVIWGGRGSTRGKLYF	in-frame	1
						TRAV26-2	F	TRAJ18	F	CILGVIWGGRGSALGKLYF	in-frame	1
						TRAV26-2	F	TRAJ18	F	CILGVISGGRGTPLGRLYF	in-frame	1
						TRAV26-2	F	TRAJ18	F	CILGVISGGRGSTRGRLYF	in-frame	1
						TRAV26-2	F	TRAJ18	F	CILGVISGGRGSTLGRLYF	in-frame	1
						TRAV26-2	F	TRAJ18	F	CILGVIRRGRGSTLGKL.F	out-of-frame	1
						TRAV26-2	F	TRAJ18	F	CILGVIRGSRGSTLGRLYF	in-frame	1
						TRAV26-2	F	TRAJ18	F	CILGVIRGGRGSTRGKLYF	in-frame	1
						TRAV26-2	F	TRAJ18	F	CILGVIRGGRGSTLVRPYF	in-frame	1
						TRAV26-2	F	TRAJ18	F	CILGVIRGGRGSTLVRLYF	in-frame	1
						TRAV26-2	F	TRAJ18	F	CILGVIRGGRGSTLKRLYF	in-frame	1
						TRAV26-2	F	TRAJ18	F	CILGVIRGGRGSTLGRRYF	in-frame	1
						TRAV26-2	F	TRAJ18	F	CILGVIRGGRGSTLGRPYF	in-frame	1
						TRAV26-2	F	TRAJ18	F	CILGVIRGGRGSTLGRLSF	in-frame	1
						TRAV26-2	F	TRAJ18	F	CILGVIRGGRGSTLGRLNF	in-frame	1
						TRAV26-2	F	TRAJ18	F	CILGVIRGGRGSTLGRLFF	in-frame	1
						TRAV26-2	F	TRAJ18	F	CILGVIRGGRGSTLGRLCF	in-frame	1
						TRAV26-2	F	TRAJ18	F	CILGVIRGGRGSTLGGLYC	in-frame	1
						TRAV26-2	F	TRAJ18	F	CILGVIRGGRGSTLGGLHF	in-frame	1
						TRAV26-2	F	TRAJ18	F	CILGVIRGGRGSTLDRLYF	in-frame	1
						TRAV26-2	F	TRAJ18	F	CILGVIRGGRGSSLGRLYF	in-frame	1
						TRAV26-2	F	TRAJ18	F	CILGVIRGGRGSPRERLFF	in-frame	1
						TRAV26-2	F	TRAJ18	F	CILGVIRGGRGSPLGRLYF	in-frame	1
						TRAV26-2	F	TRAJ18	F	CILGVIRGGRGSPLGKLYF	in-frame	1
						TRAV26-2	F	TRAJ18	F	CILGVIRGGRGSPLGKIYF	in-frame	1
						TRAV26-2	F	TRAJ18	F	CILGVIRGGRGSNLGRLYF	in-frame	1
						TRAV26-2	F	TRAJ18	F	CILGVIRGGRGSGLGRLYF	in-frame	1
						TRAV26-2	F	TRAJ18	F	CILGVIRGGRGSDVGKLYF	in-frame	1
						TRAV26-2	F	TRAJ18	F	CILGVIRGGRGSALGRLYF	in-frame	1
						TRAV26-2	F	TRAJ18	F	CILGVIRGGRGSALGRLFF	in-frame	1
						TRAV26-2	F	TRAJ18	F	CILGVIRGGRGLTLGRLYF	in-frame	1
						TRAV26-2	F	TRAJ18	F	CILGVIRGGRGATLGKLYF	in-frame	1
						TRAV26-2	F	TRAJ18	F	CILGVIRGGRDSTRGRLFF	in-frame	1
						TRAV26-2	F	TRAJ18	F	CILGVIRGGRDSTLGRLSF	in-frame	1
						TRAV26-2	F	TRAJ18	F	CILGVIRGGRDSTLGKLNF	in-frame	1
						TRAV26-2	F	TRAJ18	F	CILGVIRGGGGTPGERLYF	in-frame	1
						TRAV26-2	F	TRAJ18	F	CILGVIRGGGGSTLGRLYF	in-frame	1
						TRAV26-2	F	TRAJ18	F	CILGVIRGCRGSTLGRLYF	in-frame	1
						TRAV26-2	F	TRAJ18	F	CILGVIRGARDSTLERLYF	in-frame	1
						TRAV26-2	F	TRAJ18	F	CILGVIRCGRGSSLGRLYF	in-frame	1
						TRAV26-2	F	TRAJ18	F	CILGVIRCGRGSPRGRLYF	in-frame	1
						TRAV26-2	F	TRAJ18	F	CILGVIRCGMGSTLVKLYF	in-frame	1
						TRAV26-2	F	TRAJ18	F	CILGVIMGGRGSALGRLFF	in-frame	1
						TRAV26-2	F	TRAJ18	F	CILGVIKGGRGSALGRLYF	in-frame	1
						TRAV26-2	F	TRAJ18	F	CILGVIGGGRGSTLGRVYF	in-frame	1
						TRAV26-2	F	TRAJ18	F	CILGVIGGGRGSPLGGY**F	out-of-frame	1
						TRAV26-2	F	TRAJ18	F	CILGVIGCGRGSTLGRLYF	in-frame	1
						TRAV26-2	F	TRAJ18	F	CILGVICGGRGSGLGRLYF	in-frame	1
						TRAV26-2	F	TRAJ18	F	CILGVFRGGRGSTLGRLYF	in-frame	1
						TRAV26-2	F	TRAJ18	F	CILGVFRGAEAQPWGGY**F	out-of-frame	1
						TRAV26-2	F	TRAJ18	F	CILGIIRGGRGSTLGRLYF	in-frame	1
						TRAV26-2	F	TRAJ18	F	CILGFIWGGKGATLGRLYF	in-frame	1
						TRAV26-2	F	TRAJ18	F	CILGFIRGGRGSTLGRLYF	in-frame	1
						TRAV26-2	F	TRAJ18	F	CILFVFSGVRCSTLGILYV	in-frame	1
						TRAV26-2	F	TRAJ18	F	CILEVS.GERGSNRGRI.F	out-of-frame	1
						TRAV26-2	F	TRAJ18	F	CILDVIRGGKGSTLGKLYF	in-frame	1
						TRAV26-2	F	TRAJ18	F	CILCY*RGGRGSTLGRLYF	out-of-frame	1
						TRAV26-2	F	TRAJ18	F	CILCVMSSGRGSTLGRLYF	in-frame	1
						TRAV26-2	F	TRAJ18	F	CILCVIRSGRGSTLGRLSF	in-frame	1
						TRAV26-2	F	TRAJ18	F	CILCVIRGSIGYALGMLYF	in-frame	1
						TRAV26-2	F	TRAJ18	F	CILCVIRGGRGSTLGRIYF	in-frame	1
						TRAV26-2	F	TRAJ18	F	CILCVIRGGRGSTLGKLNF	in-frame	1
						TRAV26-2	F	TRAJ18	F	CILCVIRGGRGSNLEKLYF	in-frame	1
						TRAV26-2	F	TRAJ18	F	CILCVIGGGRGSTLERLYF	in-frame	1
						TRAV26-2	F	TRAJ18	F	CILCVFRGGRGSTLGRLYF	in-frame	1
						TRAV26-2	F	TRAJ18	F	CILCGIRGGRGSTLGRLYF	in-frame	1
						TRAV26-2	F	TRAJ18	F	CILAVNCGRRGSTRWKIIF	in-frame	1
						TRAV26-2	F	TRAJ18	F	CILAVIRCGGGSPLEKLYF	in-frame	1
						TRAV26-2	F	TRAJ18	F	CIKSVIRGGRG.TLGRLII	out-of-frame	1
						TRAV26-2	F	TRAJ18	F	CIIFHTEG*SGGGEGTTGKKLYF	out-of-frame	1
						TRAV26-2	F	TRAJ18	F	CIHSVIRSSSDSTLGRLYF	in-frame	1
						TRAV26-2	F	TRAJ18	F	CIFSFNRGGRVSSLERLYF	in-frame	1
						TRAV26-2	F	TRAJ18	F	CIATVIWGGRGTSLGKIFF	in-frame	1
						TRAV26-2	F	TRAJ18	F	CI.SVIRGGRGSTLGKLYF	out-of-frame	1
						TRAV26-2	F	TRAJ18	F	CI.SVIRGGRGASRDRLYF	out-of-frame	1
						TRAV26-2	F	TRAJ18	F	CI.GAIKGTRDSPLGRLYF	out-of-frame	1
						TRAV26-2	F	TRAJ18	F	CHPEFYWGWYRLNTGEAI*F	out-of-frame	1
						TRAV26-2	F	TRAJ18	F	CHLSFIRGGRGSTLGRLYF	in-frame	1
						TRAV26-2	F	TRAJ18	F	CHLGCNWGWQGLNPGGLIL	in-frame	1
						TRAV26-2	F	TRAJ18	F	CGVGEAEPWGD**TF	out-of-frame	1
						TRAV26-2	F	TRAJ18	F	CGVAGAQP**KMLYF	out-of-frame	1
						TRAV26-2	F	TRAJ18	F	CGRGTTRDKLFF	in-frame	1
						TRAV26-2	F	TRAJ18	F	CGRGSALRRLYF	in-frame	1
						TRAV26-2	F	TRAJ18	F	CGLWHLGCY*RRGRGLSRGRLYF	out-of-frame	1
						TRAV26-2	F	TRAJ18	F	CGLSVIRGGRGSTLGRLYF	in-frame	1
						TRAV26-2	F	TRAJ18	F	CGLSVI.CGRGSSLERLYF	out-of-frame	1
						TRAV26-2	F	TRAJ18	F	CGLMHPECY*RGGRGSAPGRLFF	out-of-frame	1
						TRAV26-2	F	TRAJ18	F	CGCY*RGGRG.SLGRLYL	out-of-frame	1
						TRAV26-2	F	TRAJ18	F	CGC*DSAILSGVVGGRGSGLGKLNF	out-of-frame	1
						TRAV26-2	F	TRAJ18	F	CGALLGVVEAQPWGGY**F	out-of-frame	1
						TRAV26-2	F	TRAJ18	F	CFLSVIRGVRGSTLGRLYF	in-frame	1
						TRAV26-2	F	TRAJ18	F	CFLSVIRGGRGSTLGRVYF	in-frame	1
						TRAV26-2	F	TRAJ18	F	CFLSVIRGGRGSTLERLYF	in-frame	1
						TRAV26-2	F	TRAJ18	F	CFLSFIRGGRGSTLGSLYF	in-frame	1
						TRAV26-2	F	TRAJ18	F	CFLSFIRGGRGSPLGGY**F	out-of-frame	1
						TRAV26-2	F	TRAJ18	F	CFLGGQGPHPWEAI*F	out-of-frame	1
						TRAV26-2	F	TRAJ18	F	CFLCVIRGARCSTRGMLYF	in-frame	1
						TRAV26-2	F	TRAJ18	F	CFLCVIGGGRGATLERLYF	in-frame	1
						TRAV26-2	F	TRAJ18	F	CF.GWRGSTLGRLYF	out-of-frame	1
						TRAV26-2	F	TRAJ18	F	CETRPLTGVAAGKPWSS**NF	out-of-frame	1
						TRAV26-2	F	TRAJ18	F	CDWE*SRGTTLRRLYF	out-of-frame	1
						TRAV26-2	F	TRAJ18	F	CDSECPRGSTLGRLYF	in-frame	1
						TRAV26-2	F	TRAJ18	F	CCLRVIRGGRGSTLGRLYF	in-frame	1
						TRAV26-2	F	TRAJ18	F	CAVLGVAKTQA**GRLFF	out-of-frame	1
						TRAV26-2	F	TRAJ18	F	CALLGVAEAQPWGGY**F	out-of-frame	1
						TRAV26-2	F	TRAJ18	F	CALGVIRGGRGSTQGRLSF	in-frame	1
						TRAV26-2	F	TRAJ18	F	CAGRGSGLGRLDF	in-frame	1
						TRAV26-2	F	TRAJ18	F	CAA*SRVGSEMCIRDG.YDSEFPF	out-of-frame	1
						TRAV26-2	F	TRAJ18	F	C*NRGGRGSTKGKRFF	out-of-frame	1
						TRAV26-2	F	TRAJ18	F	C*EYWPLNFCRGSRGPNPGKPTF	out-of-frame	1
						TRAV26-2	F	TRAJ18	F	C**SVIRGCKGSTLRRLIF	out-of-frame	1
						TRAV26-2	F	TRAJ18	F	.TLNVSTGGRGSTLGRLYF	out-of-frame	1
						TRAV26-2	F	TRAJ18	F	.SLSVSRGGRGSALGRLYF	out-of-frame	1
						TRAV26-2	F	TRAJ18	F	.SLSVITGGRGSSLGRLYF	out-of-frame	1
						TRAV26-2	F	TRAJ18	F	.NLSVISGGRGSTLERLYF	out-of-frame	1
						TRAV26-2	F	TRAJ18	F	.NLSVIRGGRGSARGRLYF	out-of-frame	1
						TRAV26-2	F	TRAJ18	F	.NLSVIRGGRG.TLGRLYF	out-of-frame	1
						TRAV26-2	F	TRAJ18	F	.NLGVNRCGVSSSMERLNC	out-of-frame	1
						TRAV26-2	F	TRAJ18	F	.MLSVIRGGRGSTLGRLYF	out-of-frame	1
						TRAV26-2	F	TRAJ18	F	.LFRLIWGGLGSTLGRLYF	out-of-frame	1
						TRAV26-2	F	TRAJ18	F	.IPSIIRGGRGSTLGRLYF	out-of-frame	1
						TRAV26-2	F	TRAJ18	F	.IMSVIRGGRGSTMGRLSF	out-of-frame	1
						TRAV26-2	F	TRAJ18	F	.IMSVIKGGRGSNLGRLYF	out-of-frame	1
						TRAV26-2	F	TRAJ18	F	.ILSVSRGGRGSTLGRLYF	out-of-frame	1
						TRAV26-2	F	TRAJ18	F	.ILSVIRGGSGSTLGRLYF	out-of-frame	1
						TRAV26-2	F	TRAJ18	F	.ILSVIRGGRGSTPGRLYF	out-of-frame	1
						TRAV26-2	F	TRAJ18	F	.ILSVIRGGRGSTLGKQYF	out-of-frame	1
						TRAV26-2	F	TRAJ18	F	.ILSVIRGGRGSTLGKLYF	out-of-frame	1
						TRAV26-2	F	TRAJ18	F	.ILSVIRGGRGSTLERLYF	out-of-frame	1
						TRAV26-2	F	TRAJ18	F	.ILSVIRGGRGSNLGRLYF	out-of-frame	1
						TRAV26-2	F	TRAJ18	F	.ILSVIRGGRGATLGRLYC	out-of-frame	1
						TRAV26-2	F	TRAJ18	F	.ILSVIRGGGGSSLGRLYF	out-of-frame	1
						TRAV26-2	F	TRAJ18	F	.ILSGSRGGRGSTLGRLYF	out-of-frame	1
						TRAV26-2	F	TRAJ18	F	.ILGVIRGGRGSTMGKLYF	out-of-frame	1
						TRAV26-2	F	TRAJ18	F	.ILGVIRGGRGSTLGRLSF	out-of-frame	1
						TRAV26-2	F	TRAJ18	F	.ILGDIRGSRGSTLGRLYF	out-of-frame	1
						TRAV26-2	F	TRAJ18	F	.ILGAIRCGIVSTL.KLYL	out-of-frame	1
						TRAV26-2	F	TRAJ18	F	.ILCVIRGGRGSTLGRLYF	out-of-frame	1
						TRAV26-2	F	TRAJ18	F	.ILAVNRCGRCESR.RLYF	out-of-frame	1
						TRAV26-2	F	TRAJ18	F	**NPGCY.GCRGSTLGRLYF	out-of-frame	1
						TRAV26-2	F	TRAJ17	F	CIRDS.YDSEFPKAAGNKLTF	out-of-frame	1
						TRAV26-2	F	TRAJ16	F	CIRDS*NTTPNSPDGQKLLF	out-of-frame	1
						TRAV26-2	F	TRAJ13	F	CIRDSEYDSEFPRK**TF	out-of-frame	1
						TRAV26-2	F	TRAJ10	F	CSVRVIRGGRGSTQGELYFRRGTQLTGGPEHIKNRREVTKRS*DSEASNTVILTGGGNKLTF	out-of-frame	1
						TRAV26-2	F	TRAJ10	F	CNLSVIRGGGG*EPWGGYTLEEELS.LSGLSTSRRGIK.QEGVYCEASNTVILTGGGNELTF	out-of-frame	1
						TRAV26-2	F	TRAJ10	F	CILSVIRGGRGSTLGRLYFGRGTQLTVWPEHNKKRGEVTKGSLL*EASNTVILTGGGNKLTF	out-of-frame	1
						TRAV26-2	F	TRAJ10	F	CILSVIRGGRGSTLGRLYFGRGTQLTIWPEHIKKRGEVTKGSLL*EASNTVILTGGGNKLTF	out-of-frame	1
						TRAV26-2	F	TRAJ10	F	CILSVIRGGRGSTLGRIYFGRGTQLTVWPEHIKKRGEVTKGSLL*EASNTVILTGGGNKLTF	out-of-frame	1
						TRAV26-1	F	TRAJ6	F	CIVSPASGESYIPSF	in-frame	1
						TRAV26-1	F	TRAJ38	F	CRSGGRWRRQQPH*W	out-of-frame	1
						TRAV26-1	F	TRAJ36	F	CLRHPTDDGSSVGSLGQTTS**F	out-of-frame	1
						TRAV26-1	F	TRAJ36	F	CIRDS.YDYEFPAPDQTGANILFF	out-of-frame	1
						TRAV26-1	F	TRAJ36	F	CIRDS.YDSEFPAPDQTGANILFF	out-of-frame	1
						TRAV26-1	F	TRAJ36	F	CIRDS.YAPNSPDQTGANNLFF	out-of-frame	1
						TRAV26-1	F	TRAJ36	F	CIRDS*NTTPNSPAPDQTGANNLFF	out-of-frame	1
						TRAV26-1	F	TRAJ36	F	CIRDS**IRLRIPNNLFF	out-of-frame	1
						TRAV26-1	F	TRAJ36	F	CIRDS**IRLQIPPAPAQTGANNLFF	out-of-frame	1
						TRAV26-1	F	TRAJ36	F	CAPAPDQTGANNLFF	in-frame	1
						TRAV26-1	F	TRAJ18	F	CILSVIRGGRGSTLGRLYF	in-frame	1
						TRAV25	F	TRAJ36	F	CIRDS**IRLRIPQTGANNLFF	out-of-frame	1
						TRAV25	F	TRAJ36	F	CAPAPDQTGANNLFF	in-frame	1
						TRAV24	F	TRAJ9	F	CRKDNSELGRRTRGIGGKKAV*F	out-of-frame	1
						TRAV24	F	TRAJ48	F	CAPAPDHTGTENLFF	in-frame	1
						TRAV24	F	TRAJ44	F	CATESDTTAANNLSF	in-frame	1
						TRAV24	F	TRAJ42	F	WDS.PVQTGGNNLIF	out-of-frame	1
						TRAV24	F	TRAJ42	F	CAVGPQKGMEGNLIF	in-frame	1
						TRAV24	F	TRAJ42	F	CAPGPHQARERNLIF	in-frame	1
						TRAV24	F	TRAJ42	F	CAPAPHKTGAKNLIF	in-frame	1
						TRAV24	F	TRAJ42	F	CAPAPDQTREDNLIF	in-frame	1
						TRAV24	F	TRAJ36	F	YVCAPDQTGGNNLIF	in-frame	1
						TRAV24	F	TRAJ36	F	YDPAPDHTGANNRFF	in-frame	1
						TRAV24	F	TRAJ36	F	YASAVDDTRANNLFF	in-frame	1
						TRAV24	F	TRAJ36	F	YASAPNHTGANNLFF	in-frame	1
						TRAV24	F	TRAJ36	F	YASAPDQTGANNLFF	in-frame	1
						TRAV24	F	TRAJ36	F	YASAADQTRENNLFF	in-frame	1
						TRAV24	F	TRAJ36	F	YASAADQTGENNLFF	in-frame	1
						TRAV24	F	TRAJ36	F	YARAPGQTGANNLIF	in-frame	1
						TRAV24	F	TRAJ36	F	YAPEPDQTGANNLFF	in-frame	1
						TRAV24	F	TRAJ36	F	YAPAPSQTGENNLFF	in-frame	1
						TRAV24	F	TRAJ36	F	YAPAPSQTGADNLFF	in-frame	1
						TRAV24	F	TRAJ36	F	YAPAPSHTGENNLFF	in-frame	1
						TRAV24	F	TRAJ36	F	YAPAPNQTRENNLFF	in-frame	1
						TRAV24	F	TRAJ36	F	YAPAPEQTGANNLFF	in-frame	1
						TRAV24	F	TRAJ36	F	YAPAPEHTGANNLVF	in-frame	1
						TRAV24	F	TRAJ36	F	YAPAPDQTRANNLFF	in-frame	1
						TRAV24	F	TRAJ36	F	YAPAPDQTGANNLFI	in-frame	1
						TRAV24	F	TRAJ36	F	YAPAPDQTGANNIFF	in-frame	1
						TRAV24	F	TRAJ36	F	YAPAPDQTGAKNRFF	in-frame	1
						TRAV24	F	TRAJ36	F	YAPAPDPTDTNNLFF	in-frame	1
						TRAV24	F	TRAJ36	F	YAPAPDHTRANNLIF	in-frame	1
						TRAV24	F	TRAJ36	F	YAPAAGQSGDNKLIF	in-frame	1
						TRAV24	F	TRAJ36	F	YACAPGQTGANNLIF	in-frame	1
						TRAV24	F	TRAJ36	F	YAAAPEQTRANNLFF	in-frame	1
						TRAV24	F	TRAJ36	F	WSPAPDHAGANNLIF	in-frame	1
						TRAV24	F	TRAJ36	F	WSPALDQTGANNLFF	in-frame	1
						TRAV24	F	TRAJ36	F	WGPAPDQTGQTTS**F	out-of-frame	1
						TRAV24	F	TRAJ36	F	WDPAPDQTGANNLFF	in-frame	1
						TRAV24	F	TRAJ36	F	WCPAPDQTGANNLFF	in-frame	1
						TRAV24	F	TRAJ36	F	WAYGPDRAGANNLIF	in-frame	1
						TRAV24	F	TRAJ36	F	WASASDQTGANNLFF	in-frame	1
						TRAV24	F	TRAJ36	F	WAPGPEQAGANNLFF	in-frame	1
						TRAV24	F	TRAJ36	F	WAPEPNQTGQTTS**F	out-of-frame	1
						TRAV24	F	TRAJ36	F	WAPEPDQTRENTLYF	in-frame	1
						TRAV24	F	TRAJ36	F	WAPEPDQTGANNLFL	in-frame	1
						TRAV24	F	TRAJ36	F	WAPEPDQTGANNLFF	in-frame	1
						TRAV24	F	TRAJ36	F	WAPEPDKTGENTLFL	in-frame	1
						TRAV24	F	TRAJ36	F	WAPDPDKPGQTTS**F	out-of-frame	1
						TRAV24	F	TRAJ36	F	WAPARERTVSNNHLF	in-frame	1
						TRAV24	F	TRAJ36	F	WAPAPHQTGANNLFF	in-frame	1
						TRAV24	F	TRAJ36	F	WAPAPGQAGANNLFF	in-frame	1
						TRAV24	F	TRAJ36	F	WAPAPDQTGENNLFF	in-frame	1
						TRAV24	F	TRAJ36	F	WAPAPDQTGANTLFF	in-frame	1
						TRAV24	F	TRAJ36	F	WAPAPDQTGANSLFF	in-frame	1
						TRAV24	F	TRAJ36	F	WAPAPDQTGANNRFF	in-frame	1
						TRAV24	F	TRAJ36	F	WAPAPDQTGANNPFF	in-frame	1
						TRAV24	F	TRAJ36	F	WAPAPDQTGANNLF*W	out-of-frame	1
						TRAV24	F	TRAJ36	F	WAPAPDQTGADNLFF	in-frame	1
						TRAV24	F	TRAJ36	F	WAPAPDKTGQTTS**F	out-of-frame	1
						TRAV24	F	TRAJ36	F	WAPALDQTGSNNLFF	in-frame	1
						TRAV24	F	TRAJ36	F	WAPAHDQTGANNLFF	in-frame	1
						TRAV24	F	TRAJ36	F	WAAATGNTGANNLFF	in-frame	1
						TRAV24	F	TRAJ36	F	SVLAPQQTGANNLTF	in-frame	1
						TRAV24	F	TRAJ36	F	SSPSPVQTGADNLFF	in-frame	1
						TRAV24	F	TRAJ36	F	SSPAPVQTGANKLFF	in-frame	1
						TRAV24	F	TRAJ36	F	SDSAPDQTGANNLFF	in-frame	1
						TRAV24	F	TRAJ36	F	SDPAPDQTGANNLFF	in-frame	1
						TRAV24	F	TRAJ36	F	SDPAADQIGANNLFF	in-frame	1
						TRAV24	F	TRAJ36	F	SATAPDQTGANNLFF	in-frame	1
						TRAV24	F	TRAJ36	F	SAPTPDQTEANNLFF	in-frame	1
						TRAV24	F	TRAJ36	F	SAPSPDQTRANNLFF	in-frame	1
						TRAV24	F	TRAJ36	F	SAPGPDHTGANNLIF	in-frame	1
						TRAV24	F	TRAJ36	F	SAPEPNQTGANNLFF	in-frame	1
						TRAV24	F	TRAJ36	F	SAPAPVQTGANNLFF	in-frame	1
						TRAV24	F	TRAJ36	F	SAPAPEQTRENNLFC	in-frame	1
						TRAV24	F	TRAJ36	F	SAPAPDQTGVNNLFF	in-frame	1
						TRAV24	F	TRAJ36	F	SAPAPDQTGANNIFF	in-frame	1
						TRAV24	F	TRAJ36	F	SAPAPDQTEANNLFF	in-frame	1
						TRAV24	F	TRAJ36	F	SAPAAVQTGANNLIF	in-frame	1
						TRAV24	F	TRAJ36	F	SAPAAEETRANNLIF	in-frame	1
						TRAV24	F	TRAJ36	F	SAPAADQTRENKLFF	in-frame	1
						TRAV24	F	TRAJ36	F	SAPAADQTGANNLVF	in-frame	1
						TRAV24	F	TRAJ36	F	SAP.PDQTGANNLVF	out-of-frame	1
						TRAV24	F	TRAJ36	F	SAP.PDHIGANNLFF	out-of-frame	1
						TRAV24	F	TRAJ36	F	RAPTPDQTGANNLFF	in-frame	1
						TRAV24	F	TRAJ36	F	RAPAPDQTGAKNPLF	in-frame	1
						TRAV24	F	TRAJ36	F	RAPAPDKTGANNLFF	in-frame	1
						TRAV24	F	TRAJ36	F	RAPAPDHTGANNLFF	in-frame	1
						TRAV24	F	TRAJ36	F	RAPAPALTGANNLFF	in-frame	1
						TRAV24	F	TRAJ36	F	LCPRTWSY*RDNNLFF	out-of-frame	1
						TRAV24	F	TRAJ36	F	LAPCT*DQTGANNLFF	out-of-frame	1
						TRAV24	F	TRAJ36	F	LAHAPERAGAINLIF	in-frame	1
						TRAV24	F	TRAJ36	F	GAYAPDATGTNNLIF	in-frame	1
						TRAV24	F	TRAJ36	F	GATAPDQTGANNLFF	in-frame	1
						TRAV24	F	TRAJ36	F	GAPVPDQTGENNLFF	in-frame	1
						TRAV24	F	TRAJ36	F	GAPVPDQTGANNLFF	in-frame	1
						TRAV24	F	TRAJ36	F	GAPTTDQTGANNLFF	in-frame	1
						TRAV24	F	TRAJ36	F	GAPTPDQTGANNLFF	in-frame	1
						TRAV24	F	TRAJ36	F	GAPHLIKLGQTTS**F	out-of-frame	1
						TRAV24	F	TRAJ36	F	GAPGPDQTGANNLFF	in-frame	1
						TRAV24	F	TRAJ36	F	GAPGPDKTGANNLFF	in-frame	1
						TRAV24	F	TRAJ36	F	GAPEPVQTGANNLFF	in-frame	1
						TRAV24	F	TRAJ36	F	GAPEPDQTGANNLFF	in-frame	1
						TRAV24	F	TRAJ36	F	GAPAPEHTGANNLFF	in-frame	1
						TRAV24	F	TRAJ36	F	GAPAPDQTGANNLFL	in-frame	1
						TRAV24	F	TRAJ36	F	GAPAPDQTGANKPFF	in-frame	1
						TRAV24	F	TRAJ36	F	GAPAPDQAGANNLIF	in-frame	1
						TRAV24	F	TRAJ36	F	GAPAPDLTGANNLFF	in-frame	1
						TRAV24	F	TRAJ36	F	GAPAADQTGANNRFF	in-frame	1
						TRAV24	F	TRAJ36	F	GAPAADQTGANNLFF	in-frame	1
						TRAV24	F	TRAJ36	F	GAHARDQTGANKLIF	in-frame	1
						TRAV24	F	TRAJ36	F	GAHAPDQTGANNPFF	in-frame	1
						TRAV24	F	TRAJ36	F	GAAATDQTGANNLIF	in-frame	1
						TRAV24	F	TRAJ36	F	FVRGPDRTRANNLFF	in-frame	1
						TRAV24	F	TRAJ36	F	FSPAPDQTGTNNLFF	in-frame	1
						TRAV24	F	TRAJ36	F	FSPAPDQAGANNLFF	in-frame	1
						TRAV24	F	TRAJ36	F	FGAAPDQTGANNLFF	in-frame	1
						TRAV24	F	TRAJ36	F	FARADDQTGEDNIFF	in-frame	1
						TRAV24	F	TRAJ36	F	FAPTPDQAGANNLFF	in-frame	1
						TRAV24	F	TRAJ36	F	FAPSPDQTGANNLFF	in-frame	1
						TRAV24	F	TRAJ36	F	FAPPP.QTGANNPLF	out-of-frame	1
						TRAV24	F	TRAJ36	F	FAPEPDQTGANNLFF	in-frame	1
						TRAV24	F	TRAJ36	F	FAPAPHQTGANNLFF	in-frame	1
						TRAV24	F	TRAJ36	F	FAPAPDQTVSNNLFF	in-frame	1
						TRAV24	F	TRAJ36	F	FAPAPDQTGANNRFF	in-frame	1
						TRAV24	F	TRAJ36	F	FAPAPDQTGANNLIF	in-frame	1
						TRAV24	F	TRAJ36	F	FAPAPDQIGANYLFV	in-frame	1
						TRAV24	F	TRAJ36	F	FAPAADHNGQTTS**F	out-of-frame	1
						TRAV24	F	TRAJ36	F	CYPAPDQTGANNLFF	in-frame	1
						TRAV24	F	TRAJ36	F	CVYAPDKTAANNLFF	in-frame	1
						TRAV24	F	TRAJ36	F	CVVVPQQRGANNLIF	in-frame	1
						TRAV24	F	TRAJ36	F	CVTGREDTGPNKLFF	in-frame	1
						TRAV24	F	TRAJ36	F	CVST*DQTGANNLSF	out-of-frame	1
						TRAV24	F	TRAJ36	F	CVSRQLRRRRVAHTGEDNLFF	in-frame	1
						TRAV24	F	TRAJ36	F	CVSAVEQSGADNIFF	in-frame	1
						TRAV24	F	TRAJ36	F	CVSASDQTGANNLIF	in-frame	1
						TRAV24	F	TRAJ36	F	CVSAPEQTGENNLIF	in-frame	1
						TRAV24	F	TRAJ36	F	CVSAPDQTRANNLIF	in-frame	1
						TRAV24	F	TRAJ36	F	CVSAPDQTGANNHFF	in-frame	1
						TRAV24	F	TRAJ36	F	CVSAPDQSGANNLFF	in-frame	1
						TRAV24	F	TRAJ36	F	CVSAADQTGANNLFF	in-frame	1
						TRAV24	F	TRAJ36	F	CVRM*DQTGATNLFF	out-of-frame	1
						TRAV24	F	TRAJ36	F	CVRGPDQTGANNLSF	in-frame	1
						TRAV24	F	TRAJ36	F	CVRAPSQTRENKLFF	in-frame	1
						TRAV24	F	TRAJ36	F	CVRAARQTRANNLFF	in-frame	1
						TRAV24	F	TRAJ36	F	CVRAADLTGGNNLFF	in-frame	1
						TRAV24	F	TRAJ36	F	CVPSRDQTWANNLFF	in-frame	1
						TRAV24	F	TRAJ36	F	CVPRT*DQTGANNLFF	out-of-frame	1
						TRAV24	F	TRAJ36	F	CVPPHLIKLGQTTS**F	out-of-frame	1
						TRAV24	F	TRAJ36	F	CVPGPDPTGASNLFF	in-frame	1
						TRAV24	F	TRAJ36	F	CVPEPDQTGANNLFF	in-frame	1
						TRAV24	F	TRAJ36	F	CVPATDQSGENNLIF	in-frame	1
						TRAV24	F	TRAJ36	F	CVPAPYQTGANNLFF	in-frame	1
						TRAV24	F	TRAJ36	F	CVPAPDQTVANNLFF	in-frame	1
						TRAV24	F	TRAJ36	F	CVPAPDQTGTNNLFF	in-frame	1
						TRAV24	F	TRAJ36	F	CVPAPDQTGENNLIF	in-frame	1
						TRAV24	F	TRAJ36	F	CVPAPDQTGENNLFF	in-frame	1
						TRAV24	F	TRAJ36	F	CVPAPDQTGANNRVF	in-frame	1
						TRAV24	F	TRAJ36	F	CVPAPDQTGANNFFF	in-frame	1
						TRAV24	F	TRAJ36	F	CVPAPDQTGAKNLFF	in-frame	1
						TRAV24	F	TRAJ36	F	CVPAPDQTGAHNLFF	in-frame	1
						TRAV24	F	TRAJ36	F	CVPAPDQAGANNLFF	in-frame	1
						TRAV24	F	TRAJ36	F	CVPAPDHTGENNLFF	in-frame	1
						TRAV24	F	TRAJ36	F	CVPAPDETGANNLFF	in-frame	1
						TRAV24	F	TRAJ36	F	CVPAPD.TGANNLFF	out-of-frame	1
						TRAV24	F	TRAJ36	F	CVPAPAQSGANNLFF	in-frame	1
						TRAV24	F	TRAJ36	F	CVPALDRSSANNLSF	in-frame	1
						TRAV24	F	TRAJ36	F	CVLAPNQTDANNLFF	in-frame	1
						TRAV24	F	TRAJ36	F	CVLAPDPTEANNLFW	in-frame	1
						TRAV24	F	TRAJ36	F	CVKQPL*F	out-of-frame	1
						TRAV24	F	TRAJ36	F	CVHQHLTKRGQTTS**F	out-of-frame	1
						TRAV24	F	TRAJ36	F	CVHAPYHSGDNKLSF	in-frame	1
						TRAV24	F	TRAJ36	F	CVHAPEQSGANNLFF	in-frame	1
						TRAV24	F	TRAJ36	F	CVHAPDQTGANNLFF	in-frame	1
						TRAV24	F	TRAJ36	F	CVDAPDQTGANNLFF	in-frame	1
						TRAV24	F	TRAJ36	F	CVCAVGHTGENNLFF	in-frame	1
						TRAV24	F	TRAJ36	F	CVCAHYDTQGNNLIF	in-frame	1
						TRAV24	F	TRAJ36	F	CVCAAEQTGANNLIF	in-frame	1
						TRAV24	F	TRAJ36	F	CVADPDQTGENNLIF	in-frame	1
						TRAV24	F	TRAJ36	F	CVAAPDQTRANNLIF	in-frame	1
						TRAV24	F	TRAJ36	F	CV**RDS.YDSEFPFF	out-of-frame	1
						TRAV24	F	TRAJ36	F	CTTGPNQTGANNLYF	in-frame	1
						TRAV24	F	TRAJ36	F	CTRT*DQTGANNLFF	out-of-frame	1
						TRAV24	F	TRAJ36	F	CTRT*DQAGENNLLF	out-of-frame	1
						TRAV24	F	TRAJ36	F	CTRAPDQTGANNLFF	in-frame	1
						TRAV24	F	TRAJ36	F	CTRAAEQSGANNLFF	in-frame	1
						TRAV24	F	TRAJ36	F	CTPTPDQTGANSLFF	in-frame	1
						TRAV24	F	TRAJ36	F	CTPRPEQTGTYILTF	in-frame	1
						TRAV24	F	TRAJ36	F	CTPPPDQTGANNLFF	in-frame	1
						TRAV24	F	TRAJ36	F	CTPGSDPTSDNNLFC	in-frame	1
						TRAV24	F	TRAJ36	F	CTPAPEQTGANNLLF	in-frame	1
						TRAV24	F	TRAJ36	F	CTPAPDQTGTNNLFC	in-frame	1
						TRAV24	F	TRAJ36	F	CTPAPDQTGANNHFF	in-frame	1
						TRAV24	F	TRAJ36	F	CTPAPDQTGANHLFF	in-frame	1
						TRAV24	F	TRAJ36	F	CTPAPDQSAPNSLFF	in-frame	1
						TRAV24	F	TRAJ36	F	CTPAPDQAGANNLFF	in-frame	1
						TRAV24	F	TRAJ36	F	CTLGPDQTKANNLFF	in-frame	1
						TRAV24	F	TRAJ36	F	CTLAPDKTGANNLFF	in-frame	1
						TRAV24	F	TRAJ36	F	CTKWGKQPL*F	out-of-frame	1
						TRAV24	F	TRAJ36	F	CTAAPEQTGTNNLTF	in-frame	1
						TRAV24	F	TRAJ36	F	CT.LRAPAPDRTGANNLCF	out-of-frame	1
						TRAV24	F	TRAJ36	F	CSTGANNLFF	in-frame	1
						TRAV24	F	TRAJ36	F	CSPSPNQTGANNLYF	in-frame	1
						TRAV24	F	TRAJ36	F	CSPSPEQTGANNLFF	in-frame	1
						TRAV24	F	TRAJ36	F	CSPGPDQTRANNLIF	in-frame	1
						TRAV24	F	TRAJ36	F	CSPEPDQTGANNLFF	in-frame	1
						TRAV24	F	TRAJ36	F	CSPATNQTGANKLFF	in-frame	1
						TRAV24	F	TRAJ36	F	CSPAPYKTGANNLFF	in-frame	1
						TRAV24	F	TRAJ36	F	CSPAPVQTGTNNLFF	in-frame	1
						TRAV24	F	TRAJ36	F	CSPAPVQTGSNNLFF	in-frame	1
						TRAV24	F	TRAJ36	F	CSPAPGQTWANNLFF	in-frame	1
						TRAV24	F	TRAJ36	F	CSPAPEQTGANNLIF	in-frame	1
						TRAV24	F	TRAJ36	F	CSPAPEQTGAKNLFF	in-frame	1
						TRAV24	F	TRAJ36	F	CSPAPEQKGANNLFF	in-frame	1
						TRAV24	F	TRAJ36	F	CSPAPDQTWANILFF	in-frame	1
						TRAV24	F	TRAJ36	F	CSPAPDQTGENNLCF	in-frame	1
						TRAV24	F	TRAJ36	F	CSPAPDQTGANNLCF	in-frame	1
						TRAV24	F	TRAJ36	F	CSPAPDKTGANNLFF	in-frame	1
						TRAV24	F	TRAJ36	F	CSPAPD.TGANNLFF	out-of-frame	1
						TRAV24	F	TRAJ36	F	CSPALDQTGANNLFF	in-frame	1
						TRAV24	F	TRAJ36	F	CSPALD.TGANILFF	out-of-frame	1
						TRAV24	F	TRAJ36	F	CSPAANQTGANNLCF	in-frame	1
						TRAV24	F	TRAJ36	F	CSNWGKQTL*F	out-of-frame	1
						TRAV24	F	TRAJ36	F	CSLSSD.TGANILFF	out-of-frame	1
						TRAV24	F	TRAJ36	F	CSHT*DQAGENNLFF	out-of-frame	1
						TRAV24	F	TRAJ36	F	CSAAPDKTGANNLFF	in-frame	1
						TRAV24	F	TRAJ36	F	CRRTLSSLGKHPL*C	out-of-frame	1
						TRAV24	F	TRAJ36	F	CRAGSNWC*NSLFF	out-of-frame	1
						TRAV24	F	TRAJ36	F	CQRTWTNSRKQPL*F	out-of-frame	1
						TRAV24	F	TRAJ36	F	CQRT*DQTGANNLYF	out-of-frame	1
						TRAV24	F	TRAJ36	F	CQRC*KRSGPSSLFF	out-of-frame	1
						TRAV24	F	TRAJ36	F	CPWTPEPDQSGADTLFF	in-frame	1
						TRAV24	F	TRAJ36	F	CPRTWSNRGKQPI*F	out-of-frame	1
						TRAV24	F	TRAJ36	F	CPRTWFNRGKQPL*F	out-of-frame	1
						TRAV24	F	TRAJ36	F	CPRTSSNWGKQPL*F	out-of-frame	1
						TRAV24	F	TRAJ36	F	CPRTRSNWGKQTL*F	out-of-frame	1
						TRAV24	F	TRAJ36	F	CPRTRSNWGKPPL*L	out-of-frame	1
						TRAV24	F	TRAJ36	F	CPRTRSNLGKPPP*F	out-of-frame	1
						TRAV24	F	TRAJ36	F	CPRTRFNWGKQPL*F	out-of-frame	1
						TRAV24	F	TRAJ36	F	CPRTLKKQGKQPL*F	out-of-frame	1
						TRAV24	F	TRAJ36	F	CPRTGPNGGKNLLF	in-frame	1
						TRAV24	F	TRAJ36	F	CPRT.STWANNLFF	out-of-frame	1
						TRAV24	F	TRAJ36	F	CPRT*EHTGANNLFF	out-of-frame	1
						TRAV24	F	TRAJ36	F	CPRT*DRTGANNLFF	out-of-frame	1
						TRAV24	F	TRAJ36	F	CPRT*DQTRANNLIF	out-of-frame	1
						TRAV24	F	TRAJ36	F	CPRT*DQTGENNLFF	out-of-frame	1
						TRAV24	F	TRAJ36	F	CPRT*DQHGARDLFC	out-of-frame	1
						TRAV24	F	TRAJ36	F	CPRT*DQGGANNLFF	out-of-frame	1
						TRAV24	F	TRAJ36	F	CPRT*DHTGANNLIF	out-of-frame	1
						TRAV24	F	TRAJ36	F	CPRT*DEAGTNNHIF	out-of-frame	1
						TRAV24	F	TRAJ36	F	CPRSRSNWGKQHL*F	out-of-frame	1
						TRAV24	F	TRAJ36	F	CPRSESN*RENNLIF	out-of-frame	1
						TRAV24	F	TRAJ36	F	CPRS*EQTRANNLIF	out-of-frame	1
						TRAV24	F	TRAJ36	F	CPRS*EQTRANNLFF	out-of-frame	1
						TRAV24	F	TRAJ36	F	CPRS*EQAGKYHLFF	out-of-frame	1
						TRAV24	F	TRAJ36	F	CPRS*DQTGANNLFF	out-of-frame	1
						TRAV24	F	TRAJ36	F	CPRNRSNWGKPPL*F	out-of-frame	1
						TRAV24	F	TRAJ36	F	CPRNRSNLGKPRP*F	out-of-frame	1
						TRAV24	F	TRAJ36	F	CPRN*DQTGANNLFF	out-of-frame	1
						TRAV24	F	TRAJ36	F	CPRCWSN*RENKLIF	out-of-frame	1
						TRAV24	F	TRAJ36	F	CPRC*EHTAGNKLFF	out-of-frame	1
						TRAV24	F	TRAJ36	F	CPRC*DQTGADNLFF	out-of-frame	1
						TRAV24	F	TRAJ36	F	CPRAGERTGANKLVF	in-frame	1
						TRAV24	F	TRAJ36	F	CPRA*DQTETNNLFF	out-of-frame	1
						TRAV24	F	TRAJ36	F	CPPHLIKLGQTTS**F	out-of-frame	1
						TRAV24	F	TRAJ36	F	CPPH*DQTGANNLFF	out-of-frame	1
						TRAV24	F	TRAJ36	F	CPPGPDQTGANNLFF	in-frame	1
						TRAV24	F	TRAJ36	F	CPPAVNQTRANNLFF	in-frame	1
						TRAV24	F	TRAJ36	F	CPPAPDQTGANNLLF	in-frame	1
						TRAV24	F	TRAJ36	F	CPPAPDQTGANNIIF	in-frame	1
						TRAV24	F	TRAJ36	F	CPPAANETGANNLFF	in-frame	1
						TRAV24	F	TRAJ36	F	CPPAAGQTGANNLFF	in-frame	1
						TRAV24	F	TRAJ36	F	CPNVIKLGQPTS**F	out-of-frame	1
						TRAV24	F	TRAJ36	F	CPLWRRAPSSWCKQPL*F	out-of-frame	1
						TRAV24	F	TRAJ36	F	CPLSR*ETGANKIIF	out-of-frame	1
						TRAV24	F	TRAJ36	F	CPGTCPTGAKNLLF	in-frame	1
						TRAV24	F	TRAJ36	F	CPGT*DQTGENNLSL	out-of-frame	1
						TRAV24	F	TRAJ36	F	CPGGGFFFF**F	out-of-frame	1
						TRAV24	F	TRAJ36	F	CPATEPTGANNLFF	in-frame	1
						TRAV24	F	TRAJ36	F	CPAPVHTGSNNLFF	in-frame	1
						TRAV24	F	TRAJ36	F	CMPPHLIHLGQTTS**F	out-of-frame	1
						TRAV24	F	TRAJ36	F	CLVNLGQTTY**F	out-of-frame	1
						TRAV24	F	TRAJ36	F	CLTASAKDRTGAKNLFF	in-frame	1
						TRAV24	F	TRAJ36	F	CLSTPASGETDTNNLLF	in-frame	1
						TRAV24	F	TRAJ36	F	CLRT*RQNAANILFF	out-of-frame	1
						TRAV24	F	TRAJ36	F	CLRT*DATQASNLIF	out-of-frame	1
						TRAV24	F	TRAJ36	F	CLRSGTK*RENNLFF	out-of-frame	1
						TRAV24	F	TRAJ36	F	CLRS*DQTGANNLIF	out-of-frame	1
						TRAV24	F	TRAJ36	F	CLRLLSRSNWG*NNLIF	out-of-frame	1
						TRAV24	F	TRAJ36	F	CLRHPTDDGSSVGSLGQTTS**F	out-of-frame	1
						TRAV24	F	TRAJ36	F	CLPPHLSKLRLTTS**F	out-of-frame	1
						TRAV24	F	TRAJ36	F	CLPAPDQSGANNLFF	in-frame	1
						TRAV24	F	TRAJ36	F	CLFPRT*DQTGANNLFF	out-of-frame	1
						TRAV24	F	TRAJ36	F	CLCQTTS**L	out-of-frame	1
						TRAV24	F	TRAJ36	F	CL.EAADTYPNAPAPDQTGANNLFF	out-of-frame	1
						TRAV24	F	TRAJ36	F	CL*DPSPDQTRANNIFF	out-of-frame	1
						TRAV24	F	TRAJ36	F	CL*DPAPDQTGANNLFF	out-of-frame	1
						TRAV24	F	TRAJ36	F	CIWSNWGKHPL*F	out-of-frame	1
						TRAV24	F	TRAJ36	F	CIRSS*DTTPNSPAPDQTGANNLFF	out-of-frame	1
						TRAV24	F	TRAJ36	F	CIRDSQYTPNQTTS**F	out-of-frame	1
						TRAV24	F	TRAJ36	F	CIRDS.YDSGFPAPDQTGANNLFF	out-of-frame	1
						TRAV24	F	TRAJ36	F	CIRDS.YDSEFPPAPDQTGANNLFF	out-of-frame	1
						TRAV24	F	TRAJ36	F	CIRDS*NTTPNSPNNLFF	out-of-frame	1
						TRAV24	F	TRAJ36	F	CIRDS**IRLRIPQTGANNLFF	out-of-frame	1
						TRAV24	F	TRAJ36	F	CIRDS**IRLRIPPAPDQTGANNLFF	out-of-frame	1
						TRAV24	F	TRAJ36	F	CIRDS**IRLRIPNLFF	out-of-frame	1
						TRAV24	F	TRAJ36	F	CIRDS**IRLRIPGANNLFF	out-of-frame	1
						TRAV24	F	TRAJ36	F	CIRDS**IRLRIPDQTGANNLFF	out-of-frame	1
						TRAV24	F	TRAJ36	F	CIRDS**IRLRIPANNLFF	out-of-frame	1
						TRAV24	F	TRAJ36	F	CIRDS**IRFRSPPAPDQTGANNLFF	out-of-frame	1
						TRAV24	F	TRAJ36	F	CIRDS**IHSEFPNLFF	out-of-frame	1
						TRAV24	F	TRAJ36	F	CIPAPEQSGASNLFF	in-frame	1
						TRAV24	F	TRAJ36	F	CILGTANTTPNTRSNWGKQPL*F	out-of-frame	1
						TRAV24	F	TRAJ36	F	CIKDSENDPGFPAPDQTGANNLFF	in-frame	1
						TRAV24	F	TRAJ36	F	CIGGAAHDRRRPNNLIF	in-frame	1
						TRAV24	F	TRAJ36	F	CIGDS.YDSEFPNLFF	out-of-frame	1
						TRAV24	F	TRAJ36	F	CHRT*DQSGADSLFF	out-of-frame	1
						TRAV24	F	TRAJ36	F	CHLPR*DLSPDQTGANNLFF	out-of-frame	1
						TRAV24	F	TRAJ36	F	CGSESDHTGANNLIF	in-frame	1
						TRAV24	F	TRAJ36	F	CGPVTDQTGANNLIF	in-frame	1
						TRAV24	F	TRAJ36	F	CGPVPDQTGANNLFF	in-frame	1
						TRAV24	F	TRAJ36	F	CGPTAHPTGANSLFF	in-frame	1
						TRAV24	F	TRAJ36	F	CGPRPYQTGANHLLF	in-frame	1
						TRAV24	F	TRAJ36	F	CGPRPYPTGANNLFF	in-frame	1
						TRAV24	F	TRAJ36	F	CGPKHARAGANSLFF	in-frame	1
						TRAV24	F	TRAJ36	F	CGPGTYSTGANNLFF	in-frame	1
						TRAV24	F	TRAJ36	F	CGPGPGQTGANNLFF	in-frame	1
						TRAV24	F	TRAJ36	F	CGPGPDPTGANNLFF	in-frame	1
						TRAV24	F	TRAJ36	F	CGPGPDKTGENKLFF	in-frame	1
						TRAV24	F	TRAJ36	F	CGPGPD.TGANNLFF	out-of-frame	1
						TRAV24	F	TRAJ36	F	CGPGHDQTGANKHIF	in-frame	1
						TRAV24	F	TRAJ36	F	CGPGHDHTGANNLFF	in-frame	1
						TRAV24	F	TRAJ36	F	CGPASDQTRANNLFF	in-frame	1
						TRAV24	F	TRAJ36	F	CGPARDQTGANNLVF	in-frame	1
						TRAV24	F	TRAJ36	F	CGPAPEQTGANGLFF	in-frame	1
						TRAV24	F	TRAJ36	F	CGPAPDRAGANNLVF	in-frame	1
						TRAV24	F	TRAJ36	F	CGPAPDQTVANNLFF	in-frame	1
						TRAV24	F	TRAJ36	F	CGPAPDQTRANNLFF	in-frame	1
						TRAV24	F	TRAJ36	F	CGPAPDQTGTNNLFF	in-frame	1
						TRAV24	F	TRAJ36	F	CGPAPDQTGGNNLSF	in-frame	1
						TRAV24	F	TRAJ36	F	CGPAPDQTGASNLFF	in-frame	1
						TRAV24	F	TRAJ36	F	CGPAPDQTGANTLFF	in-frame	1
						TRAV24	F	TRAJ36	F	CGPAPDQTGANRLIF	in-frame	1
						TRAV24	F	TRAJ36	F	CGPAPDQTGANNRFF	in-frame	1
						TRAV24	F	TRAJ36	F	CGPAPDQTGANNLYF	in-frame	1
						TRAV24	F	TRAJ36	F	CGPAPDQTGANNLVF	in-frame	1
						TRAV24	F	TRAJ36	F	CGPAPDQTGANNLFV	in-frame	1
						TRAV24	F	TRAJ36	F	CGPAPDQTGAKNLFF	in-frame	1
						TRAV24	F	TRAJ36	F	CGPAPDQSGANNRFF	in-frame	1
						TRAV24	F	TRAJ36	F	CGPAPDPTGANNLFF	in-frame	1
						TRAV24	F	TRAJ36	F	CGPAP.STWAKHLFF	out-of-frame	1
						TRAV24	F	TRAJ36	F	CGPAADQTGANNLFF	in-frame	1
						TRAV24	F	TRAJ36	F	CGPAADQAGANDLFF	in-frame	1
						TRAV24	F	TRAJ36	F	CGLVPDQTGENKLSF	in-frame	1
						TRAV24	F	TRAJ36	F	CGGAPDQTGANNLFF	in-frame	1
						TRAV24	F	TRAJ36	F	CGAVGEQTGANNLFF	in-frame	1
						TRAV24	F	TRAJ36	F	CGARGTDQTGAKNLIF	in-frame	1
						TRAV24	F	TRAJ36	F	CGAGPDKSGANNLFF	in-frame	1
						TRAV24	F	TRAJ36	F	CGAEPDQTGANNLFF	in-frame	1
						TRAV24	F	TRAJ36	F	CGADTDQTGANNLFF	in-frame	1
						TRAV24	F	TRAJ36	F	CGAATDQGGAKKLFF	in-frame	1
						TRAV24	F	TRAJ36	F	CGAAPEHTGTNNLFF	in-frame	1
						TRAV24	F	TRAJ36	F	CGAAPDQTGENTFFF	in-frame	1
						TRAV24	F	TRAJ36	F	CGAAPDQPGANNLLF	in-frame	1
						TRAV24	F	TRAJ36	F	CGAAHDNTGTNNHFF	in-frame	1
						TRAV24	F	TRAJ36	F	CFSAPDYTEANNLFF	in-frame	1
						TRAV24	F	TRAJ36	F	CEPAPDQTGANILFF	in-frame	1
						TRAV24	F	TRAJ36	F	CDYGPDQTGGNKPIF	in-frame	1
						TRAV24	F	TRAJ36	F	CDYAPDQTGGNKLFF	in-frame	1
						TRAV24	F	TRAJ36	F	CDTAPDQAGANNLFF	in-frame	1
						TRAV24	F	TRAJ36	F	CDSGPGQTGADNLFF	in-frame	1
						TRAV24	F	TRAJ36	F	CDSGPDQTGANNPFF	in-frame	1
						TRAV24	F	TRAJ36	F	CDSAADQTGANIPTF	in-frame	1
						TRAV24	F	TRAJ36	F	CDSAADHTGANNLFF	in-frame	1
						TRAV24	F	TRAJ36	F	CDQAPDQTGANNLFF	in-frame	1
						TRAV24	F	TRAJ36	F	CDPTAHQTGANNLFF	in-frame	1
						TRAV24	F	TRAJ36	F	CDPGPVQTGANNLFF	in-frame	1
						TRAV24	F	TRAJ36	F	CDPGPEQTGANNLFF	in-frame	1
						TRAV24	F	TRAJ36	F	CDPGPEQNGANNLIF	in-frame	1
						TRAV24	F	TRAJ36	F	CDPGPDRAGAYNPFF	in-frame	1
						TRAV24	F	TRAJ36	F	CDPGPDQTGTNNLFF	in-frame	1
						TRAV24	F	TRAJ36	F	CDPGPDQTGANNLFF	in-frame	1
						TRAV24	F	TRAJ36	F	CDPGPDETGANNIIF	in-frame	1
						TRAV24	F	TRAJ36	F	CDPGADQTRENNLIF	in-frame	1
						TRAV24	F	TRAJ36	F	CDPEPDQTGANNLFF	in-frame	1
						TRAV24	F	TRAJ36	F	CDPEADQTGENNLFF	in-frame	1
						TRAV24	F	TRAJ36	F	CDPAPVQTGANNLIF	in-frame	1
						TRAV24	F	TRAJ36	F	CDPAPVHAGAYNLIF	in-frame	1
						TRAV24	F	TRAJ36	F	CDPAPVHAGANKLIF	in-frame	1
						TRAV24	F	TRAJ36	F	CDPAPNQTGANTLFF	in-frame	1
						TRAV24	F	TRAJ36	F	CDPAPEHTRANNLIF	in-frame	1
						TRAV24	F	TRAJ36	F	CDPAPDRTGANNPFF	in-frame	1
						TRAV24	F	TRAJ36	F	CDPAPDRTG.NKLVF	out-of-frame	1
						TRAV24	F	TRAJ36	F	CDPAPDQTSENSLIF	in-frame	1
						TRAV24	F	TRAJ36	F	CDPAPDQTRANNLIF	in-frame	1
						TRAV24	F	TRAJ36	F	CDPAPDQTGGNNLFF	in-frame	1
						TRAV24	F	TRAJ36	F	CDPAPDQTGANNIFF	in-frame	1
						TRAV24	F	TRAJ36	F	CDPAPDQTGANKTFF	in-frame	1
						TRAV24	F	TRAJ36	F	CDPAPDQTGANKPFF	in-frame	1
						TRAV24	F	TRAJ36	F	CDPAPDQTAANILIF	in-frame	1
						TRAV24	F	TRAJ36	F	CDPAPDQSGANNLFF	in-frame	1
						TRAV24	F	TRAJ36	F	CDPAPDQLGQTTS**F	out-of-frame	1
						TRAV24	F	TRAJ36	F	CDPAPDQAGANNLIF	in-frame	1
						TRAV24	F	TRAJ36	F	CDPAPDQAGANNLFF	in-frame	1
						TRAV24	F	TRAJ36	F	CDPAPDKTGANNLFF	in-frame	1
						TRAV24	F	TRAJ36	F	CDPAPDHTRANNIFF	in-frame	1
						TRAV24	F	TRAJ36	F	CDPAPDHPGANNLLF	in-frame	1
						TRAV24	F	TRAJ36	F	CDPAAVQTGANKLFF	in-frame	1
						TRAV24	F	TRAJ36	F	CDPAADQTGANTLFF	in-frame	1
						TRAV24	F	TRAJ36	F	CDPAADQTGADNLFF	in-frame	1
						TRAV24	F	TRAJ36	F	CDPAADKTGANNLFC	in-frame	1
						TRAV24	F	TRAJ36	F	CDHGPERAGANNLFF	in-frame	1
						TRAV24	F	TRAJ36	F	CDHAPDQTGANKLIF	in-frame	1
						TRAV24	F	TRAJ36	F	CCPVRDHTGANNLLF	in-frame	1
						TRAV24	F	TRAJ36	F	CCPPPDPIGA.HLWF	out-of-frame	1
						TRAV24	F	TRAJ36	F	CCPAPDQTGANNLFF	in-frame	1
						TRAV24	F	TRAJ36	F	CCAVTDQTGENKLFF	in-frame	1
						TRAV24	F	TRAJ36	F	CAYWSKQPH*F	out-of-frame	1
						TRAV24	F	TRAJ36	F	CAYGTDQTGTNNLFF	in-frame	1
						TRAV24	F	TRAJ36	F	CAYGRDQTGGNNLFF	in-frame	1
						TRAV24	F	TRAJ36	F	CAYGPDQTGANKTFF	in-frame	1
						TRAV24	F	TRAJ36	F	CAVRPEKAGANNLFF	in-frame	1
						TRAV24	F	TRAJ36	F	CAVHTGANNLIF	in-frame	1
						TRAV24	F	TRAJ36	F	CAVETGANNLFF	in-frame	1
						TRAV24	F	TRAJ36	F	CAVAPDQTGGNNLFF	in-frame	1
						TRAV24	F	TRAJ36	F	CATVPDQTGANNSTF	in-frame	1
						TRAV24	F	TRAJ36	F	CATGPDQTGANNLFF	in-frame	1
						TRAV24	F	TRAJ36	F	CATGPDQSGADNLFF	in-frame	1
						TRAV24	F	TRAJ36	F	CATGPDHTGANNLFF	in-frame	1
						TRAV24	F	TRAJ36	F	CATGHDQTRANNLIF	in-frame	1
						TRAV24	F	TRAJ36	F	CATGGMCGKNLVF	in-frame	1
						TRAV24	F	TRAJ36	F	CATEPDQTGANNRFF	in-frame	1
						TRAV24	F	TRAJ36	F	CATDF.APAPDQTGANNLFF	out-of-frame	1
						TRAV24	F	TRAJ36	F	CATATPRAGADKLFF	in-frame	1
						TRAV24	F	TRAJ36	F	CATATDHTEANTLFF	in-frame	1
						TRAV24	F	TRAJ36	F	CATARDQTGANNLFF	in-frame	1
						TRAV24	F	TRAJ36	F	CATAPVQTGANNLFF	in-frame	1
						TRAV24	F	TRAJ36	F	CATAPEQTGANNLFF	in-frame	1
						TRAV24	F	TRAJ36	F	CATAPDQTWANNLFF	in-frame	1
						TRAV24	F	TRAJ36	F	CATAPDQTGTNNLFF	in-frame	1
						TRAV24	F	TRAJ36	F	CATAPDQTGQNNLIF	in-frame	1
						TRAV24	F	TRAJ36	F	CATAPDQTGANNLLF	in-frame	1
						TRAV24	F	TRAJ36	F	CATAPDQTGANILSF	in-frame	1
						TRAV24	F	TRAJ36	F	CATAPDQTGAKNLFF	in-frame	1
						TRAV24	F	TRAJ36	F	CATAPDQSGANKLFF	in-frame	1
						TRAV24	F	TRAJ36	F	CATAP.QTGANSLFF	out-of-frame	1
						TRAV24	F	TRAJ36	F	CATAHDQTGANNIFF	in-frame	1
						TRAV24	F	TRAJ36	F	CATAHDKTGANNLFF	in-frame	1
						TRAV24	F	TRAJ36	F	CATAHDETGANNLFF	in-frame	1
						TRAV24	F	TRAJ36	F	CATAADHTGANKLFF	in-frame	1
						TRAV24	F	TRAJ36	F	CASSAEQTGANNIIF	in-frame	1
						TRAV24	F	TRAJ36	F	CASPPAQAGADSLLF	in-frame	1
						TRAV24	F	TRAJ36	F	CASHLIKLGQTTS**F	out-of-frame	1
						TRAV24	F	TRAJ36	F	CASGPVQTGANNLFF	in-frame	1
						TRAV24	F	TRAJ36	F	CASGPEQTGANNLIF	in-frame	1
						TRAV24	F	TRAJ36	F	CASGPEQTGANNLFF	in-frame	1
						TRAV24	F	TRAJ36	F	CASGAEQTGGNNIIF	in-frame	1
						TRAV24	F	TRAJ36	F	CASGAEQTGANKLFF	in-frame	1
						TRAV24	F	TRAJ36	F	CASGADETRGNKLFF	in-frame	1
[truncated: 748 more rows]
[truncated: 42 more columns]

## Sheet: C-T-7 Vβ3 (TCRB)
4:Sequensing summary	Total reads	254168			7:All Data	TRBV28	F	TRBJ2-3	F	CASGGGTYFTDTQYF	in-frame	185121		8:In frame Data	1	TRBV28	TRBJ2-3	CASGGGTYFTDTQYF	185121	95.27		9:V Repertoire	BV	Reads	%Reads		10:J Repertoire	BJ	Reads	%Reads		11:VJ Repertoire		TRBJ1-1	TRBJ1-2	TRBJ1-3	TRBJ1-4	TRBJ1-5	TRBJ1-6	TRBJ2-1	TRBJ2-2	TRBJ2-2P	TRBJ2-3	TRBJ2-4	TRBJ2-5	TRBJ2-6	TRBJ2-7
	Assigned reads	196685				TRBV28	F	TRBJ2-3	F	CASGGGTYCTDTQYF	in-frame	425		Ranking	2	TRBV28	TRBJ2-3	CASGGGTYCTDTQYF	425	0.21872			TRBV2	2	0.00102927			TRBJ1-1	4	0.00205855			TRBV2	0	0	0	0	0	0	0	0	0	1	1	0	0	0
	Functional reads	196677				TRBV28	F	TRBJ2-3	F	CVSGGGTYFTDTQYF	in-frame	411			3	TRBV28	TRBJ2-3	CVSGGGTYFTDTQYF	411	0.211516			TRBV3-1	13	0.00669027			TRBJ1-2	0	0			TRBV3-1	0	0	0	0	0	0	0	2	0	11	0	0	0	0
	In frame	194312				TRBV28	F	TRBJ2-3	F	CASGGDTYFTDTQYF	in-frame	367			4	TRBV28	TRBJ2-3	CASGGDTYFTDTQYF	367	0.188872			TRBV4-1	10	0.00514636			TRBJ1-3	1	0.000514636			TRBV4-1	0	0	0	0	1	0	2	0	0	7	0	0	0	0
	Unique reads	2103				TRBV28	F	TRBJ2-3	F	CASGGGTYVTDTQYF	in-frame	364			5	TRBV28	TRBJ2-3	CASGGGTYVTDTQYF	364	0.187328			TRBV4-2	1	0.000514636			TRBJ1-4	0	0			TRBV4-2	0	0	0	0	0	0	1	0	0	0	0	0	0	0
5:Diversity Index	Shannon-Weaver index H'	0.456004				TRBV28	F	TRBJ2-3	F	CASGGAPTSQIRS**F	out-of-frame	338			6	TRBV28	TRBJ2-3	CASGGGTYFTETQYF	178	0.0916053			TRBV4-3	7	0.00360245			TRBJ1-5	13	0.00669027			TRBV4-3	0	0	0	0	0	0	0	0	0	6	0	0	0	1
in frame only	Inv. Simpson's index 1/λ	1.10173				TRBV28	F	TRBJ2-3	F	CASGGGTYFTETQYF	in-frame	178			7	TRBV28	TRBJ2-3	CASGGGTYFIDTQYF	174	0.0895467			TRBV5-1	3	0.00154391			TRBJ1-6	1	0.000514636			TRBV5-1	0	0	0	0	1	0	0	0	0	1	0	1	0	0
	Pielou's evenness	0.0596				TRBV28	F	TRBJ2-3	F	CASGGGTYFIDTQYF	in-frame	174			8	TRBV28	TRBJ2-3	CASGGGTYLTDTQYF	162	0.0833711			TRBV5-3	0	0			TRBJ2-1	14	0.00720491			TRBV5-3	0	0	0	0	0	0	0	0	0	0	0	0	0	0
	DE50	0.000476				TRBV28	F	TRBJ2-3	F	CASGGGTYFTDTQY*W	out-of-frame	167			9	TRBV28	TRBJ2-3	CASRGGTYFTDTQYF	153	0.0787393			TRBV5-4	0	0			TRBJ2-2	14	0.00720491			TRBV5-4	0	0	0	0	0	0	0	0	0	0	0	0	0	0
6:Diversity Index	Shannon-Weaver index H'	7.643-10.646 (mean: 9.449)				TRBV28	F	TRBJ2-3	F	CASGGGTYLTDTQYF	in-frame	162			10	TRBV28	TRBJ2-3	CASGGGTYFTDMQYF	137	0.0705052			TRBV5-5	6	0.00308782			TRBJ2-2P	0	0			TRBV5-5	0	0	0	0	1	0	0	1	0	3	0	0	0	1
min-max (mean: )	Inv. Simpson's index 1/λ	41-15071 (mean: 2059)				TRBV28	F	TRBJ2-3	F	CASRGGTYFTDTQYF	in-frame	153			11	TRBV28	TRBJ2-3	CASGGGTYFADTQYF	137	0.0705052			TRBV5-6	0	0			TRBJ2-3	194211	99.948			TRBV5-6	0	0	0	0	0	0	0	0	0	0	0	0	0	0
	Pielou's evenness	0.761-0.951 (mean: 0.889)				TRBV28	F	TRBJ2-3	F	CASGGGTYFTDMQYF	in-frame	137			12	TRBV28	TRBJ2-3	GASGGGTYFTDTQYF	133	0.0684466			TRBV5-7	4	0.00205855			TRBJ2-4	7	0.00360245			TRBV5-7	0	0	0	0	0	0	0	0	0	3	0	0	0	1
	DE50	0.031-0.210 (mean: 0.115)				TRBV28	F	TRBJ2-3	F	CASGGGTYFADTQYF	in-frame	137			13	TRBV28	TRBJ2-3	WASGGGTYFTDTQYF	130	0.0669027			TRBV5-8	0	0			TRBJ2-5	30	0.0154391			TRBV5-8	0	0	0	0	0	0	0	0	0	0	0	0	0	0
						TRBV28	F	TRBJ2-3	F	GASGGGTYFTDTQYF	in-frame	133			14	TRBV28	TRBJ2-3	CASGGGTDFTDTQYF	121	0.062271			TRBV6-1	2	0.00102927			TRBJ2-6	1	0.000514636			TRBV6-1	0	0	0	0	0	0	0	0	0	2	0	0	0	0
						TRBV28	F	TRBJ2-3	F	WASGGGTYFTDTQYF	in-frame	130			15	TRBV28	TRBJ2-3	CASGGGNYFTDTQYF	120	0.0617564			TRBV6-2	0	0			TRBJ2-7	16	0.00823418			TRBV6-2	0	0	0	0	0	0	0	0	0	0	0	0	0	0
						TRBV28	F	TRBJ2-3	F	CASGGGTDFTDTQYF	in-frame	121			16	TRBV28	TRBJ2-3	CTSGGGTYFTDTQYF	118	0.0607271			TRBV6-3	1	0.000514636			total	194312	100			TRBV6-3	0	0	0	0	0	0	0	0	0	1	0	0	0	0
						TRBV28	F	TRBJ2-3	F	CASGGGNYFTDTQYF	in-frame	120			17	TRBV28	TRBJ2-3	CASGGGTYFKDTQYF	117	0.0602124			TRBV6-4	0	0								TRBV6-4	0	0	0	0	0	0	0	0	0	0	0	0	0	0
						TRBV28	F	TRBJ2-3	F	CTSGGGTYFTDTQYF	in-frame	118			18	TRBV28	TRBJ2-3	RASGGGTYFTDTQYF	113	0.0581539			TRBV6-5	3	0.00154391								TRBV6-5	0	0	0	0	0	0	1	1	0	1	0	0	0	0
						TRBV28	F	TRBJ2-3	F	CASGGGTYFKDTQYF	in-frame	117			19	TRBV28	TRBJ2-3	CGSGGGTYFTDTQYF	112	0.0576393			TRBV6-6	20	0.0102927								TRBV6-6	0	0	0	0	1	0	0	0	0	19	0	0	0	0
						TRBV28	F	TRBJ2-3	F	RASGGGTYFTDTQYF	in-frame	113			20	TRBV28	TRBJ2-3	CAGGGGTYFTDTQYF	112	0.0576393			TRBV6-7	0	0								TRBV6-7	0	0	0	0	0	0	0	0	0	0	0	0	0	0
						TRBV28	F	TRBJ2-3	F	CGSGGGTYFTDTQYF	in-frame	112			21	TRBV28	TRBJ2-3	CASGGGTHFTDTQYF	107	0.0550661			TRBV6-8	0	0								TRBV6-8	0	0	0	0	0	0	0	0	0	0	0	0	0	0
						TRBV28	F	TRBJ2-3	F	CAGGGGTYFTDTQYF	in-frame	112			22	TRBV28	TRBJ2-3	CASGGGTCFTDTQYF	107	0.0550661			TRBV6-9	0	0								TRBV6-9	0	0	0	0	0	0	0	0	0	0	0	0	0	0
						TRBV28	F	TRBJ2-3	F	CASGGGTHFTDTQYF	in-frame	107			23	TRBV28	TRBJ2-3	CASGRGTYFTDTQYF	106	0.0545514			TRBV7-1	0	0								TRBV7-1	0	0	0	0	0	0	0	0	0	0	0	0	0	0
						TRBV28	F	TRBJ2-3	F	CASGGGTCFTDTQYF	in-frame	107			24	TRBV28	TRBJ2-3	CASGGGTYFTDTQYL	105	0.0540368			TRBV7-2	1	0.000514636								TRBV7-2	0	0	0	0	0	0	0	0	0	1	0	0	0	0
						TRBV28	F	TRBJ2-3	F	CASGRGTYFTDTQYF	in-frame	106			25	TRBV28	TRBJ2-3	CASGGGTYFTDAQYF	105	0.0540368			TRBV7-3	0	0								TRBV7-3	0	0	0	0	0	0	0	0	0	0	0	0	0	0
						TRBV28	F	TRBJ2-3	F	CASGGGTYFTDTQYL	in-frame	105			26	TRBV28	TRBJ2-3	CASGGGAYFTDTQYF	105	0.0540368			TRBV7-4	1	0.000514636								TRBV7-4	0	0	0	0	0	0	0	0	0	1	0	0	0	0
						TRBV28	F	TRBJ2-3	F	CASGGGTYFTDAQYF	in-frame	105			27	TRBV28	TRBJ2-3	CASGGGTYFTDKQYF	97	0.0499197			TRBV7-6	0	0								TRBV7-6	0	0	0	0	0	0	0	0	0	0	0	0	0	0
						TRBV28	F	TRBJ2-3	F	CASGGGAYFTDTQYF	in-frame	105			28	TRBV28	TRBJ2-3	CANGGGTYFTDTQYF	93	0.0478612			TRBV7-7	1	0.000514636								TRBV7-7	0	0	0	0	0	0	0	0	0	1	0	0	0	0
						TRBV28	F	TRBJ2-3	F	CASGGGTYFTDKQYF	in-frame	97			29	TRBV28	TRBJ2-3	CARGGGTYFTDTQYF	89	0.0458026			TRBV7-8	0	0								TRBV7-8	0	0	0	0	0	0	0	0	0	0	0	0	0	0
						TRBV28	F	TRBJ2-3	F	CANGGGTYFTDTQYF	in-frame	93			30	TRBV28	TRBJ2-3	CDSGGGTYFTDTQYF	87	0.0447734			TRBV7-9	6	0.00308782								TRBV7-9	0	0	0	0	0	1	1	0	0	4	0	0	0	0
						TRBV28	F	TRBJ2-3	F	CARGGGTYFTDTQYF	in-frame	89			31	TRBV28	TRBJ2-3	CASGGGTYFTDTKYF	87	0.0447734			TRBV9	7	0.00360245								TRBV9	0	0	0	0	0	0	0	1	0	6	0	0	0	0
						TRBV28	F	TRBJ2-3	F	CDSGGGTYFTDTQYF	in-frame	87			32	TRBV28	TRBJ2-3	CASGGGIYFTDTQYF	84	0.0432294			TRBV10-1	1	0.000514636								TRBV10-1	0	0	0	0	0	0	0	0	0	1	0	0	0	0
						TRBV28	F	TRBJ2-3	F	CASGGGTYFTDTKYF	in-frame	87			33	TRBV28	TRBJ2-3	CASGGSTYFTDTQYF	83	0.0427148			TRBV10-2	0	0								TRBV10-2	0	0	0	0	0	0	0	0	0	0	0	0	0	0
						TRBV28	F	TRBJ2-3	F	CASGGGHLLHRYAV*F	out-of-frame	87			34	TRBV28	TRBJ2-3	CASGGGTYFTDTRYF	80	0.0411709			TRBV10-3	1	0.000514636								TRBV10-3	0	0	1	0	0	0	0	0	0	0	0	0	0	0
						TRBV28	F	TRBJ2-3	F	CASGGGIYFTDTQYF	in-frame	84			35	TRBV28	TRBJ2-3	CASGGGTYYTDTQYF	71	0.0365392			TRBV11-1	1	0.000514636								TRBV11-1	0	0	0	0	0	0	0	0	0	1	0	0	0	0
						TRBV28	F	TRBJ2-3	F	CASGGSTYFTDTQYF	in-frame	83			36	TRBV28	TRBJ2-3	CASGGGTYFTNTQYF	66	0.033966			TRBV11-2	0	0								TRBV11-2	0	0	0	0	0	0	0	0	0	0	0	0	0	0
						TRBV28	F	TRBJ2-3	F	CASGGGTYFTDTQ.F	out-of-frame	82			37	TRBV28	TRBJ2-3	CASGGGTYFTGTQYF	66	0.033966			TRBV11-3	1	0.000514636								TRBV11-3	0	0	0	0	0	0	0	0	0	1	0	0	0	0
						TRBV28	F	TRBJ2-3	F	CASGGGTYFTDTRYF	in-frame	80			38	TRBV28	TRBJ2-3	CASGGGSYFTDTQYF	65	0.0334514			TRBV12-3	0	0								TRBV12-3	0	0	0	0	0	0	0	0	0	0	0	0	0	0
						TRBV28	F	TRBJ2-3	F	CASGGGTYYTDTQYF	in-frame	71			39	TRBV28	TRBJ2-3	CASGGGTYITDTQYF	60	0.0308782			TRBV12-4	0	0								TRBV12-4	0	0	0	0	0	0	0	0	0	0	0	0	0	0
						TRBV28	F	TRBJ2-3	F	CASGGGT.FTDTQYF	out-of-frame	67			40	TRBV28	TRBJ2-3	CASGEGTYFTDTQYF	58	0.0298489			TRBV12-5	0	0								TRBV12-5	0	0	0	0	0	0	0	0	0	0	0	0	0	0
						TRBV28	F	TRBJ2-3	F	CASGGGTYFTNTQYF	in-frame	66			41	TRBV28	TRBJ2-3	CASGGGTYSTDTQYF	56	0.0288196			TRBV13	1	0.000514636								TRBV13	0	0	0	0	1	0	0	0	0	0	0	0	0	0
						TRBV28	F	TRBJ2-3	F	CASGGGTYFTGTQYF	in-frame	66			42	TRBV28	TRBJ2-3	SASGGGTYFTDTQYF	54	0.0277904			TRBV14	1	0.000514636								TRBV14	0	0	0	0	0	0	1	0	0	0	0	0	0	0
						TRBV28	F	TRBJ2-3	F	CASGGGSYFTDTQYF	in-frame	65			43	TRBV28	TRBJ2-3	YASGGGTYFTDTQYF	46	0.0236733			TRBV15	1	0.000514636								TRBV15	0	0	0	0	0	0	0	0	0	1	0	0	0	0
						TRBV28	F	TRBJ2-3	F	CASGGGTYITDTQYF	in-frame	60			44	TRBV28	TRBJ2-3	CASGGGTYFTDTQCF	45	0.0231586			TRBV16	0	0								TRBV16	0	0	0	0	0	0	0	0	0	0	0	0	0	0
						TRBV28	F	TRBJ2-4	F	CASGGGTYFTDTQYFGPGTRLTVLGKRGLPLKPRNWGGGAPGRRGRRRASFCAASRGCEPKTFS**F	out-of-frame	58			45	TRBV28	TRBJ2-3	CASGGGTNFTDTQYF	45	0.0231586			TRBV17	0	0								TRBV17	0	0	0	0	0	0	0	0	0	0	0	0	0	0
						TRBV28	F	TRBJ2-3	F	CASGEGTYFTDTQYF	in-frame	58			46	TRBV28	TRBJ2-3	CASEGGTYFTDTQYF	45	0.0231586			TRBV18	0	0								TRBV18	0	0	0	0	0	0	0	0	0	0	0	0	0	0
						TRBV28	F	TRBJ2-3	F	CASGGGTYSTDTQYF	in-frame	56			47	TRBV28	TRBJ2-3	CASGGGTSFTDTQYF	41	0.0211001			TRBV19	2	0.00102927								TRBV19	0	0	0	0	0	0	0	0	0	1	0	1	0	0
						TRBV28	F	TRBJ2-3	F	CASGGGTYFTDT.YF	out-of-frame	55			48	TRBV28	TRBJ2-3	CASGWGTYFTDTQYF	39	0.0200708			TRBV20-1	39	0.0200708								TRBV20-1	1	0	0	0	3	0	0	2	0	30	0	2	0	1
						TRBV28	F	TRBJ2-3	F	SASGGGTYFTDTQYF	in-frame	54			49	TRBV28	TRBJ2-3	CASGVGTYFTDTQYF	37	0.0190415			TRBV20/OR9-2	1	0.000514636								TRBV20/OR9-2	0	0	0	0	0	0	0	0	0	1	0	0	0	0
						TRBV28	F	TRBJ2-3	F	YASGGGTYFTDTQYF	in-frame	46			50	TRBV28	TRBJ2-3	CASGGCTYFTDTQYF	37	0.0190415			TRBV23-1	0	0								TRBV23-1	0	0	0	0	0	0	0	0	0	0	0	0	0	0
						TRBV28	F	TRBJ2-3	F	.ASGGGTYFTDTQYF	out-of-frame	46											TRBV23/OR9-2	0	0								TRBV23/OR9-2	0	0	0	0	0	0	0	0	0	0	0	0	0	0
						TRBV28	F	TRBJ2-3	F	CASGGGTYFTDTQCF	in-frame	45											TRBV24-1	1	0.000514636								TRBV24-1	0	0	0	0	0	0	0	0	0	1	0	0	0	0
						TRBV28	F	TRBJ2-3	F	CASGGGTNFTDTQYF	in-frame	45											TRBV24/OR9-2	3	0.00154391								TRBV24/OR9-2	0	0	0	0	0	0	0	0	0	3	0	0	0	0
						TRBV28	F	TRBJ2-3	F	CASEGGTYFTDTQYF	in-frame	45											TRBV25-1	2	0.00102927								TRBV25-1	0	0	0	0	0	0	0	0	0	2	0	0	0	0
						TRBV28	F	TRBJ2-3	F	CASGGGTSFTDTQYF	in-frame	41											TRBV27	5	0.00257318								TRBV27	0	0	0	0	0	0	0	0	0	5	0	0	0	0
						TRBV28	F	TRBJ2-3	F	CASGWGTYFTDTQYF	in-frame	39											TRBV28	194146	99.9146								TRBV28	3	0	0	0	2	0	8	6	0	194083	5	26	1	12
						TRBV28	F	TRBJ2-3	F	CASGVGTYFTDTQYF	in-frame	37											TRBV29-1	15	0.00771954								TRBV29-1	0	0	0	0	3	0	0	0	0	11	1	0	0	0
						TRBV28	F	TRBJ2-3	F	CASGGCTYFTDTQYF	in-frame	37											TRBV29/OR9-2	2	0.00102927								TRBV29/OR9-2	0	0	0	0	0	0	0	1	0	1	0	0	0	0
						TRBV20-1	F	TRBJ2-3	F	YAV*F	out-of-frame	35											TRBV30	1	0.000514636								TRBV30	0	0	0	0	0	0	0	0	0	1	0	0	0	0
						TRBV28	F	TRBJ2-3	F	CASGGGTYFTDTQYY	in-frame	34											total	194312	100
						TRBV28	F	TRBJ2-3	F	CASGGGTYFTDTLYF	in-frame	32																						TRBJ1-1	TRBJ1-2	TRBJ1-3	TRBJ1-4	TRBJ1-5	TRBJ1-6	TRBJ2-1	TRBJ2-2	TRBJ2-2P	TRBJ2-3	TRBJ2-4	TRBJ2-5	TRBJ2-6	TRBJ2-7
						TRBV28	F	TRBJ2-3	F	CASGGRTYFTDTQYF	in-frame	31																					TRBV2	0	0	0	0	0	0	0	0	0	0.000514636	0.000514636	0	0	0
						TRBV28	F	TRBJ2-3	F	CASGGGTYFTDTQHF	in-frame	31																					TRBV3-1	0	0	0	0	0	0	0	0.00102927	0	0.005661	0	0	0	0
						TRBV28	F	TRBJ2-3	F	CASGAGTYFTDTQYF	in-frame	30																					TRBV4-1	0	0	0	0	0.000514636	0	0.00102927	0	0	0.00360245	0	0	0	0
						TRBV28	F	TRBJ2-3	F	CASGGGTYGTDTQYF	in-frame	28																					TRBV4-2	0	0	0	0	0	0	0.000514636	0	0	0	0	0	0	0
						TRBV28	F	TRBJ2-3	F	CASGGGTYFTDTQYV	in-frame	28																					TRBV4-3	0	0	0	0	0	0	0	0	0	0.00308782	0	0	0	0.000514636
						TRBV28	F	TRBJ2-3	F	CASGGGTFFTDTQYF	in-frame	28																					TRBV5-1	0	0	0	0	0.000514636	0	0	0	0	0.000514636	0	0.000514636	0	0
						TRBV9	F	TRBJ2-3	F	YAV*F	out-of-frame	27																					TRBV5-3	0	0	0	0	0	0	0	0	0	0	0	0	0	0
						TRBV28	F	TRBJ2-3	F	CPSGGGTYFTDTQYF	in-frame	27																					TRBV5-4	0	0	0	0	0	0	0	0	0	0	0	0	0	0
						TRBV28	F	TRBJ2-3	F	CASGGGTYFTDTEYF	in-frame	27																					TRBV5-5	0	0	0	0	0.000514636	0	0	0.000514636	0	0.00154391	0	0	0	0.000514636
						TRBV29-1	F	TRBJ2-3	F	YAV*F	out-of-frame	26																					TRBV5-6	0	0	0	0	0	0	0	0	0	0	0	0	0	0
						TRBV28	F	TRBJ2-3	F	CAS.GGTYFTDTQYF	out-of-frame	26																					TRBV5-7	0	0	0	0	0	0	0	0	0	0.00154391	0	0	0	0.000514636
						TRBV28	F	TRBJ2-3	F	CASGGGTYFTDTQYS	in-frame	25																					TRBV5-8	0	0	0	0	0	0	0	0	0	0	0	0	0	0
						TRBV28	F	TRBJ2-3	F	CSSGGGTYFTDTQYF	in-frame	24																					TRBV6-1	0	0	0	0	0	0	0	0	0	0.00102927	0	0	0	0
						TRBV28	F	TRBJ2-3	F	CASGGGTYCTETQYF	in-frame	24																					TRBV6-2	0	0	0	0	0	0	0	0	0	0	0	0	0	0
						TRBV28	F	TRBJ2-3	F	CASVGGTYFTDTQYF	in-frame	23																					TRBV6-3	0	0	0	0	0	0	0	0	0	0.000514636	0	0	0	0
						TRBV28	F	TRBJ2-3	F	CASGGGTYVTETQYF	in-frame	23																					TRBV6-4	0	0	0	0	0	0	0	0	0	0	0	0	0	0
						TRBV28	F	TRBJ2-3	F	CASGGGTYFTVTQYF	in-frame	23																					TRBV6-5	0	0	0	0	0	0	0.000514636	0.000514636	0	0.000514636	0	0	0	0
						TRBV28	F	TRBJ2-3	F	CASGGGTYFTDTQYI	in-frame	22																					TRBV6-6	0	0	0	0	0.000514636	0	0	0	0	0.00977809	0	0	0	0
						TRBV28	F	TRBJ2-3	F	CASGGGTYFTDTQYC	in-frame	22																					TRBV6-7	0	0	0	0	0	0	0	0	0	0	0	0	0	0
						TRBV28	F	TRBJ2-3	F	CASGGGTYFTDTPYF	in-frame	21																					TRBV6-8	0	0	0	0	0	0	0	0	0	0	0	0	0	0
						TRBV28	F	TRBJ2-3	F	CASGGGTYFTDTHYF	in-frame	20																					TRBV6-9	0	0	0	0	0	0	0	0	0	0	0	0	0	0
						TRBV28	F	TRBJ2-3	F	CASGGGTYFSDTQYF	in-frame	20																					TRBV7-1	0	0	0	0	0	0	0	0	0	0	0	0	0	0
						TRBV28	F	TRBJ2-3	F	CASGGATYFTDTQYF	in-frame	20																					TRBV7-2	0	0	0	0	0	0	0	0	0	0.000514636	0	0	0	0
						TRBV28	F	TRBJ2-3	F	CAAEGAPTSQIRS**F	out-of-frame	20																					TRBV7-3	0	0	0	0	0	0	0	0	0	0	0	0	0	0
						TRBV28	F	TRBJ2-3	F	CASGGGTYFTDTQDF	in-frame	19																					TRBV7-4	0	0	0	0	0	0	0	0	0	0.000514636	0	0	0	0
						TRBV28	F	TRBJ2-3	F	CASGGGTYFPDTQYF	in-frame	19																					TRBV7-6	0	0	0	0	0	0	0	0	0	0	0	0	0	0
						TRBV28	F	TRBJ2-3	F	CASGGGPYFTDTQYF	in-frame	19																					TRBV7-7	0	0	0	0	0	0	0	0	0	0.000514636	0	0	0	0
						TRBV6-6	F	TRBJ2-3	F	CASGGGTYFTDTQYF	in-frame	18																					TRBV7-8	0	0	0	0	0	0	0	0	0	0	0	0	0	0
						TRBV20-1	F	TRBJ2-3	F	CASGGGTYFTDTQYF	in-frame	18																					TRBV7-9	0	0	0	0	0	0.000514636	0.000514636	0	0	0.00205855	0	0	0	0
						TRBV28	F	TRBJ2-3	F	FASGGGTYFTDTQYF	in-frame	17																					TRBV9	0	0	0	0	0	0	0	0.000514636	0	0.00308782	0	0	0	0
						TRBV28	F	TRBJ2-3	F	CASGGGTYFRDTQYF	in-frame	17																					TRBV10-1	0	0	0	0	0	0	0	0	0	0.000514636	0	0	0	0
						TRBV28	F	TRBJ2-3	F	CASGGGTDCTDTQYF	in-frame	16																					TRBV10-2	0	0	0	0	0	0	0	0	0	0	0	0	0	0
						TRBV28	F	TRBJ2-3	F	CASGGGTYFTDTQNF	in-frame	15																					TRBV10-3	0	0	0.000514636	0	0	0	0	0	0	0	0	0	0	0
						TRBV28	F	TRBJ2-3	F	CACGGGTYFTDTQYF	in-frame	15																					TRBV11-1	0	0	0	0	0	0	0	0	0	0.000514636	0	0	0	0
						TRBV28	F	TRBJ2-3	F	CASGGGTYFTATQYF	in-frame	13																					TRBV11-2	0	0	0	0	0	0	0	0	0	0	0	0	0	0
						TRBV28	F	TRBJ1-5	F	CACLVGSEMCIRDS.YDSEFPPQHF	out-of-frame	13																					TRBV11-3	0	0	0	0	0	0	0	0	0	0.000514636	0	0	0	0
						TRBV3-1	F	TRBJ2-3	F	YAV*F	out-of-frame	12																					TRBV12-3	0	0	0	0	0	0	0	0	0	0	0	0	0	0
						TRBV28	F	TRBJ2-3	F	CGSGGGTYFKDTQYF	in-frame	12																					TRBV12-4	0	0	0	0	0	0	0	0	0	0	0	0	0	0
						TRBV28	F	TRBJ2-3	F	CASGGGTYFTYTQYF	in-frame	12																					TRBV12-5	0	0	0	0	0	0	0	0	0	0	0	0	0	0
						TRBV28	F	TRBJ2-3	F	YAV*F	out-of-frame	11																					TRBV13	0	0	0	0	0.000514636	0	0	0	0	0	0	0	0	0
						TRBV28	F	TRBJ2-3	F	CASGGVTYFTDTQYF	in-frame	11																					TRBV14	0	0	0	0	0	0	0.000514636	0	0	0	0	0	0	0
						TRBV28	F	TRBJ2-3	F	CAIGGGTYFTDTQYF	in-frame	11																					TRBV15	0	0	0	0	0	0	0	0	0	0.000514636	0	0	0	0
						TRBV28	F	TRBJ2-3	F	CGSGGGTYVTDTQYF	in-frame	10																					TRBV16	0	0	0	0	0	0	0	0	0	0	0	0	0	0
						TRBV28	F	TRBJ2-3	F	CGSGGGT.FTDTQYF	out-of-frame	10																					TRBV17	0	0	0	0	0	0	0	0	0	0	0	0	0	0
						TRBV28	F	TRBJ2-3	F	CASGGGTYVKDTQYF	in-frame	10																					TRBV18	0	0	0	0	0	0	0	0	0	0	0	0	0	0
						TRBV28	F	TRBJ2-3	F	CASGGGTDVTDTQYF	in-frame	10																					TRBV19	0	0	0	0	0	0	0	0	0	0.000514636	0	0.000514636	0	0
						TRBV28	F	TRBJ2-3	F	CTDTQYF	in-frame	9																					TRBV20-1	0.000514636	0	0	0	0.00154391	0	0	0.00102927	0	0.0154391	0	0.00102927	0	0.000514636
						TRBV28	F	TRBJ2-3	F	CIRDS**IRLRIPFTDTQYF	out-of-frame	9																					TRBV20/OR9-2	0	0	0	0	0	0	0	0	0	0.000514636	0	0	0	0
						TRBV28	F	TRBJ2-3	F	CASGGGTYFTDTQSF	in-frame	9																					TRBV23-1	0	0	0	0	0	0	0	0	0	0	0	0	0	0
						TRBV28	F	TRBJ2-3	F	CASGGGTYFTDTQFF	in-frame	9																					TRBV23/OR9-2	0	0	0	0	0	0	0	0	0	0	0	0	0	0
						TRBV28	F	TRBJ2-3	F	CASGGGTYFTDPQYF	in-frame	9																					TRBV24-1	0	0	0	0	0	0	0	0	0	0.000514636	0	0	0	0
						TRBV28	F	TRBJ2-3	F	CASGGGT.VTDTQYF	out-of-frame	9																					TRBV24/OR9-2	0	0	0	0	0	0	0	0	0	0.00154391	0	0	0	0
						TRBV20-1	F	TRBJ2-3	F	CIRDS.YDSEFPTDTQYF	out-of-frame	9																					TRBV25-1	0	0	0	0	0	0	0	0	0	0.00102927	0	0	0	0
						TRBV20-1	F	TRBJ2-1	F	CAPTMSS**F	out-of-frame	9																					TRBV27	0	0	0	0	0	0	0	0	0	0.00257318	0	0	0	0
						TRBV29-1	F	TRBJ2-3	F	CASGGGTYFTDTQYF	in-frame	8																					TRBV28	0.00154391	0	0	0	0.00102927	0	0.00411709	0.00308782	0	99.8821	0.00257318	0.0133805	0.000514636	0.00617564
						TRBV28	F	TRBJ2-3	F	GASGGGTYVTDTQYF	in-frame	8																					TRBV29-1	0	0	0	0	0.00154391	0	0	0	0	0.005661	0.000514636	0	0	0
						TRBV28	F	TRBJ2-3	F	CIRDS.YDSEFPTDTQYF	out-of-frame	8																					TRBV29/OR9-2	0	0	0	0	0	0	0	0.000514636	0	0.000514636	0	0	0	0
						TRBV28	F	TRBJ2-3	F	CGSGGGNYFTDTQYF	in-frame	8																					TRBV30	0	0	0	0	0	0	0	0	0	0.000514636	0	0	0	0
						TRBV28	F	TRBJ2-3	F	CASGGGTYWTDTQYF	in-frame	8
						TRBV28	F	TRBJ2-3	F	CASGGGTYFTDSQYF	in-frame	8
						TRBV28	F	TRBJ2-3	F	CASGGGNYFTDKQYF	in-frame	8
						TRBV3-1	F	TRBJ2-3	F	CASGGGTYFTDTQYF	in-frame	7
						TRBV29-1	F	TRBJ1-5	F	CIRDS.YDSEFPPQHF	out-of-frame	7
						TRBV28	F	TRBJ2-3	F	CIRDS*NTTPNSPYFTDTQYF	out-of-frame	7
						TRBV28	F	TRBJ2-3	F	CASGGGTYVTDAQYF	in-frame	7
						TRBV28	F	TRBJ2-3	F	CASGGGTYSQIRS**F	out-of-frame	7
						TRBV28	F	TRBJ2-3	F	CASGGGTYFRYAV*F	out-of-frame	7
						TRBV28	F	TRBJ2-3	F	CASGGGTYFKETQYF	in-frame	7
						TRBV28	F	TRBJ2-3	F	CASGGGNYLTDTQYF	in-frame	7
						TRBV28	F	TRBJ2-3	F	CASGGGNYCTDTQYF	in-frame	7
						TRBV5-5	F	TRBJ1-5	F	CACLVGSEMCIRDS.YDSEFPPQHF	out-of-frame	6
						TRBV28	F	TRBJ2-3	F	WASGGGTYVTDTQYF	in-frame	6
						TRBV28	F	TRBJ2-3	F	CGSGGGTYCTDTQYF	in-frame	6
						TRBV28	F	TRBJ2-3	F	CGSGGGTDFTDTQYF	in-frame	6
						TRBV28	F	TRBJ2-3	F	CASRGGTYVTDTQYF	in-frame	6
						TRBV28	F	TRBJ2-3	F	CASRGGTYCTDTQYF	in-frame	6
						TRBV28	F	TRBJ2-3	F	CASGGGTYFTDTQ*NF	out-of-frame	6
						TRBV28	F	TRBJ2-3	F	CASGGGTYFAETQYF	in-frame	6
						TRBV28	F	TRBJ2-3	F	CASGGGTYATDTQYF	in-frame	6
						TRBV28	F	TRBJ2-3	F	CASGGGTFCTDTQYF	in-frame	6
						TRBV28	F	TRBJ2-3	F	CASGGGTDFTETQYF	in-frame	6
						TRBV28	F	TRBJ2-3	F	CASGGGTCVTDTQYF	in-frame	6
						TRBV28	F	TRBJ2-3	F	CASGGGT.FKDTQYF	out-of-frame	6
						TRBV28	F	TRBJ2-3	F	CASEGAPTSQIRS**F	out-of-frame	6
						TRBV28	F	TRBJ1-5	F	CIRDS.YDSEFPG.WDQPQHF	out-of-frame	6
						TRBV20-1	F	TRBJ1-5	F	CIRDS.YDSEFPPQHF	out-of-frame	6
						TRBV20-1	F	TRBJ1-5	F	CACLVGSEMCIRDS.YDSEFPPQHF	out-of-frame	6
						TRBV28	F	TRBJ2-3	F	GASGGGTDFTDTQYF	in-frame	5
						TRBV28	F	TRBJ2-3	F	CGSGGGTYLTDTQYF	in-frame	5
						TRBV28	F	TRBJ2-3	F	CDSGGGNYFTDTQYF	in-frame	5
						TRBV28	F	TRBJ2-3	F	CASGGGTYVTNTQYF	in-frame	5
						TRBV28	F	TRBJ2-3	F	CASGGGTYGTETQYF	in-frame	5
						TRBV28	F	TRBJ2-3	F	CASGGGTYFTHTQYF	in-frame	5
						TRBV28	F	TRBJ2-3	F	CASGGGTYFTDTQY*R	out-of-frame	5
						TRBV28	F	TRBJ2-3	F	CASGGGTYCTNTQYF	in-frame	5
						TRBV28	F	TRBJ2-3	F	CASGGGTYCTDAQYF	in-frame	5
						TRBV28	F	TRBJ2-3	F	CASGGGAYCTDTQYF	in-frame	5
						TRBV28	F	TRBJ2-3	F	CARGGGTYCTDTQYF	in-frame	5
						TRBV28	F	TRBJ2-1	F	CAPTMSS**F	out-of-frame	5
						TRBV20-1	F	TRBJ1-5	F	CTKL**TLWGQG.WDQPQHF	out-of-frame	5
						TRBV9	F	TRBJ1-5	F	CIRDS**IRLRIPG.WDQPQHF	out-of-frame	4
						TRBV7-9	F	TRBJ2-3	F	YAV*F	out-of-frame	4
						TRBV4-1	F	TRBJ2-1	F	CAPTMSS**F	out-of-frame	4
						TRBV3-1	F	TRBJ2-1	F	CAPTMSS**F	out-of-frame	4
						TRBV29-1	F	TRBJ1-5	F	CIRDS**IRLRIPQG.WDQPQHF	out-of-frame	4
						TRBV28	F	TRBJ2-4	F	CAASRGCEPKTFS**F	out-of-frame	4
						TRBV28	F	TRBJ2-3	F	YSTDTQYF	in-frame	4
						TRBV28	F	TRBJ2-3	F	WGSGGGTYFTDTQYF	in-frame	4
						TRBV28	F	TRBJ2-3	F	WASGGAPTSQIRS**F	out-of-frame	4
						TRBV28	F	TRBJ2-3	F	RAAPVFVLGLQAVSTDTQYF	in-frame	4
						TRBV28	F	TRBJ2-3	F	CTSGGGTYVTDTQYF	in-frame	4
						TRBV28	F	TRBJ2-3	F	CQRRGHLLHRYAV*F	out-of-frame	4
						TRBV28	F	TRBJ2-3	F	CIRDS*NTTPNSPDTQYF	out-of-frame	4
						TRBV28	F	TRBJ2-3	F	CGSGGGTYVKDTQYF	in-frame	4
						TRBV28	F	TRBJ2-3	F	CGSGGGTYFTETQYF	in-frame	4
						TRBV28	F	TRBJ2-3	F	CASRAGSTGFCPGPPGCEHRYAV*F	out-of-frame	4
						TRBV28	F	TRBJ2-3	F	CASGRGTYFADTQYF	in-frame	4
						TRBV28	F	TRBJ2-3	F	CASGGSTYCTDTQYF	in-frame	4
						TRBV28	F	TRBJ2-3	F	CASGGGTYVTDKQYF	in-frame	4
						TRBV28	F	TRBJ2-3	F	CASGGGTYNTDTQYF	in-frame	4
						TRBV28	F	TRBJ2-3	F	CASGGGTYFTDRQYF	in-frame	4
						TRBV28	F	TRBJ2-3	F	CASGGGTYFKDKQYF	in-frame	4
						TRBV28	F	TRBJ2-3	F	CASGGGTYFADAQYF	in-frame	4
						TRBV28	F	TRBJ2-3	F	CASGGGTYDTDTQYF	in-frame	4
						TRBV28	F	TRBJ2-3	F	CASGGGTYCTDKQYF	in-frame	4
						TRBV28	F	TRBJ2-3	F	CASGGGTYCKDTQYF	in-frame	4
						TRBV28	F	TRBJ2-3	F	CASGGGTSCTDTQYF	in-frame	4
						TRBV28	F	TRBJ2-3	F	CASGGGTDGTDTQYF	in-frame	4
						TRBV28	F	TRBJ2-3	F	CASGGGTCCTDTQYF	in-frame	4
						TRBV28	F	TRBJ2-3	F	CASGGGT.LTDTQYF	out-of-frame	4
						TRBV28	F	TRBJ2-3	F	CASGGGSYVTDTQYF	in-frame	4
						TRBV28	F	TRBJ2-3	F	CASGGGSYFTDAQYF	in-frame	4
						TRBV28	F	TRBJ2-3	F	CASGGGSYFKDTQYF	in-frame	4
						TRBV28	F	TRBJ2-3	F	CASGGGKYFTDTQYF	in-frame	4
						TRBV28	F	TRBJ2-3	F	CASGGGAYFTETQYF	in-frame	4
						TRBV28	F	TRBJ2-3	F	CASGGGAYFTDTEYF	in-frame	4
						TRBV28	F	TRBJ2-3	F	CASGGGADFTDTQYF	in-frame	4
						TRBV28	F	TRBJ2-3	F	CASGEGTYVTDTQYF	in-frame	4
						TRBV28	F	TRBJ2-3	F	CAGGGGTYVTDTQYF	in-frame	4
						TRBV28	F	TRBJ2-3	F	CAGGGGTYCTDTQYF	in-frame	4
						TRBV27	F	TRBJ2-3	F	YAV*F	out-of-frame	4
						TRBV20-1	F	TRBJ2-3	F	CAV*F	out-of-frame	4
						TRBV2	F	TRBJ2-3	F	YAV*F	out-of-frame	4
						TRBV9	F	TRBJ2-3	F	CASGGGTYFTDTQYF	in-frame	3
						TRBV9	F	TRBJ2-1	F	CAPTMSS**F	out-of-frame	3
						TRBV7-9	F	TRBJ2-3	F	CASGGGTYFTDTQYF	in-frame	3
						TRBV7-2	F	TRBJ2-3	F	YAV*F	out-of-frame	3
						TRBV5-7	ORF	TRBJ2-3	F	CASGGGTYFTDTQYF	in-frame	3
						TRBV5-5	F	TRBJ1-5	F	CIRDS**IRLRIPQG.WDQPQHF	out-of-frame	3
						TRBV5-1	F	TRBJ2-3	F	CIRDS.YDSEFPYFTDTQYF	out-of-frame	3
						TRBV4-3	F	TRBJ2-3	F	CASGGGTYFTDTQYF	in-frame	3
						TRBV4-1	F	TRBJ2-4	F	CAASRGCEPKTFS**F	out-of-frame	3
						TRBV4-1	F	TRBJ2-3	F	CASGGGTYFTDTQYF	in-frame	3
						TRBV4-1	F	TRBJ1-5	F	CIRDS.YDSEFPG.WDQPQHF	out-of-frame	3
						TRBV4-1	F	TRBJ1-5	F	CACLVGSEMCIRDS.YDSEFPPQHF	out-of-frame	3
						TRBV3-1	F	TRBJ1-5	F	CIRDS.YDSEFPPQHF	out-of-frame	3
						TRBV3-1	F	TRBJ1-5	F	CGDRDDGISPS**F	out-of-frame	3
						TRBV29-1	F	TRBJ2-4	F	CEPKTFS**F	out-of-frame	3
						TRBV29-1	F	TRBJ1-5	F	CIRDS.YDSEFPG.WDQPQHF	out-of-frame	3
						TRBV28	F	TRBJ2-3	F	WDSGGGTYFTDTQYF	in-frame	3
						TRBV28	F	TRBJ2-3	F	SASGGGTYFTETQYF	in-frame	3
						TRBV28	F	TRBJ2-3	F	RAPTSQIRS**F	out-of-frame	3
						TRBV28	F	TRBJ2-3	F	GASGGGTYFKDTQYF	in-frame	3
						TRBV28	F	TRBJ2-3	F	GASGGGT.FTDTQYF	out-of-frame	3
						TRBV28	F	TRBJ2-3	F	CVSGGGTYFTDAQYF	in-frame	3
						TRBV28	F	TRBJ2-3	F	CSSGRGTYFTDTQYF	in-frame	3
						TRBV28	F	TRBJ2-3	F	CSSGGGTYCTDTQYF	in-frame	3
						TRBV28	F	TRBJ2-3	F	CIRDS.YDSEFPTYFTDTQYF	out-of-frame	3
						TRBV28	F	TRBJ2-3	F	CIRDS*NTTPNSRGGGTYFTDTQYF	out-of-frame	3
						TRBV28	F	TRBJ2-3	F	CIRDS**IRLRIPTYFTDTQYF	out-of-frame	3
						TRBV28	F	TRBJ2-3	F	CGSGGSTYFTDTQYF	in-frame	3
						TRBV28	F	TRBJ2-3	F	CGSGGGTYYTDTQYF	in-frame	3
						TRBV28	F	TRBJ2-3	F	CGSGGGTYGKDTQYF	in-frame	3
						TRBV28	F	TRBJ2-3	F	CGSGGGT.VTDTQYF	out-of-frame	3
						TRBV28	F	TRBJ2-3	F	CGSGGGNYFTDKQYF	in-frame	3
						TRBV28	F	TRBJ2-3	F	CDSGGGTYFTETQYF	in-frame	3
						TRBV28	F	TRBJ2-3	F	CDSGGGTYFPDTQYF	in-frame	3
						TRBV28	F	TRBJ2-3	F	CDSGGGTYFKDTQYF	in-frame	3
						TRBV28	F	TRBJ2-3	F	CDSGGGTYCTDTQYF	in-frame	3
						TRBV28	F	TRBJ2-3	F	CDRGGGTYFTDTQYF	in-frame	3
						TRBV28	F	TRBJ2-3	F	CATGGGTYFTDTQYF	in-frame	3
						TRBV28	F	TRBJ2-3	F	CASRGRTYFTDTQYF	in-frame	3
						TRBV28	F	TRBJ2-3	F	CASRGGTCFTDTQYF	in-frame	3
						TRBV28	F	TRBJ2-3	F	CASRGGAYFTDTQYF	in-frame	3
						TRBV28	F	TRBJ2-3	F	CASGVGTYFTDMQYF	in-frame	3
						TRBV28	F	TRBJ2-3	F	CASGVGTDSTDTQYF	in-frame	3
						TRBV28	F	TRBJ2-3	F	CASGRGTYCTDTQYF	in-frame	3
						TRBV28	F	TRBJ2-3	F	CASGRGAYFTDTQYF	in-frame	3
						TRBV28	F	TRBJ2-3	F	CASGGSTYVTDTQYF	in-frame	3
						TRBV28	F	TRBJ2-3	F	CASGGSTYFTDTEYF	in-frame	3
						TRBV28	F	TRBJ2-3	F	CASGGRTCVTDTQYF	in-frame	3
						TRBV28	F	TRBJ2-3	F	CASGGKDPS*ESGTAERAAPVFVLGLQAVSTDTQYF	out-of-frame	3
						TRBV28	F	TRBJ2-3	F	CASGGGTYYTDAQYF	in-frame	3
						TRBV28	F	TRBJ2-3	F	CASGGGTYYKDTQYF	in-frame	3
						TRBV28	F	TRBJ2-3	F	CASGGGTYVTDTQ.F	out-of-frame	3
						TRBV28	F	TRBJ2-3	F	CASGGGTYVKETQYF	in-frame	3
						TRBV28	F	TRBJ2-3	F	CASGGGTYVADTQYF	in-frame	3
						TRBV28	F	TRBJ2-3	F	CASGGGTYSTDKQYF	in-frame	3
						TRBV28	F	TRBJ2-3	F	CASGGGTYLTETQYF	in-frame	3
						TRBV28	F	TRBJ2-3	F	CASGGGTYLTDKQYF	in-frame	3
						TRBV28	F	TRBJ2-3	F	CASGGGTYITETQYF	in-frame	3
						TRBV28	F	TRBJ2-3	F	CASGGGTYIKDTQYF	in-frame	3
						TRBV28	F	TRBJ2-3	F	CASGGGTYFTDTQYW	in-frame	3
						TRBV28	F	TRBJ2-3	F	CASGGGTYCTDTQFF	in-frame	3
						TRBV28	F	TRBJ2-3	F	CASGGGTYCTDTQ.F	out-of-frame	3
						TRBV28	F	TRBJ2-3	F	CASGGGTYCTDEQYF	in-frame	3
						TRBV28	F	TRBJ2-3	F	CASGGGTYCADTQYF	in-frame	3
						TRBV28	F	TRBJ2-3	F	CASGGGTVCTDTQYF	in-frame	3
						TRBV28	F	TRBJ2-3	F	CASGGGTGGTDTQYF	in-frame	3
						TRBV28	F	TRBJ2-3	F	CASGGGTGFTDTQYF	in-frame	3
						TRBV28	F	TRBJ2-3	F	CASGGGTESTDTQYF	in-frame	3
						TRBV28	F	TRBJ2-3	F	CASGGGTEFTDTQYF	in-frame	3
						TRBV28	F	TRBJ2-3	F	CASGGGTDYTDTQYF	in-frame	3
						TRBV28	F	TRBJ2-3	F	CASGGGTDITDTQYF	in-frame	3
						TRBV28	F	TRBJ2-3	F	CASGGGTDFTDAQYF	in-frame	3
						TRBV28	F	TRBJ2-3	F	CASGGGTCGTDTQYF	in-frame	3
						TRBV28	F	TRBJ2-3	F	CASGGGTCFTETQYF	in-frame	3
						TRBV28	F	TRBJ2-3	F	CASGGGSDFTDTQYF	in-frame	3
						TRBV28	F	TRBJ2-3	F	CASGGGPYVTDTQYF	in-frame	3
						TRBV28	F	TRBJ2-3	F	CASGGGNYYTDTQYF	in-frame	3
						TRBV28	F	TRBJ2-3	F	CASGGGNYVTDTQYF	in-frame	3
						TRBV28	F	TRBJ2-3	F	CASGGGIYVTDTQYF	in-frame	3
						TRBV28	F	TRBJ2-3	F	CASGGGDYFTDTQYF	in-frame	3
						TRBV28	F	TRBJ2-3	F	CASGGGAYVTDTQYF	in-frame	3
						TRBV28	F	TRBJ2-3	F	CASGGGACFTDTQYF	in-frame	3
						TRBV28	F	TRBJ2-3	F	CASGGAPTSQIRS**L	out-of-frame	3
						TRBV28	F	TRBJ2-3	F	CASGEGTYCTDTQYF	in-frame	3
						TRBV28	F	TRBJ2-3	F	CARGGGTYVTDTQYF	in-frame	3
						TRBV28	F	TRBJ2-3	F	CARGGGTYITDTQYF	in-frame	3
						TRBV28	F	TRBJ2-3	F	CARGGGTYFTDTKYF	in-frame	3
						TRBV28	F	TRBJ2-3	F	CARGGGTYFKDTQYF	in-frame	3
						TRBV28	F	TRBJ2-3	F	CARGGGAYFTDTQYF	in-frame	3
						TRBV28	F	TRBJ2-3	F	CAREGAPTSQIRS**F	out-of-frame	3
						TRBV28	F	TRBJ2-2	F	CANTGELFF	in-frame	3
						TRBV24/OR9-2	ORF	TRBJ2-3	F	CASGGGTYFTDTQYF	in-frame	3
						TRBV9	F	TRBJ2-6	F	CALGPTS**TF	out-of-frame	2
						TRBV9	F	TRBJ2-3	F	CACLVGSEMCIRDS*NTTPNSQYF	out-of-frame	2
						TRBV9	F	TRBJ1-5	F	CIRDS.YDSEFPPQHF	out-of-frame	2
						TRBV9	F	TRBJ1-5	F	CIRDS**IRLRIPQPQHF	out-of-frame	2
						TRBV9	F	TRBJ1-5	F	CACLVGSEMCIRDS.YDSEFPQHF	out-of-frame	2
						TRBV6-5	F	TRBJ2-3	F	YAV*F	out-of-frame	2
						TRBV6-5	F	TRBJ1-5	F	CIRDS**IRLRIPG.WDQPQHF	out-of-frame	2
						TRBV6-3	F	TRBJ1-5	F	CACLVGSEMCIRDS**IRLRIPPQHF	out-of-frame	2
						TRBV6-1	F	TRBJ2-3	F	YAV*F	out-of-frame	2
						TRBV6-1	F	TRBJ1-5	F	CIRDS.YDSEFPPQHF	out-of-frame	2
						TRBV5-7	ORF	TRBJ2-1	F	CAPTMSS**F	out-of-frame	2
						TRBV5-6	F	TRBJ2-3	F	YAV*F	out-of-frame	2
						TRBV5-5	F	TRBJ2-6	F	CALGPTS**TF	out-of-frame	2
						TRBV5-4	F	TRBJ2-3	F	CIRDS.YDSEFPTDTQYF	out-of-frame	2
						TRBV5-1	F	TRBJ2-3	F	CACLVGSEMCIRDS.YDSEFPTDTQYF	out-of-frame	2
						TRBV4-1	F	TRBJ2-3	F	CIRDS.YDSEFPTDTQYF	out-of-frame	2
						TRBV4-1	F	TRBJ2-3	F	CIRDS*NTTPNSPDTQYF	out-of-frame	2
						TRBV4-1	F	TRBJ2-3	F	CIRDS**IRLRIPFTDTQYF	out-of-frame	2
						TRBV4-1	F	TRBJ2-3	F	CASGGGTYFTDAQYF	in-frame	2
						TRBV4-1	F	TRBJ1-5	F	CIRDS**IRLRIPQG.WDQPQHF	out-of-frame	2
						TRBV3-1	F	TRBJ2-2	F	CANTGELFF	in-frame	2
						TRBV3-1	F	TRBJ1-5	F	CIRDS**IRLRIPQG.WDQPQHF	out-of-frame	2
						TRBV29/OR9-2	ORF	TRBJ2-3	F	YAV*F	out-of-frame	2
						TRBV29-1	F	TRBJ1-5	F	CIRDS**IRLRIPPQHF	out-of-frame	2
						TRBV28	F	TRBJ2-7	F	CASSLPGQVLSYEQYF	in-frame	2
						TRBV28	F	TRBJ2-5	F	CGSGGGTYCTETQYF	in-frame	2
						TRBV28	F	TRBJ2-5	F	CAGLGGRDQETQYF	in-frame	2
						TRBV28	F	TRBJ2-3	F	YASGGSTYFTDTQYF	in-frame	2
						TRBV28	F	TRBJ2-3	F	YASGGGNYFTDTQYF	in-frame	2
						TRBV28	F	TRBJ2-3	F	WSSGGGTYFTDTQYF	in-frame	2
						TRBV28	F	TRBJ2-3	F	WGSGGGTYVTDTQYF	in-frame	2
						TRBV28	F	TRBJ2-3	F	WASGGGTYFTNTQYF	in-frame	2
						TRBV28	F	TRBJ2-3	F	WASGGGTYFTGTQYF	in-frame	2
						TRBV28	F	TRBJ2-3	F	WASGGGTYFTDTHYF	in-frame	2
						TRBV28	F	TRBJ2-3	F	WASGGGTYFTDKQYF	in-frame	2
						TRBV28	F	TRBJ2-3	F	WASGGGTYFKDTQYF	in-frame	2
						TRBV28	F	TRBJ2-3	F	WASGGDTYFTDTQYF	in-frame	2
						TRBV28	F	TRBJ2-3	F	WARGGGTYFTDTQYF	in-frame	2
						TRBV28	F	TRBJ2-3	F	WAGGGGTYFTDTQYF	in-frame	2
						TRBV28	F	TRBJ2-3	F	SASGGGTYVTETQYF	in-frame	2
						TRBV28	F	TRBJ2-3	F	RAQIRS**F	out-of-frame	2
						TRBV28	F	TRBJ2-3	F	GASGGSTYFTDTQYF	in-frame	2
						TRBV28	F	TRBJ2-3	F	GASGGGTYYTDTQYF	in-frame	2
						TRBV28	F	TRBJ2-3	F	GASGGGTYVKDTQYF	in-frame	2
						TRBV28	F	TRBJ2-3	F	GASGGGTYSTDTQYF	in-frame	2
						TRBV28	F	TRBJ2-3	F	GASGGGTYFTDTQDF	in-frame	2
						TRBV28	F	TRBJ2-3	F	GASGGGTYFTDKQYF	in-frame	2
						TRBV28	F	TRBJ2-3	F	GASGGGTYFTDAQYF	in-frame	2
						TRBV28	F	TRBJ2-3	F	GASGGGTYCTDTQYF	in-frame	2
						TRBV28	F	TRBJ2-3	F	GASGGGSYVTDTQYF	in-frame	2
						TRBV28	F	TRBJ2-3	F	GASGGGSYFTDTQYF	in-frame	2
						TRBV28	F	TRBJ2-3	F	GASGGDTYFTDTQYF	in-frame	2
						TRBV28	F	TRBJ2-3	F	FASGGGTYFTETQYF	in-frame	2
						TRBV28	F	TRBJ2-3	F	CVSGGGTYVTDTQYF	in-frame	2
						TRBV28	F	TRBJ2-3	F	CVSGGGTDFTDTQYF	in-frame	2
						TRBV28	F	TRBJ2-3	F	CTSGGGTYVTETQYF	in-frame	2
						TRBV28	F	TRBJ2-3	F	CTSGGGTCVTDTQYF	in-frame	2
						TRBV28	F	TRBJ2-3	F	CTSGGDTYFTDTQYF	in-frame	2
						TRBV28	F	TRBJ2-3	F	CTSEGGTYFTDTQYF	in-frame	2
						TRBV28	F	TRBJ2-3	F	CSSGGGTYYTDTQYF	in-frame	2
						TRBV28	F	TRBJ2-3	F	CSSGGGTYVKDTQYF	in-frame	2
						TRBV28	F	TRBJ2-3	F	CSPWPAGGAPTSQIRS**F	out-of-frame	2
						TRBV28	F	TRBJ2-3	F	CPGPPGCEHRYAV*F	out-of-frame	2
						TRBV28	F	TRBJ2-3	F	CIRDS.YDSEFPFTDTQYF	out-of-frame	2
						TRBV28	F	TRBJ2-3	F	CIRDS**IRLRIPSGGGTYFTDTQYF	out-of-frame	2
						TRBV28	F	TRBJ2-3	F	CIRDS**IRLRIPGTYFTDTQYF	out-of-frame	2
						TRBV28	F	TRBJ2-3	F	CGSGGGTYVTNTQYF	in-frame	2
						TRBV28	F	TRBJ2-3	F	CGSGGGTYGTETQYF	in-frame	2
						TRBV28	F	TRBJ2-3	F	CGSGGGTYFTNTQYF	in-frame	2
						TRBV28	F	TRBJ2-3	F	CGSGGGTYFTDKQYF	in-frame	2
						TRBV28	F	TRBJ2-3	F	CGSGGGTYDTDTQYF	in-frame	2
						TRBV28	F	TRBJ2-3	F	CGSGGGTYCKETQYF	in-frame	2
						TRBV28	F	TRBJ2-3	F	CGSGGGTSGTDTQYF	in-frame	2
						TRBV28	F	TRBJ2-3	F	CGSGGGTDVTDTQYF	in-frame	2
						TRBV28	F	TRBJ2-3	F	CGSGGGTCVTDTQYF	in-frame	2
						TRBV28	F	TRBJ2-3	F	CGSGGGQYFTDTQYF	in-frame	2
						TRBV28	F	TRBJ2-3	F	CGSGGGNYYTDKQYF	in-frame	2
						TRBV28	F	TRBJ2-3	F	CGSGGGAYFTDTQYF	in-frame	2
						TRBV28	F	TRBJ2-3	F	CGSGGDTYFTDTQYF	in-frame	2
						TRBV28	F	TRBJ2-3	F	CDSGGGTYSTDTQYF	in-frame	2
						TRBV28	F	TRBJ2-3	F	CDSGGGTYLTDTQYF	in-frame	2
						TRBV28	F	TRBJ2-3	F	CDSGGGTYFTDAQYF	in-frame	2
						TRBV28	F	TRBJ2-3	F	CDSGGGTDFTDTQYF	in-frame	2
						TRBV28	F	TRBJ2-3	F	CDSGGGAYFTETQYF	in-frame	2
						TRBV28	F	TRBJ2-3	F	CATGGAPTSQIRS**F	out-of-frame	2
						TRBV28	F	TRBJ2-3	F	CASWGGTYFTDTQYF	in-frame	2
						TRBV28	F	TRBJ2-3	F	CASSGGTYFTDTQYF	in-frame	2
						TRBV28	F	TRBJ2-3	F	CASRGGTYFTETQYF	in-frame	2
						TRBV28	F	TRBJ2-3	F	CASRGGTYFTDTQFF	in-frame	2
						TRBV28	F	TRBJ2-3	F	CASRGGTYFTDAQYF	in-frame	2
						TRBV28	F	TRBJ2-3	F	CASRGGTCFTDAQYF	in-frame	2
						TRBV28	F	TRBJ2-3	F	CASGWGHLLHRYAV*F	out-of-frame	2
						TRBV28	F	TRBJ2-3	F	CASGVGTYFTGTQYF	in-frame	2
						TRBV28	F	TRBJ2-3	F	CASGVGTDFTDTQYF	in-frame	2
						TRBV28	F	TRBJ2-3	F	CASGVGT.CTDTQYF	out-of-frame	2
						TRBV28	F	TRBJ2-3	F	CASGVGIYFTDTQYF	in-frame	2
						TRBV28	F	TRBJ2-3	F	CASGSGTYFTDTQYF	in-frame	2
						TRBV28	F	TRBJ2-3	F	CASGRGTYLTETQYF	in-frame	2
						TRBV28	F	TRBJ2-3	F	CASGRGTYITDTQYF	in-frame	2
						TRBV28	F	TRBJ2-3	F	CASGRGTYFTETQYF	in-frame	2
						TRBV28	F	TRBJ2-3	F	CASGRGTYFPDTQYF	in-frame	2
						TRBV28	F	TRBJ2-3	F	CASGRGTCFTDTQYF	in-frame	2
						TRBV28	F	TRBJ2-3	F	CASGRGNYCTDTQYF	in-frame	2
						TRBV28	F	TRBJ2-3	F	CASGGTYFTDTQYF	in-frame	2
						TRBV28	F	TRBJ2-3	F	CASGGTPTSQIRS**F	out-of-frame	2
						TRBV28	F	TRBJ2-3	F	CASGGSTYFTNTQYF	in-frame	2
						TRBV28	F	TRBJ2-3	F	CASGGSTYFTDAQYF	in-frame	2
						TRBV28	F	TRBJ2-3	F	CASGGRTYWTDTQYF	in-frame	2
						TRBV28	F	TRBJ2-3	F	CASGGRTYVTDTQYF	in-frame	2
						TRBV28	F	TRBJ2-3	F	CASGGRTYCTDTQYF	in-frame	2
						TRBV28	F	TRBJ2-3	F	CASGGRTSFTDTQYF	in-frame	2
						TRBV28	F	TRBJ2-3	F	CASGGRTNFTDTQYF	in-frame	2
						TRBV28	F	TRBJ2-3	F	CASGGRNYFTDTQYF	in-frame	2
						TRBV28	F	TRBJ2-3	F	CASGGRAYFTDTQYF	in-frame	2
						TRBV28	F	TRBJ2-3	F	CASGGGTYYTDKQYF	in-frame	2
						TRBV28	F	TRBJ2-3	F	CASGGGTYVTDTRYF	in-frame	2
						TRBV28	F	TRBJ2-3	F	CASGGGTYVTDTQYL	in-frame	2
						TRBV28	F	TRBJ2-3	F	CASGGGTYVTDTKYF	in-frame	2
						TRBV28	F	TRBJ2-3	F	CASGGGTYVTDTEYF	in-frame	2
						TRBV28	F	TRBJ2-3	F	CASGGGTYVTATQYF	in-frame	2
						TRBV28	F	TRBJ2-3	F	CASGGGTYVADAQYF	in-frame	2
						TRBV28	F	TRBJ2-3	F	CASGGGTYSTDTKYF	in-frame	2
						TRBV28	F	TRBJ2-3	F	CASGGGTYSKDTQYF	in-frame	2
						TRBV28	F	TRBJ2-3	F	CASGGGTYRTDTQYF	in-frame	2
						TRBV28	F	TRBJ2-3	F	CASGGGTYLTDTPYF	in-frame	2
						TRBV28	F	TRBJ2-3	F	CASGGGTYLTDAQYF	in-frame	2
						TRBV28	F	TRBJ2-3	F	CASGGGTYLQIRS**F	out-of-frame	2
						TRBV28	F	TRBJ2-3	F	CASGGGTYLKDTQYF	in-frame	2
						TRBV28	F	TRBJ2-3	F	CASGGGTYLADTQYF	in-frame	2
						TRBV28	F	TRBJ2-3	F	CASGGGTYITDKQYF	in-frame	2
						TRBV28	F	TRBJ2-3	F	CASGGGTYGTDAQYF	in-frame	2
						TRBV28	F	TRBJ2-3	F	CASGGGTYFTNTQYL	in-frame	2
						TRBV28	F	TRBJ2-3	F	CASGGGTYFTNKQYF	in-frame	2
						TRBV28	F	TRBJ2-3	F	CASGGGTYFTETQYL	in-frame	2
						TRBV28	F	TRBJ2-3	F	CASGGGTYFTETQDF	in-frame	2
						TRBV28	F	TRBJ2-3	F	CASGGGTYFTETQCF	in-frame	2
						TRBV28	F	TRBJ2-3	F	CASGGGTYFTETLYF	in-frame	2
						TRBV28	F	TRBJ2-3	F	CASGGGTYFTDTQDV	in-frame	2
						TRBV28	F	TRBJ2-3	F	CASGGGTYFTDTQ**F	out-of-frame	2
						TRBV28	F	TRBJ2-3	F	CASGGGTYFTDTEDF	in-frame	2
						TRBV28	F	TRBJ2-3	F	CASGGGTYFTDKPYF	in-frame	2
						TRBV28	F	TRBJ2-3	F	CASGGGTYFTDKEYF	in-frame	2
						TRBV28	F	TRBJ2-3	F	CASGGGTYFTATPYF	in-frame	2
						TRBV28	F	TRBJ2-3	F	CASGGGTYFSDKQYF	in-frame	2
						TRBV28	F	TRBJ2-3	F	CASGGGTYFNDTQYF	in-frame	2
						TRBV28	F	TRBJ2-3	F	CASGGGTYFEDTQYF	in-frame	2
						TRBV28	F	TRBJ2-3	F	CASGGGTYFANTQYF	in-frame	2
						TRBV28	F	TRBJ2-3	F	CASGGGTYFAGTQYF	in-frame	2
						TRBV28	F	TRBJ2-3	F	CASGGGTYCTDTQYI	in-frame	2
						TRBV28	F	TRBJ2-3	F	CASGGGTYCAETQYF	in-frame	2
						TRBV28	F	TRBJ2-3	F	CASGGGTVFTDTQYF	in-frame	2
						TRBV28	F	TRBJ2-3	F	CASGGGTTSQIRS**F	out-of-frame	2
						TRBV28	F	TRBJ2-3	F	CASGGGTSLTDTQYF	in-frame	2
						TRBV28	F	TRBJ2-3	F	CASGGGTSFTATQYF	in-frame	2
						TRBV28	F	TRBJ2-3	F	CASGGGTNVTDTQYF	in-frame	2
						TRBV28	F	TRBJ2-3	F	CASGGGTNFTYTQYF	in-frame	2
						TRBV28	F	TRBJ2-3	F	CASGGGTNFTDAQYF	in-frame	2
						TRBV28	F	TRBJ2-3	F	CASGGGTNCTDTQYF	in-frame	2
						TRBV28	F	TRBJ2-3	F	CASGGGTGCTDTQYF	in-frame	2
						TRBV28	F	TRBJ2-3	F	CASGGGTDSTDTQYF	in-frame	2
						TRBV28	F	TRBJ2-3	F	CASGGGTDFTDMQYF	in-frame	2
						TRBV28	F	TRBJ2-3	F	CASGGGTDFKDTQYF	in-frame	2
						TRBV28	F	TRBJ2-3	F	CASGGGTDFADTQYF	in-frame	2
						TRBV28	F	TRBJ2-3	F	CASGGGTDCTETQYF	in-frame	2
						TRBV28	F	TRBJ2-3	F	CASGGGTCVTETQYF	in-frame	2
						TRBV28	F	TRBJ2-3	F	CASGGGTCVKDTQYF	in-frame	2
						TRBV28	F	TRBJ2-3	F	CASGGGTCFTGTQYF	in-frame	2
						TRBV28	F	TRBJ2-3	F	CASGGGTCFTDAQYF	in-frame	2
						TRBV28	F	TRBJ2-3	F	CASGGGTCFPDTQYF	in-frame	2
						TRBV28	F	TRBJ2-3	F	CASGGGTCFAETQYF	in-frame	2
						TRBV28	F	TRBJ2-3	F	CASGGGTCCTETQYF	in-frame	2
						TRBV28	F	TRBJ2-3	F	CASGGGT.VKDTQYF	out-of-frame	2
						TRBV28	F	TRBJ2-3	F	CASGGGT.FTDKQYF	out-of-frame	2
						TRBV28	F	TRBJ2-3	F	CASGGGT.FRDTQYF	out-of-frame	2
						TRBV28	F	TRBJ2-3	F	CASGGGSYFTETQYF	in-frame	2
						TRBV28	F	TRBJ2-3	F	CASGGGSCCTDTQYF	in-frame	2
						TRBV28	F	TRBJ2-3	F	CASGGGS.FTDTQYF	out-of-frame	2
						TRBV28	F	TRBJ2-3	F	CASGGGNYFTYTQYF	in-frame	2
						TRBV28	F	TRBJ2-3	F	CASGGGNYFKDTQYF	in-frame	2
						TRBV28	F	TRBJ2-3	F	CASGGGNSCTDTQYF	in-frame	2
						TRBV28	F	TRBJ2-3	F	CASGGGNDFTDTQYF	in-frame	2
						TRBV28	F	TRBJ2-3	F	CASGGGN.FTDTQYF	out-of-frame	2
						TRBV28	F	TRBJ2-3	F	CASGGGMYVTDTQYF	in-frame	2
						TRBV28	F	TRBJ2-3	F	CASGGGHYFTDTQYF	in-frame	2
						TRBV28	F	TRBJ2-3	F	CASGGGGRFTDTQYF	in-frame	2
						TRBV28	F	TRBJ2-3	F	CASGGGAYYTDTQYF	in-frame	2
						TRBV28	F	TRBJ2-3	F	CASGGGAYFTDTPYF	in-frame	2
						TRBV28	F	TRBJ2-3	F	CASGGGAYFPDTQYF	in-frame	2
						TRBV28	F	TRBJ2-3	F	CASGGGADVTDTQYF	in-frame	2
						TRBV28	F	TRBJ2-3	F	CASGGGA.FTDTQYF	out-of-frame	2
						TRBV28	F	TRBJ2-3	F	CASGGGA.CTDTQYF	out-of-frame	2
						TRBV28	F	TRBJ2-3	F	CASGGDTYYTDTQYF	in-frame	2
						TRBV28	F	TRBJ2-3	F	CASGGDTYVTDTQYF	in-frame	2
						TRBV28	F	TRBJ2-3	F	CASGGDTYITDTQYF	in-frame	2
						TRBV28	F	TRBJ2-3	F	CASGGDTYFTNTQYF	in-frame	2
						TRBV28	F	TRBJ2-3	F	CASGGDTYFTDTQYL	in-frame	2
						TRBV28	F	TRBJ2-3	F	CASGGDT.FTDTQYF	out-of-frame	2
						TRBV28	F	TRBJ2-3	F	CASGGDNYFTDTQYF	in-frame	2
						TRBV28	F	TRBJ2-3	F	CASGGCTYCTDTQYF	in-frame	2
						TRBV28	F	TRBJ2-3	F	CASGGATYFTETQYF	in-frame	2
						TRBV28	F	TRBJ2-3	F	CASGGAPYFTDTQYF	in-frame	2
						TRBV28	F	TRBJ2-3	F	CASGGAAYFTDTQYF	in-frame	2
						TRBV28	F	TRBJ2-3	F	CASGEGTYYTDTQYF	in-frame	2
						TRBV28	F	TRBJ2-3	F	CASGCGTYFTDTQYF	in-frame	2
						TRBV28	F	TRBJ2-3	F	CASGAGTYVTDTQYF	in-frame	2
						TRBV28	F	TRBJ2-3	F	CASGAGTYSTDTQYF	in-frame	2
						TRBV28	F	TRBJ2-3	F	CASGAGTYFTDAQYF	in-frame	2
						TRBV28	F	TRBJ2-3	F	CASGAGTYFKDTQYF	in-frame	2
						TRBV28	F	TRBJ2-3	F	CASGAGTYCTDTQYF	in-frame	2
						TRBV28	F	TRBJ2-3	F	CASAGGTYFTDTQYF	in-frame	2
						TRBV28	F	TRBJ2-3	F	CARGVGTYFTDTQYF	in-frame	2
						TRBV28	F	TRBJ2-3	F	CARGGGTYCTETQYF	in-frame	2
						TRBV28	F	TRBJ2-3	F	CARGGGT.FTDTQYF	out-of-frame	2
						TRBV28	F	TRBJ2-3	F	CARGGGNYFTDTQYF	in-frame	2
						TRBV28	F	TRBJ2-3	F	CARGGGAYCTDTQYF	in-frame	2
						TRBV28	F	TRBJ2-3	F	CARGGAPTSQIRS**F	out-of-frame	2
						TRBV28	F	TRBJ2-3	F	CANGEGTYFTDTQYF	in-frame	2
						TRBV28	F	TRBJ2-3	F	CAGGGRTYFTDTQYF	in-frame	2
						TRBV28	F	TRBJ2-3	F	CAGGGGTYGTDTQYF	in-frame	2
						TRBV28	F	TRBJ2-3	F	CAGGGGTYFTDTPYF	in-frame	2
						TRBV28	F	TRBJ2-3	F	CAGGGGTYFTDAQYF	in-frame	2
						TRBV28	F	TRBJ2-3	F	CAGGGGTYFKDTQYF	in-frame	2
						TRBV28	F	TRBJ2-3	F	CAGGGGTNFTDTQYF	in-frame	2
						TRBV28	F	TRBJ2-3	F	CAGGGGNYCTDTQYF	in-frame	2
						TRBV28	F	TRBJ2-3	F	CAGEGGTYFTDTQYF	in-frame	2
						TRBV28	F	TRBJ1-5	F	CIRDS**IRLRIPG.WDQPQHF	out-of-frame	2
						TRBV27	F	TRBJ1-5	F	CIRDS**IRLRIPPQHF	out-of-frame	2
						TRBV20-1	F	TRBJ2-4	F	CEPKTFS**F	out-of-frame	2
						TRBV20-1	F	TRBJ2-3	F	YASEFPTDTQYF	in-frame	2
						TRBV20-1	F	TRBJ2-3	F	CIRDS*NTTPNSPDTQYF	out-of-frame	2
						TRBV20-1	F	TRBJ2-2	F	CANTGELFF	in-frame	2
						TRBV20-1	F	TRBJ1-5	F	CIRDS.YDSEFPG.WDQPQHF	out-of-frame	2
						TRBV20-1	F	TRBJ1-5	F	CIRDS*NTTPNSRQG.WDQPQHF	out-of-frame	2
						TRBV20-1	F	TRBJ1-5	F	CIRDS**IRLRIPQG.WDQPQHF	out-of-frame	2
						TRBV20-1	F	TRBJ1-5	F	CIRDS**IRLRIPG.WDQPQHF	out-of-frame	2
						TRBV2	F	TRBJ1-5	F	CIRDS**IRLRIPQG.WDQPQHF	out-of-frame	2
						TRBV10-3	F	TRBJ2-1	F	CAPTMSS**F	out-of-frame	2
						TRBV9	F	TRBJ2-6	F	CIRDS*NPTPNSHVLSF	out-of-frame	1
						TRBV9	F	TRBJ2-6	F	CAESAGCALGATS**TF	out-of-frame	1
						TRBV9	F	TRBJ2-4	F	CACLVGSEMCIRDS**IRLRIPYF	out-of-frame	1
						TRBV9	F	TRBJ2-3	F	RAVSSGFCPGPPGCEHRNAV*F	out-of-frame	1
						TRBV9	F	TRBJ2-3	F	CTSGGGTSLTDTQYF	in-frame	1
						TRBV9	F	TRBJ2-3	F	CSGVRDVYKTELTRLTIGQISS**F	out-of-frame	1
						TRBV9	F	TRBJ2-3	F	CSFAAAAAGTTGEISS**F	out-of-frame	1
						TRBV9	F	TRBJ2-3	F	CISLAEGGTP**TETLYF	out-of-frame	1
						TRBV9	F	TRBJ2-3	F	CIRDS.YDSEFPTYFTDTQYF	out-of-frame	1
						TRBV9	F	TRBJ2-3	F	CASSGRTYCTDTQFF	in-frame	1
						TRBV9	F	TRBJ2-3	F	CASGGGTSFTDTQYF	in-frame	1
						TRBV9	F	TRBJ2-3	F	CASGGGT.FTDTQYF	out-of-frame	1
						TRBV9	F	TRBJ2-3	F	CACLVGSEMCIRDS.YDSEFPTDTQYF	out-of-frame	1
						TRBV9	F	TRBJ2-3	F	CACLVGSEMCIRDS**IRLRIPTQYF	out-of-frame	1
						TRBV9	F	TRBJ2-3	F	CACLVGSEMCIRDS**IRLRIPDTQYF	out-of-frame	1
						TRBV9	F	TRBJ2-2	F	CANTGELFF	in-frame	1
						TRBV9	F	TRBJ1-5	F	CISDS.CDSECPPQHF	out-of-frame	1
						TRBV9	F	TRBJ1-5	F	CIRVS**IRLRIPQPQHF	out-of-frame	1
						TRBV9	F	TRBJ1-5	F	CIRNS**IRLRIPGRGWWDQPQHF	out-of-frame	1
						TRBV9	F	TRBJ1-5	F	CIRDS.YDSEFPPHHF	out-of-frame	1
						TRBV9	F	TRBJ1-5	F	CIRDS*NTTPNSRQG.WDQPQHF	out-of-frame	1
						TRBV9	F	TRBJ1-5	F	CIRDS*NTTPNSR.WDQPQHF	out-of-frame	1
						TRBV9	F	TRBJ1-5	F	CIRDS*NRLRIPGQG.WDQPQHF	out-of-frame	1
						TRBV9	F	TRBJ1-5	F	CIRDS**IRRRSPRE.WGQPQLF	out-of-frame	1
						TRBV9	F	TRBJ1-5	F	CIRDS**IRLRIPWDQPQHF	out-of-frame	1
						TRBV9	F	TRBJ1-5	F	CIRDS**IRLRIPQG.WDQPQHF	out-of-frame	1
						TRBV9	F	TRBJ1-5	F	CIRDS**IRLRIPPQHF	out-of-frame	1
						TRBV9	F	TRBJ1-5	F	CIRDS**IRLRIPGQG.WDQPQHF	out-of-frame	1
						TRBV9	F	TRBJ1-5	F	CIKTANTTPNSRQG.WDQPQHF	out-of-frame	1
						TRBV9	F	TRBJ1-5	F	CIETANTTPNSLGSAPA*F	out-of-frame	1
						TRBV9	F	TRBJ1-5	F	CGDRDDGISPS**F	out-of-frame	1
						TRBV9	F	TRBJ1-5	F	CACLVGSGDVYKRQLIRLRIP*F	out-of-frame	1
						TRBV9	F	TRBJ1-5	F	CACLVGSEMCIRDS.YDSEFPF	out-of-frame	1
						TRBV7-9	F	TRBJ2-3	F	CPGPPGCEHRYAV*F	out-of-frame	1
						TRBV7-9	F	TRBJ2-3	F	CASGGGTYFADTQYF	in-frame	1
						TRBV7-9	F	TRBJ2-1	F	CASSEGQGGGKEQYF	in-frame	1
						TRBV7-9	F	TRBJ1-6	F	CACGGRNKGNSTHHF	in-frame	1
						TRBV7-9	F	TRBJ1-5	F	CIRTANTTPNSLGSAPA*F	out-of-frame	1
						TRBV7-9	F	TRBJ1-5	F	CIRDS.YDSEFPPQHF	out-of-frame	1
						TRBV7-9	F	TRBJ1-5	F	CIRDS**IRLRIPQPQHF	out-of-frame	1
						TRBV7-9	F	TRBJ1-5	F	CACLVGSEMCISDS.YDSEFPHF	out-of-frame	1
						TRBV7-9	F	TRBJ1-5	F	CACLVGSEMCIRDS.YDSEFPPQHF	out-of-frame	1
						TRBV7-9	F	TRBJ1-5	F	CACLVGSEMCIRDS.YDSEFPHF	out-of-frame	1
						TRBV7-9	F	TRBJ1-5	F	CA.RVASKMCISGSDYDSEFPDQHF	out-of-frame	1
						TRBV7-8	F	TRBJ2-4	F	CAASRGCEPKTFS**F	out-of-frame	1
						TRBV7-8	F	TRBJ2-3	F	YAV*F	out-of-frame	1
						TRBV7-8	F	TRBJ2-3	F	CPGPPGCEQRYAV*F	out-of-frame	1
						TRBV7-8	F	TRBJ2-3	F	CIRDS*NTTPNSRDTQYF	out-of-frame	1
						TRBV7-8	F	TRBJ2-3	F	CDSEVPLLHRYAV*F	out-of-frame	1
						TRBV7-7	F	TRBJ2-3	F	YAAANTTPNSPSQIRS**F	out-of-frame	1
						TRBV7-7	F	TRBJ2-3	F	CASGGGTYFTDTQYF	in-frame	1
						TRBV7-7	F	TRBJ1-5	F	CACLVG.EMCIRDS.YDSEFPQHF	out-of-frame	1
						TRBV7-4	F	TRBJ2-3	F	CASGGGTYFTDTQYF	in-frame	1
						TRBV7-2	F	TRBJ2-6	F	CALGPTS**TF	out-of-frame	1
						TRBV7-2	F	TRBJ2-4	F	CAASRGCEPKTFS**F	out-of-frame	1
						TRBV7-2	F	TRBJ2-3	F	RAAPVFVLGLQAVSTDTQYF	in-frame	1
						TRBV7-2	F	TRBJ2-3	F	CIRDS.CDSEFPTDTQYF	out-of-frame	1
						TRBV7-2	F	TRBJ2-3	F	CIRDS**IRLRIPQYF	out-of-frame	1
						TRBV7-2	F	TRBJ2-3	F	CACLVGSEMCIRDS*NTTPNSPDTQYF	out-of-frame	1
						TRBV7-2	F	TRBJ2-1	F	CAPTMSS**F	out-of-frame	1
						TRBV7-2	F	TRBJ1-5	F	CIRDS.YESEFTQPQHF	out-of-frame	1
						TRBV7-2	F	TRBJ1-5	F	CIRDS.YDSEFPPQHF	out-of-frame	1
						TRBV7-2	F	TRBJ1-5	F	CIRDS*NTTPNSHQPQHF	out-of-frame	1
						TRBV7-2	F	TRBJ1-5	F	CIRDS**IRLRIPQPQHF	out-of-frame	1
						TRBV7-2	F	TRBJ1-5	F	CACLVGWERCIRDS.CDSEFPPQHF	out-of-frame	1
						TRBV6-6	F	TRBJ2-3	F	YAV*F	out-of-frame	1
						TRBV6-6	F	TRBJ2-3	F	CASGGGTYFADTQYF	in-frame	1
						TRBV6-6	F	TRBJ1-5	F	CIRDS**IRLRIPQG.WDQPQHF	out-of-frame	1
						TRBV6-6	F	TRBJ1-5	F	CIKTANTTPNCRDQPQHF	in-frame	1
						TRBV6-5	F	TRBJ2-3	F	CTDAQYF	in-frame	1
						TRBV6-5	F	TRBJ2-3	F	CIRDS.YDSEFPFTDTQYF	out-of-frame	1
						TRBV6-5	F	TRBJ2-3	F	CACLVGSEMCIRDS**IRLRIPF	out-of-frame	1
						TRBV6-5	F	TRBJ2-2	F	CANTGELFF	in-frame	1
						TRBV6-5	F	TRBJ2-1	F	CATASATGASNEQCC	in-frame	1
						TRBV6-5	F	TRBJ1-5	F	CIRDS.YDSEFPG.WDQPQHF	out-of-frame	1
						TRBV6-5	F	TRBJ1-5	F	CIRDS**IRLRIPQPQHF	out-of-frame	1
						TRBV6-4	F	TRBJ1-5	F	CNIVGTGMMGSAPA*F	out-of-frame	1
						TRBV6-3	F	TRBJ2-4	F	CS**F	out-of-frame	1
						TRBV6-3	F	TRBJ2-3	F	YAV*F	out-of-frame	1
						TRBV6-3	F	TRBJ2-3	F	CASGGGTYFTDTQYF	in-frame	1
						TRBV6-3	F	TRBJ2-1	F	CAPTMSS**F	out-of-frame	1
						TRBV6-3	F	TRBJ1-5	F	RAANTTPNSRMMGSAPA*F	out-of-frame	1
						TRBV6-3	F	TRBJ1-5	F	CIRDS.YDSEFPG.WDQPQHF	out-of-frame	1
						TRBV6-1	F	TRBJ2-3	F	CEHRYAV*F	out-of-frame	1
						TRBV6-1	F	TRBJ2-3	F	CASRGSTNVTDTQYF	in-frame	1
						TRBV6-1	F	TRBJ2-3	F	CASGGGTYFTDTQYF	in-frame	1
						TRBV6-1	F	TRBJ1-5	F	YAPKSPVTLWGQR.WDQPQHF	out-of-frame	1
						TRBV6-1	F	TRBJ1-5	F	CTRRCVSEPAETTT**IATQYF	out-of-frame	1
						TRBV6-1	F	TRBJ1-5	F	CIRDS**IRLRIPGQG.WDQPQHF	out-of-frame	1
						TRBV6-1	F	TRBJ1-5	F	CACLVGSEMCIRDS.YDSEFPHF	out-of-frame	1
						TRBV6-1	F	TRBJ1-5	F	CACLVGSEMCIRDS*NTTPKSL	out-of-frame	1
						TRBV5-7	ORF	TRBJ2-7	F	CSYEQYF	in-frame	1
						TRBV5-7	ORF	TRBJ2-4	F	RAEEPDPEVPWQQRRGQVRQRHSV*F	out-of-frame	1
						TRBV5-7	ORF	TRBJ2-4	F	CIRDS.YDSEFPSGL.AKNIQYF	out-of-frame	1
						TRBV5-7	ORF	TRBJ2-4	F	CAASRGCEPKTFS**F	out-of-frame	1
						TRBV5-7	ORF	TRBJ2-3	F	YAV*F	out-of-frame	1
						TRBV5-7	ORF	TRBJ2-3	F	CRRDS**IRLRIPASGGGTYFTDTQYF	out-of-frame	1
						TRBV5-7	ORF	TRBJ2-3	F	CIRDS*NTTPNSRTYFTDTQYF	out-of-frame	1
						TRBV5-7	ORF	TRBJ2-3	F	CIRDS*NTTPNSPYFTDTQYF	out-of-frame	1
						TRBV5-7	ORF	TRBJ2-3	F	CIRDS*NTTPNSPDTQYF	out-of-frame	1
						TRBV5-7	ORF	TRBJ2-3	F	CIRDS**IRLRIPSGGGTYFTDTQYF	out-of-frame	1
						TRBV5-7	ORF	TRBJ1-5	F	CNIVGTGMMGSAPA*F	out-of-frame	1
						TRBV5-7	ORF	TRBJ1-5	F	CIRDSYTTPNSRQG.WDQPQHF	out-of-frame	1
						TRBV5-7	ORF	TRBJ1-5	F	CIRDS.YDSEFPWDQPQHF	out-of-frame	1
						TRBV5-7	ORF	TRBJ1-5	F	CIRDS*NTTPNSRQG.WDQPQHF	out-of-frame	1
						TRBV5-7	ORF	TRBJ1-5	F	CIRDS**IRLRIPGQG.WDQPQHF	out-of-frame	1
						TRBV5-7	ORF	TRBJ1-5	F	CIRDS**IRLRIPG.WDQPQHF	out-of-frame	1
						TRBV5-7	ORF	TRBJ1-5	F	CACLVGSEMCIKRQLIRLRIPAPA*F	out-of-frame	1
						TRBV5-6	F	TRBJ2-3	F	CIRDS*NTTPNSRGGGTYFTDTQYF	out-of-frame	1
						TRBV5-6	F	TRBJ1-5	F	CRWDS**IRLRSPRE..DQHQHF	out-of-frame	1
						TRBV5-6	F	TRBJ1-5	F	CIRDS**IRLRIPP..WDQAQHF	out-of-frame	1
						TRBV5-6	F	TRBJ1-5	F	CACLVGSEMCIRDS.YDSEFPPQHF	out-of-frame	1
						TRBV5-6	F	TRBJ1-5	F	CACLVGSEMCIETANTTPNSRPS**F	out-of-frame	1
						TRBV5-5	F	TRBJ2-7	F	CTSVLLRAV*F	out-of-frame	1
						TRBV5-5	F	TRBJ2-7	F	CSYEQYF	in-frame	1
						TRBV5-5	F	TRBJ2-4	F	CEPKTFS**F	out-of-frame	1
						TRBV5-5	F	TRBJ2-3	F	YSRPLIAL**NSRYFTDTQYF	out-of-frame	1
						TRBV5-5	F	TRBJ2-3	F	RAPTSQIRS**F	out-of-frame	1
						TRBV5-5	F	TRBJ2-3	F	CTSGGGTYFTDTQYF	in-frame	1
						TRBV5-5	F	TRBJ2-3	F	CSEMCISDT**TRILIHS.FTDTQYF	out-of-frame	1
						TRBV5-5	F	TRBJ2-3	F	CSAVPAEGAPTSKIRS**F	out-of-frame	1
						TRBV5-5	F	TRBJ2-3	F	CL**RDS.YDSEFPYFTNTQYF	out-of-frame	1
						TRBV5-5	F	TRBJ2-3	F	CISGSNCESEIPFTDTQYF	in-frame	1
						TRBV5-5	F	TRBJ2-3	F	CISDS.FESKFPTDTQYF	out-of-frame	1
						TRBV5-5	F	TRBJ2-3	F	CIRDSSYDSEFPAGGAPTSQIRS**F	out-of-frame	1
						TRBV5-5	F	TRBJ2-3	F	CIRDS.YDSEFRSGGGTYFTDTQYF	out-of-frame	1
						TRBV5-5	F	TRBJ2-3	F	CIRDS.YDSEFPYFTDTQYF	out-of-frame	1
						TRBV5-5	F	TRBJ2-3	F	CIRDS.YDSEFPTDTQYF	out-of-frame	1
						TRBV5-5	F	TRBJ2-3	F	CIRDS.FESEFATDTQYF	out-of-frame	1
						TRBV5-5	F	TRBJ2-3	F	CIRDS.DDSEFPTYFTDTQYF	out-of-frame	1
						TRBV5-5	F	TRBJ2-3	F	CIRDS*NTTPNSRGTYFTDTQYF	out-of-frame	1
						TRBV5-5	F	TRBJ2-3	F	CIRDS*NTTPNSPYFTDTQYF	out-of-frame	1
						TRBV5-5	F	TRBJ2-3	F	CIRDS*NTTPNSPDTQYF	out-of-frame	1
						TRBV5-5	F	TRBJ2-3	F	CIRDS**IRLRIPSGGGTYFTDTQYF	out-of-frame	1
						TRBV5-5	F	TRBJ2-3	F	CIRDS**IRLRIPGTYFTGTQYF	out-of-frame	1
						TRBV5-5	F	TRBJ2-3	F	CIRDS**IDSEFPQAVSTDTQYF	out-of-frame	1
						TRBV5-5	F	TRBJ2-3	F	CI**RDS.YDSEFPTDTQYF	out-of-frame	1
						TRBV5-5	F	TRBJ2-3	F	CERTMTTTNAPNTQYF	in-frame	1
						TRBV5-5	F	TRBJ2-3	F	CEHRYAV*F	out-of-frame	1
						TRBV5-5	F	TRBJ2-3	F	CASGGGT.ATDTQYF	out-of-frame	1
						TRBV5-5	F	TRBJ2-3	F	CACLVGSEMCIRDS.YDSEFPQYF	out-of-frame	1
						TRBV5-5	F	TRBJ2-3	F	CACLVGSEMCIRDS**IRLRIPDTQYF	out-of-frame	1
						TRBV5-5	F	TRBJ2-3	F	CACLVGSECV.ETANTTPNSPDTQYF	out-of-frame	1
						TRBV5-5	F	TRBJ2-2	F	CANTEKLFF	in-frame	1
						TRBV5-5	F	TRBJ2-1	F	CAPTMSS**F	out-of-frame	1
						TRBV5-5	F	TRBJ1-5	F	CV**RDS.NDSEFPQHF	out-of-frame	1
						TRBV5-5	F	TRBJ1-5	F	CIRRQLIRLRIPSAPA*F	out-of-frame	1
						TRBV5-5	F	TRBJ1-5	F	CIRDSYYDSELPDQTQHF	in-frame	1
						TRBV5-5	F	TRBJ1-5	F	CIRDS.YDSEFPWDQPQHF	out-of-frame	1
						TRBV5-5	F	TRBJ1-5	F	CIRDS.YDSEFPG.WDQPQHF	out-of-frame	1
						TRBV5-5	F	TRBJ1-5	F	CIRDS.DDSEFPG.WDQPQHF	out-of-frame	1
						TRBV5-5	F	TRBJ1-5	F	CIRDS*NTTPNSRWDQPQHF	out-of-frame	1
						TRBV5-5	F	TRBJ1-5	F	CIRDS*NTTPNSRQG.WDQPQHF	out-of-frame	1
						TRBV5-5	F	TRBJ1-5	F	CIRDS*NTTPNSR.WDKPQHF	out-of-frame	1
						TRBV5-5	F	TRBJ1-5	F	CIRDS**IRLRIPQR.WDKPQHF	out-of-frame	1
						TRBV5-5	F	TRBJ1-5	F	CIRDS**IRLRIPGQG.WNQPQHF	out-of-frame	1
						TRBV5-5	F	TRBJ1-5	F	CIRDS**IRLRIPG.WDQPQHF	out-of-frame	1
						TRBV5-5	F	TRBJ1-5	F	CESDFPE.WEKPQHF	out-of-frame	1
						TRBV5-5	F	TRBJ1-5	F	CAGLVGSEMCRRDSEYDSEYPAPA*F	out-of-frame	1
						TRBV5-5	F	TRBJ1-5	F	CAGLVGSEMCIRDS.YDSEFPPQHF	out-of-frame	1
						TRBV5-5	F	TRBJ1-5	F	CACLVGSEMCIRDS.YNSEFPPQHF	out-of-frame	1
						TRBV5-5	F	TRBJ1-5	F	CACLVGSEMCIRDS.YDSEFPQPQHF	out-of-frame	1
						TRBV5-5	F	TRBJ1-5	F	CACLVGSEMCIRDS.YDSEFPF	out-of-frame	1
						TRBV5-5	F	TRBJ1-5	F	CACLVGSEMCIRDS*NTTRIPQHF	out-of-frame	1
						TRBV5-5	F	TRBJ1-5	F	CACLVGSEMCIRDS*NTTPNSPQHF	out-of-frame	1
						TRBV5-5	F	TRBJ1-5	F	CACLVGSEMCIRDS*NTTPNSL	out-of-frame	1
						TRBV5-5	F	TRBJ1-5	F	CACLVGSEMCIRDS*NTTPKSL	out-of-frame	1
						TRBV5-5	F	TRBJ1-5	F	CACLVGSEMCIRDS**IRLRIPQPQHF	out-of-frame	1
						TRBV5-5	F	TRBJ1-5	F	CACLVGSEMCIGDS*NTTPNSL	out-of-frame	1
						TRBV5-5	F	TRBJ1-5	F	CACLEGSEMCIRDS.YDSKFPF	out-of-frame	1
						TRBV5-4	F	TRBJ2-3	F	CIRDS**IRLRIPTYFTDTQYF	out-of-frame	1
						TRBV5-4	F	TRBJ1-5	F	YSRPS**F	out-of-frame	1
						TRBV5-4	F	TRBJ1-5	F	CIRDS.YDSEFPG.WDQPQHF	out-of-frame	1
						TRBV5-4	F	TRBJ1-5	F	CIRDS**IRLRIPQPQHF	out-of-frame	1
						TRBV5-4	F	TRBJ1-5	F	CIRDS**IRLRIPPQHF	out-of-frame	1
						TRBV5-4	F	TRBJ1-5	F	CIRDS**IRLRIPGQG.WDQPQHF	out-of-frame	1
						TRBV5-4	F	TRBJ1-5	F	CACLVGSEMCIRDS.YDSEFPHF	out-of-frame	1
						TRBV5-1	F	TRBJ2-6	F	CACLVGSEMCIRDS*NTTPNSHVLTF	out-of-frame	1
						TRBV5-1	F	TRBJ2-5	F	CAGLGGRDQETQYF	in-frame	1
						TRBV5-1	F	TRBJ2-3	F	YAV*F	out-of-frame	1
						TRBV5-1	F	TRBJ2-3	F	RAPTSQIRS**F	out-of-frame	1
						TRBV5-1	F	TRBJ2-3	F	RAEGAPTSQIRS**F	out-of-frame	1
						TRBV5-1	F	TRBJ2-3	F	RAAHVSWARRCV.ETANTTPNSPDTQYF	out-of-frame	1
						TRBV5-1	F	TRBJ2-3	F	CIRDS.YDSEFPTYFTDTQYF	out-of-frame	1
						TRBV5-1	F	TRBJ2-3	F	CIRDS**IRLRIPTYFTDTQYF	out-of-frame	1
						TRBV5-1	F	TRBJ2-3	F	CIRDS**IRLRIPGTYFTDTQYF	out-of-frame	1
						TRBV5-1	F	TRBJ2-3	F	CASGGGTWFTDTQYF	in-frame	1
						TRBV5-1	F	TRBJ2-3	F	CACLVGSEMCIRDS.YDSEFPDTQYF	out-of-frame	1
						TRBV5-1	F	TRBJ2-3	F	CACLVGSEMCIRDS**IRLRIPYTDTQYF	out-of-frame	1
						TRBV5-1	F	TRBJ2-3	F	CACLVGSDMCIRVS.STPNSHAQSF	out-of-frame	1
						TRBV5-1	F	TRBJ2-1	F	CAPTMSS**F	out-of-frame	1
						TRBV5-1	F	TRBJ1-5	F	CIRGS*NTTPNSPWGRG.WDQPQHF	out-of-frame	1
						TRBV5-1	F	TRBJ1-5	F	CACLVGSEMCIRDSYYDSEFPPQHF	in-frame	1
						TRBV5-1	F	TRBJ1-5	F	CACLVGSEMCIRDS.YDSGFPPQHF	out-of-frame	1
						TRBV5-1	F	TRBJ1-5	F	CACLVGSEMCIRDS.YDSEFPQPQHF	out-of-frame	1
						TRBV5-1	F	TRBJ1-5	F	CACLVGSEMCIRDS.YDSEFPPQHF	out-of-frame	1
						TRBV5-1	F	TRBJ1-5	F	CACLVGSEMCIRDS.YDSEFPHF	out-of-frame	1
						TRBV5-1	F	TRBJ1-5	F	CACLVGSEMCIRDS*NTNPNSF	out-of-frame	1
						TRBV5-1	F	TRBJ1-5	F	CACLVGSEMCIRDS**IRLRIPQPQHF	out-of-frame	1
						TRBV5-1	F	TRBJ1-5	F	CACLVGSEMCIRDS**IRLRIPQHF	out-of-frame	1
						TRBV5-1	F	TRBJ1-5	F	CACLVGSEMCIRDS**IRLRIPPQHF	out-of-frame	1
						TRBV4-3	F	TRBJ2-7	F	CVRSPGAGGKDTQYF	in-frame	1
						TRBV4-3	F	TRBJ2-3	F	YAV*F	out-of-frame	1
						TRBV4-3	F	TRBJ2-3	F	YATANTTPNSPQIRS**F	out-of-frame	1
						TRBV4-3	F	TRBJ2-3	F	RAAPVFVLGLQAVSTDTQYF	in-frame	1
						TRBV4-3	F	TRBJ2-3	F	RAAPVCVRSHQAVSTDAQYF	in-frame	1
						TRBV4-3	F	TRBJ2-3	F	CIRDSYYDSEFPFTDTQYF	in-frame	1
						TRBV4-3	F	TRBJ2-3	F	CIRDSNTTPNSHLLHRYAV*F	out-of-frame	1
						TRBV4-3	F	TRBJ2-3	F	CIRDS.YDSEFPTDTQYF	out-of-frame	1
						TRBV4-3	F	TRBJ2-3	F	CIRDS.CDSEFPTDTQYF	out-of-frame	1
						TRBV4-3	F	TRBJ2-3	F	CIRDS*NTTPNSPDTQYF	out-of-frame	1
						TRBV4-3	F	TRBJ2-3	F	CIRDS**IRLRIPTYFTDTQYF	out-of-frame	1
						TRBV4-3	F	TRBJ2-1	F	CAPTMSS**F	out-of-frame	1
						TRBV4-3	F	TRBJ1-5	F	CISDS.YDSEFPPQHF	out-of-frame	1
						TRBV4-3	F	TRBJ1-5	F	CIRRQLIRLRIPQG.WDQPQHF	out-of-frame	1
						TRBV4-3	F	TRBJ1-5	F	CIRDS.YDSEFPG.WDQPQHF	out-of-frame	1
						TRBV4-3	F	TRBJ1-5	F	CIRDS*NTTPNSQPQHF	out-of-frame	1
						TRBV4-3	F	TRBJ1-5	F	CIRDS*NTTPNSHQHF	out-of-frame	1
						TRBV4-3	F	TRBJ1-5	F	CIRDS**IRLRIPG.WDQPQHF	out-of-frame	1
						TRBV4-3	F	TRBJ1-5	F	CACLVGSEMCIRDS.YDSEFPHF	out-of-frame	1
						TRBV4-3	F	TRBJ1-5	F	CACLVGSEMCIRDS**IRLRIPPQHF	out-of-frame	1
						TRBV4-2	F	TRBJ2-3	F	CTCLVGS**DVYKRQLIRLRIPTQYF	out-of-frame	1
						TRBV4-2	F	TRBJ2-3	F	CIRDS.YDSEFPTYFTDAKYF	out-of-frame	1
						TRBV4-2	F	TRBJ2-1	F	CASSPGSWCIDEQFF	in-frame	1
						TRBV4-2	F	TRBJ1-5	F	CIRDS.YDSEFPG.WDQPQHF	out-of-frame	1
						TRBV4-2	F	TRBJ1-5	F	CIRDS*NTTPNSRQG.WDQPQHF	out-of-frame	1
						TRBV4-1	F	TRBJ2-3	F	RASLVPAEGAPTSQIRS**F	out-of-frame	1
						TRBV4-1	F	TRBJ2-3	F	CRRDS**RRLRSPFTDTQYF	out-of-frame	1
						TRBV4-1	F	TRBJ2-3	F	CLRDS*NTTPDSPDKQYF	out-of-frame	1
						TRBV4-1	F	TRBJ2-3	F	CIRDTNTTPKSRHLLHRYAV*F	out-of-frame	1
						TRBV4-1	F	TRBJ2-3	F	CIRDS*NTTPNSTYFTDTQYF	out-of-frame	1
						TRBV4-1	F	TRBJ2-3	F	CIRDS*NTTPNSPYFTDTQYF	out-of-frame	1
						TRBV4-1	F	TRBJ2-3	F	CEHRYAV*F	out-of-frame	1
						TRBV4-1	F	TRBJ2-3	F	CDSEFPTYFTDTQYF	in-frame	1
						TRBV4-1	F	TRBJ2-3	F	CARGPQAGSTDTQYF	in-frame	1
						TRBV4-1	F	TRBJ2-3	F	CACLVGSEMCIRDS**IRLRIPGTYFTDTQYF	out-of-frame	1
						TRBV4-1	F	TRBJ2-3	F	CAASRGCEPKTFS**F	out-of-frame	1
						TRBV4-1	F	TRBJ2-2	F	CL.ETANTTPNSPGELFF	out-of-frame	1
						TRBV4-1	F	TRBJ2-1	F	RASVPRRGVFKDQFS	in-frame	1
						TRBV4-1	F	TRBJ2-1	F	CAYNEQFF	in-frame	1
						TRBV4-1	F	TRBJ1-5	F	RAS**IRLRIPE..DQHQHF	out-of-frame	1
						TRBV4-1	F	TRBJ1-5	F	CTKL**TLWGQG.WDQPQHF	out-of-frame	1
						TRBV4-1	F	TRBJ1-5	F	CIRQLIRLRIPISPS**F	out-of-frame	1
						TRBV4-1	F	TRBJ1-5	F	CIRDS.YDSEFPQPQHF	out-of-frame	1
						TRBV4-1	F	TRBJ1-5	F	CIRDS.YDSEFPPQHF	out-of-frame	1
						TRBV4-1	F	TRBJ1-5	F	CIRDS*NTTPNSPQHF	out-of-frame	1
						TRBV4-1	F	TRBJ1-5	F	CIRDS**IRLRIPWDQPQHF	out-of-frame	1
						TRBV4-1	F	TRBJ1-5	F	CIRDS**IRLRIPQPQHF	out-of-frame	1
						TRBV4-1	F	TRBJ1-5	F	CIRDS**IRLRIPQG.WYQPQHF	out-of-frame	1
						TRBV4-1	F	TRBJ1-5	F	CIRDS**IRIRIPQG.WAQPQHF	out-of-frame	1
						TRBV4-1	F	TRBJ1-5	F	CGDRDDGIRPS**F	out-of-frame	1
						TRBV4-1	F	TRBJ1-5	F	CDSEFPR.WDQPQHF	out-of-frame	1
						TRBV4-1	F	TRBJ1-5	F	CACLVGSEMCIRGS.YDSEFPPQHF	out-of-frame	1
						TRBV4-1	F	TRBJ1-5	F	CACLVGSEMCIRDSYYDSEFPHF	in-frame	1
						TRBV4-1	F	TRBJ1-5	F	CACLVGSEMCIRDS.YDSEFPQHF	out-of-frame	1
						TRBV4-1	F	TRBJ1-5	F	CACLVGSEMCIRDS**IRLRIPQPQHF	out-of-frame	1
						TRBV4-1	F	TRBJ1-5	F	CACLVGSEMCIGDS.YDSEFPPQHF	out-of-frame	1
						TRBV4-1	F	TRBJ1-5	F	CACLVGFGDVYKRQLIRLRI**L	out-of-frame	1
						TRBV30	F	TRBJ2-4	F	CAAARGCEPKTFS**F	out-of-frame	1
						TRBV30	F	TRBJ2-3	F	CASGGGTYFTDTQYF	in-frame	1
						TRBV30	F	TRBJ1-5	F	CIRDS**IRLRIPG.WDQPQHF	out-of-frame	1
						TRBV3-2	P	TRBJ2-4	F	CAASRGCEPKTFS**F	out-of-frame	1
						TRBV3-1	F	TRBJ2-4	F	CEPKTFS**F	out-of-frame	1
						TRBV3-1	F	TRBJ2-3	F	YSECPGTYFTDTQYF	in-frame	1
						TRBV3-1	F	TRBJ2-3	F	CTSVSAEGAPTSQIRS**F	out-of-frame	1
						TRBV3-1	F	TRBJ2-3	F	CSEMCIRDS*NTTQNSPDTQYF	out-of-frame	1
						TRBV3-1	F	TRBJ2-3	F	CPRRGHVLH*ETQHF	out-of-frame	1
						TRBV3-1	F	TRBJ2-3	F	CIRDS.YDSEFPFTDTQYF	out-of-frame	1
						TRBV3-1	F	TRBJ2-3	F	CIRDS*NTTPNSPYFTDTQYF	out-of-frame	1
						TRBV3-1	F	TRBJ2-3	F	CASRGGTYFTDTQDF	in-frame	1
						TRBV3-1	F	TRBJ2-3	F	CASGLDAQGTDTQYF	in-frame	1
						TRBV3-1	F	TRBJ2-3	F	CASGGGTYFTATQYF	in-frame	1
						TRBV3-1	F	TRBJ2-3	F	CANSCQQTRHLLHRNAV*F	out-of-frame	1
						TRBV3-1	F	TRBJ2-2	F	CARVPRAVRTPGSC**F	out-of-frame	1
						TRBV3-1	F	TRBJ2-1	F	CACLVGSEMCIRDS*NTTPNSL	out-of-frame	1
						TRBV3-1	F	TRBJ1-5	F	CTKL**TLWGQG.WDQPQHF	out-of-frame	1
						TRBV3-1	F	TRBJ1-5	F	CIRHS*DTSPNSRQG.WDQPQYF	out-of-frame	1
						TRBV3-1	F	TRBJ1-5	F	CIRDS.YDSEFPQPQHF	out-of-frame	1
						TRBV3-1	F	TRBJ1-5	F	CIRDS.YDSEFPG.WDQPQHF	out-of-frame	1
						TRBV3-1	F	TRBJ1-5	F	CIRDS**IRLRIPQPQHF	out-of-frame	1
						TRBV3-1	F	TRBJ1-5	F	CGDRDDGISSS**F	out-of-frame	1
						TRBV3-1	F	TRBJ1-5	F	CACRVGSEMCIRDS.YDSEFPPQHF	out-of-frame	1
						TRBV3-1	F	TRBJ1-5	F	CACLVGSEMCIRDS.YDSEFPPQHF	out-of-frame	1
						TRBV29/OR9-2	ORF	TRBJ2-3	F	CASGGGTYFTDTQYF	in-frame	1
						TRBV29/OR9-2	ORF	TRBJ2-2	F	CANTGELFF	in-frame	1
						TRBV29/OR9-2	ORF	TRBJ1-5	F	CGDRDDGISPS**F	out-of-frame	1
						TRBV29-1	F	TRBJ2-6	F	CSVRGG.TTWANVLSF	out-of-frame	1
						TRBV29-1	F	TRBJ2-5	F	.RAVGNHETQYF	out-of-frame	1
						TRBV29-1	F	TRBJ2-4	F	RAKNIQYF	in-frame	1
						TRBV29-1	F	TRBJ2-4	F	CACLVGSEMCIRDS.YDSEFPYF	out-of-frame	1
						TRBV29-1	F	TRBJ2-4	F	CAASRGCEPKHSV*F	out-of-frame	1
						TRBV29-1	F	TRBJ2-3	F	CIRES**IRIRIPFTETQYF	out-of-frame	1
						TRBV29-1	F	TRBJ2-3	F	CFTETQYF	in-frame	1
						TRBV29-1	F	TRBJ2-3	F	CASVTAEGVPTSKIRS**F	out-of-frame	1
						TRBV29-1	F	TRBJ2-3	F	CASLTV**GGTDITGELYF	out-of-frame	1
						TRBV29-1	F	TRBJ2-3	F	CASGGGTCFPETQYF	in-frame	1
						TRBV29-1	F	TRBJ2-3	F	CARGGGTSFTDTQYF	in-frame	1
						TRBV29-1	F	TRBJ2-2	F	CIRRQLIRLRIPHRGAV*F	out-of-frame	1
						TRBV29-1	F	TRBJ2-1	F	CIRDS.YDSEFPFF	out-of-frame	1
						TRBV29-1	F	TRBJ2-1	F	CAPTMSS**F	out-of-frame	1
						TRBV29-1	F	TRBJ1-5	F	YSEFPPS**F	out-of-frame	1
						TRBV29-1	F	TRBJ1-5	F	CWDQPQYF	in-frame	1
						TRBV29-1	F	TRBJ1-5	F	CPDQPQHF	in-frame	1
						TRBV29-1	F	TRBJ1-5	F	CIRNTEYDSESPMDDGISPS**F	out-of-frame	1
						TRBV29-1	F	TRBJ1-5	F	CIREANTTPNSQPQHF	in-frame	1
						TRBV29-1	F	TRBJ1-5	F	CIRDS.YDSEFPQHF	out-of-frame	1
						TRBV29-1	F	TRBJ1-5	F	CIRDS.YDSEFPHF	out-of-frame	1
						TRBV29-1	F	TRBJ1-5	F	CIRDS.DDSE.PPQHF	out-of-frame	1
						TRBV29-1	F	TRBJ1-5	F	CIRDS*NTTPNSRWDQPQHF	out-of-frame	1
						TRBV29-1	F	TRBJ1-5	F	CIRDS*NTTPNSR.WDQPQHF	out-of-frame	1
						TRBV29-1	F	TRBJ1-5	F	CIRDS**IRLRIPQPQHF	out-of-frame	1
						TRBV29-1	F	TRBJ1-5	F	CIRDS**IRLRIPQG.WDQPQYF	out-of-frame	1
						TRBV29-1	F	TRBJ1-5	F	CIRDRNTTPNSRDDGIRPS**F	out-of-frame	1
						TRBV29-1	F	TRBJ1-5	F	CGDRDDGISPS**F	out-of-frame	1
						TRBV29-1	F	TRBJ1-5	F	CEYPSAPV*F	out-of-frame	1
						TRBV29-1	F	TRBJ1-5	F	CARRCV**RDS.YDSEFPPQHF	out-of-frame	1
						TRBV29-1	F	TRBJ1-5	F	CACLVGSEMCIRDS.YDSEFPPQHF	out-of-frame	1
						TRBV29-1	F	TRBJ1-5	F	CACLVGSEMCIRDS**IRLRIPF	out-of-frame	1
						TRBV28	F	TRBJ2-7	F	WASGGGTYVTYTQYF	in-frame	1
						TRBV28	F	TRBJ2-7	F	GASGGGPYFTYAQYF	in-frame	1
						TRBV28	F	TRBJ2-7	F	CVSRGGTYGTYEQYF	in-frame	1
						TRBV28	F	TRBJ2-7	F	CTSRAGTDFTDAQYF	in-frame	1
						TRBV28	F	TRBJ2-7	F	CTSGGGTCFTYAQYF	in-frame	1
						TRBV28	F	TRBJ2-7	F	CTAVAA**AGTFLSYTQYF	out-of-frame	1
						TRBV28	F	TRBJ2-7	F	CMSDS*NTTPNFPDTQYF	out-of-frame	1
						TRBV28	F	TRBJ2-7	F	CDSSIPGLGLSYEQ.F	out-of-frame	1
						TRBV28	F	TRBJ2-7	F	CATSGGGHVLSYAQYF	in-frame	1
						TRBV28	F	TRBJ2-7	F	CASSVAGKVLSYEQYF	in-frame	1
						TRBV28	F	TRBJ2-7	F	CASSSVPDKQYF	in-frame	1
						TRBV28	F	TRBJ2-7	F	CASRAGTCVTYAQYF	in-frame	1
						TRBV28	F	TRBJ2-7	F	CASGGGT.GTDKQYF	out-of-frame	1
						TRBV28	F	TRBJ2-7	F	CASGGAPPFTDKQYF	in-frame	1
						TRBV28	F	TRBJ2-6	F	CIRDS**IRLRIPVLTF	out-of-frame	1
						TRBV28	F	TRBJ2-6	F	CGSGGGTYCADTQYF	in-frame	1
						TRBV28	F	TRBJ2-5	F	SASGRGAYFTETQYF	in-frame	1
						TRBV28	F	TRBJ2-5	F	RASGRADDFQETQYF	in-frame	1
						TRBV28	F	TRBJ2-5	F	RARTSKRRS**F	out-of-frame	1
						TRBV28	F	TRBJ2-5	F	RAHLPHRYPV*F	out-of-frame	1
						TRBV28	F	TRBJ2-5	F	CVSGGPTYVTETQYV	in-frame	1
						TRBV28	F	TRBJ2-5	F	CTSSGGADAAETQYF	in-frame	1
						TRBV28	F	TRBJ2-5	F	CSSGGGIYFTETQYF	in-frame	1
						TRBV28	F	TRBJ2-5	F	CSGSAGTSGTETQYF	in-frame	1
						TRBV28	F	TRBJ2-5	F	CSGGGTRVTETQYF	in-frame	1
						TRBV28	F	TRBJ2-5	F	CGSGSGTCVKETQYF	in-frame	1
						TRBV28	F	TRBJ2-5	F	CGSGGGTDFKDTQYF	in-frame	1
						TRBV28	F	TRBJ2-5	F	CGSGGGTCFTETQYF	in-frame	1
						TRBV28	F	TRBJ2-5	F	CGGGGGTNVTETQYF	in-frame	1
						TRBV28	F	TRBJ2-5	F	CGGGGGTCVTETQYF	in-frame	1
						TRBV28	F	TRBJ2-5	F	CGGGAGTYCKETQYF	in-frame	1
						TRBV28	F	TRBJ2-5	F	CGCGGATGFGDTQYF	in-frame	1
						TRBV28	F	TRBJ2-5	F	CASRGGTYVTETQYF	in-frame	1
						TRBV28	F	TRBJ2-5	F	CASGGGTYSTETQYF	in-frame	1
						TRBV28	F	TRBJ2-5	F	CASGGGTYGTETQYF	in-frame	1
						TRBV28	F	TRBJ2-5	F	CASGGGIGFTETQYF	in-frame	1
						TRBV28	F	TRBJ2-5	F	CASGGGADVAETQYF	in-frame	1
						TRBV28	F	TRBJ2-5	F	CASEGENYSKVPQYF	in-frame	1
						TRBV28	F	TRBJ2-5	F	CAS.GGTGFTETQYF	out-of-frame	1
						TRBV28	F	TRBJ2-5	F	CARAGSTSSTSTQYF	in-frame	1
						TRBV28	F	TRBJ2-5	F	CACASSNLSSDTQYF	in-frame	1
						TRBV28	F	TRBJ2-4	F	YATDTQYF	in-frame	1
						TRBV28	F	TRBJ2-4	F	RASSWAA**AGL.AKNMQYF	out-of-frame	1
						TRBV28	F	TRBJ2-4	F	RARRGQLSQRHSV*F	out-of-frame	1
						TRBV28	F	TRBJ2-4	F	RAKNIQYF	in-frame	1
						TRBV28	F	TRBJ2-4	F	CVSGGGTYFTDTQYFGPGTRLTVLGKRGLPLKPRNWGGGAPGRRGRRRASFCAASRGCEPKTFS**F	out-of-frame	1
						TRBV28	F	TRBJ2-4	F	CVKNIQYF	in-frame	1
						TRBV28	F	TRBJ2-4	F	CTFAAAGGAPKPQTLS**F	out-of-frame	1
						TRBV28	F	TRBJ2-4	F	CSAATAEGAAKSQTRS**F	out-of-frame	1
						TRBV28	F	TRBJ2-4	F	CGSGGGTYFTDTKYCGPGTRLTVLGKRGLPLKRRNWGGGAPGRRGRRRASFCAASRGCEPKTFS**F	out-of-frame	1
						TRBV28	F	TRBJ2-4	F	CASGGSTYFTDTQYFGPGTRLTVLGKRGLPLKPRNWGGGAPGRRGRRRASFCAASRGCEPKTFS**F	out-of-frame	1
						TRBV28	F	TRBJ2-4	F	CASGGGTYFTDTQYFGPGTRLTVLGTRGLPLKPRNWGGGAPGRRGRRRASFCAASRGCEPKTFS**F	out-of-frame	1
						TRBV28	F	TRBJ2-4	F	CASGGGTYFTDTQYFGPGTRLTVLGKRGLQLKPRNWGGGAPGRRGRRRASFCAASRGCEPKTFS**F	out-of-frame	1
						TRBV28	F	TRBJ2-4	F	CASGGGTYFTDTQYFGPGTRLTVLGKRGLPLKPRNWGGGAPGRRGVAGPVSVPRLGAVSQKHSV*F	out-of-frame	1
						TRBV28	F	TRBJ2-4	F	CASGGGTYFTDTQYFGPGTRLTVLGKRGLPLKPRNWGGGAPGRRGRHRASFCAASRGCEPKTFS**F	out-of-frame	1
						TRBV28	F	TRBJ2-4	F	CASGGGTYFTDTQYFGPGTRLTVLGKRGLPLKPRNWGGGAPGRQGRRRASFCAASRGCEPKTFS**F	out-of-frame	1
						TRBV28	F	TRBJ2-4	F	CASGGGTYFTDTQYFGPGTRLTVLGKRGLPLKPRNWGGGAPERRGRRRASFCAASRGCEPKTFS**F	out-of-frame	1
						TRBV28	F	TRBJ2-4	F	CASGGGTYFTDTQYFGPGTRLTVLGKRGLPLKPQNWGGGAPGRRGRRRASFCAASRGCEPKTFS**F	out-of-frame	1
						TRBV28	F	TRBJ2-4	F	CASGGGTYFTDTQYFGPGTRLTVLGKRGIPLKPRNWGGGAPGRRGRRRASFCAASRGCEPKTFS**F	out-of-frame	1
						TRBV28	F	TRBJ2-4	F	CASGGGTYFTDTQYFGPGTQLTVLGKRGLPLKPRNWGGGAPGRRGRRRASFCAASRGCEPKTFS**F	out-of-frame	1
						TRBV28	F	TRBJ2-4	F	CASGGGTYFTDTQDFGPGTRLTVLGKRGLPLKPRNWGGGAPGRRGRRRASFWAASRGWEPKTFS**F	out-of-frame	1
						TRBV28	F	TRBJ2-4	F	CASGGGTYFKDTQYFGPGTRLKVLGKRGLPLKPRNWGGGAPGRRGRRRASFCAASRGCEPKTFS**F	out-of-frame	1
						TRBV28	F	TRBJ2-4	F	CASGGGTPGRRGRRRASFCAASRGCEPKTFS**F	out-of-frame	1
						TRBV28	F	TRBJ2-4	F	CASGGGAPGRRGRRRASFCAASRGCEPKTFS**F	out-of-frame	1
						TRBV28	F	TRBJ2-4	F	CASGGAPTSQIRSILAQAPG*DSAR.AGAPAEAPELGRGRPGTPGASQGQFLCRVSGL.AKNIQYF	out-of-frame	1
						TRBV28	F	TRBJ2-4	F	CASGGAMYFSDTQYF	in-frame	1
						TRBV28	F	TRBJ2-4	F	CARGAGIYSTDMQYF	in-frame	1
						TRBV28	F	TRBJ2-4	F	CAAYRGCEPKTFS**Y	out-of-frame	1
						TRBV28	F	TRBJ2-3	F	YSTVTH**F	out-of-frame	1
						TRBV28	F	TRBJ2-3	F	YSTDTKYF	in-frame	1
						TRBV28	F	TRBJ2-3	F	YSTDKQYF	in-frame	1
						TRBV28	F	TRBJ2-3	F	YSTDEQYF	in-frame	1
						TRBV28	F	TRBJ2-3	F	YSSVPVEGASFSQISS**F	out-of-frame	1
						TRBV28	F	TRBJ2-3	F	YSSECPYFTDTQYF	in-frame	1
						TRBV28	F	TRBJ2-3	F	YSRRRGRLRLRDAV*F	out-of-frame	1
						TRBV28	F	TRBJ2-3	F	YSRASGGGTYFTDTQYF	in-frame	1
						TRBV28	F	TRBJ2-3	F	YSLLWQRRGHVIQRYAV*F	out-of-frame	1
						TRBV28	F	TRBJ2-3	F	YSKNTQYF	in-frame	1
						TRBV28	F	TRBJ2-3	F	YSKDTQYF	in-frame	1
						TRBV28	F	TRBJ2-3	F	YSKDKQYF	in-frame	1
						TRBV28	F	TRBJ2-3	F	YSAVAAEGEPTSQIRS**F	out-of-frame	1
						TRBV28	F	TRBJ2-3	F	YSADTQYF	in-frame	1
						TRBV28	F	TRBJ2-3	F	YPSGGATYFTDTQYF	in-frame	1
						TRBV28	F	TRBJ2-3	F	YASRGGTYVTDTQYF	in-frame	1
						TRBV28	F	TRBJ2-3	F	YASRGGTYLTDTQYF	in-frame	1
						TRBV28	F	TRBJ2-3	F	YASRGGRYGTNTQ.L	out-of-frame	1
						TRBV28	F	TRBJ2-3	F	YASREGTGAAETQYF	in-frame	1
						TRBV28	F	TRBJ2-3	F	YASGRST.YADTQYF	out-of-frame	1
						TRBV28	F	TRBJ2-3	F	YASGRGTYVKDTQYF	in-frame	1
						TRBV28	F	TRBJ2-3	F	YASGRGIYFKDTQYF	in-frame	1
						TRBV28	F	TRBJ2-3	F	YASGGSTYFADAQYF	in-frame	1
						TRBV28	F	TRBJ2-3	F	YASGGSTCVTDTQYF	in-frame	1
						TRBV28	F	TRBJ2-3	F	YASGGST.FTDPQYF	out-of-frame	1
						TRBV28	F	TRBJ2-3	F	YASGGSN.ETDTQYF	out-of-frame	1
						TRBV28	F	TRBJ2-3	F	YASGGGTYLKDEQYF	in-frame	1
						TRBV28	F	TRBJ2-3	F	YASGGGTYFTGTQYF	in-frame	1
						TRBV28	F	TRBJ2-3	F	YASGGGTYFTETQYF	in-frame	1
						TRBV28	F	TRBJ2-3	F	YASGGGTYFTDTRYF	in-frame	1
						TRBV28	F	TRBJ2-3	F	YASGGGTYATETQYF	in-frame	1
						TRBV28	F	TRBJ2-3	F	YASGGGTDFAETQYF	in-frame	1
						TRBV28	F	TRBJ2-3	F	YASGGGSYLTDTQYF	in-frame	1
						TRBV28	F	TRBJ2-3	F	YASGGGSYFTDTQYF	in-frame	1
						TRBV28	F	TRBJ2-3	F	YASGGGS.VKEPQYL	out-of-frame	1
						TRBV28	F	TRBJ2-3	F	YASGGGADFTDTQYF	in-frame	1
						TRBV28	F	TRBJ2-3	F	YASGAGTCVTDTQYF	in-frame	1
						TRBV28	F	TRBJ2-3	F	YASFFRRREIRLQGNEV*F	out-of-frame	1
						TRBV28	F	TRBJ2-3	F	YASEFPAEGAPTSQIRS**F	out-of-frame	1
						TRBV28	F	TRBJ2-3	F	YARGGGTYFTDTQYF	in-frame	1
						TRBV28	F	TRBJ2-3	F	YAQYF	in-frame	1
						TRBV28	F	TRBJ2-3	F	YANAQYF	in-frame	1
						TRBV28	F	TRBJ2-3	F	YAKDTQYF	in-frame	1
						TRBV28	F	TRBJ2-3	F	YAKDMQYF	in-frame	1
						TRBV28	F	TRBJ2-3	F	YAGGRGT.LTDTQYF	out-of-frame	1
						TRBV28	F	TRBJ2-3	F	YAGGGGTYGTNTQYF	in-frame	1
						TRBV28	F	TRBJ2-3	F	YAGGGGTYFTDKQFF	in-frame	1
						TRBV28	F	TRBJ2-3	F	YACRARAEVADTQYF	in-frame	1
						TRBV28	F	TRBJ2-3	F	YAATQSF	in-frame	1
						TRBV28	F	TRBJ2-3	F	WSSGSGTYVTNTQYF	in-frame	1
						TRBV28	F	TRBJ2-3	F	WSSGGGTYYTDTQYF	in-frame	1
						TRBV28	F	TRBJ2-3	F	WSSGEGTYFKDTQYF	in-frame	1
						TRBV28	F	TRBJ2-3	F	WGSVGGT.VTDMQYF	out-of-frame	1
						TRBV28	F	TRBJ2-3	F	WGSGGGTYVKDTQYF	in-frame	1
						TRBV28	F	TRBJ2-3	F	WGSGGGTYITDTQYF	in-frame	1
						TRBV28	F	TRBJ2-3	F	WGSGGGTYFTDTEYF	in-frame	1
						TRBV28	F	TRBJ2-3	F	WGSGGGTYFTDKAYF	in-frame	1
						TRBV28	F	TRBJ2-3	F	WGSGGGTSGTETQYF	in-frame	1
						TRBV28	F	TRBJ2-3	F	WGSGGGTFFTDTQYF	in-frame	1
						TRBV28	F	TRBJ2-3	F	WGSGGGTCFTDTQYF	in-frame	1
						TRBV28	F	TRBJ2-3	F	WGSGGGPYVKDTQYF	in-frame	1
						TRBV28	F	TRBJ2-3	F	WGSGGGMYVTDTQYF	in-frame	1
						TRBV28	F	TRBJ2-3	F	WGRVGGTYATDTQYF	in-frame	1
						TRBV28	F	TRBJ2-3	F	WGRGGGTYFTDTQYF	in-frame	1
						TRBV28	F	TRBJ2-3	F	WGNGGGTYVTDAQYF	in-frame	1
						TRBV28	F	TRBJ2-3	F	WDSRAGSTGFCPGPPGCEHRYAV*F	out-of-frame	1
						TRBV28	F	TRBJ2-3	F	WDSGRSPFCTDTQYF	in-frame	1
						TRBV28	F	TRBJ2-3	F	WDSGGGTYFTDKQYF	in-frame	1
						TRBV28	F	TRBJ2-3	F	WDSGGGT.FADKQYF	out-of-frame	1
						TRBV28	F	TRBJ2-3	F	WASVGGIYLSNEQYF	in-frame	1
						TRBV28	F	TRBJ2-3	F	WASSWRTYSTHPQYF	in-frame	1
						TRBV28	F	TRBJ2-3	F	WASRGGTYFTDTK.F	out-of-frame	1
						TRBV28	F	TRBJ2-3	F	WASGVRIYFTDTQYF	in-frame	1
						TRBV28	F	TRBJ2-3	F	WASGVGTYFTDTQYF	in-frame	1
						TRBV28	F	TRBJ2-3	F	WASGRGTYFTDTRYF	in-frame	1
						TRBV28	F	TRBJ2-3	F	WASGGSTNFTDTQYF	in-frame	1
						TRBV28	F	TRBJ2-3	F	WASGGRTYFTDTQYF	in-frame	1
						TRBV28	F	TRBJ2-3	F	WASGGGTYVKDMQYF	in-frame	1
						TRBV28	F	TRBJ2-3	F	WASGGGTYSKDTQYF	in-frame	1
						TRBV28	F	TRBJ2-3	F	WASGGGTYLTETLFF	in-frame	1
						TRBV28	F	TRBJ2-3	F	WASGGGTYLTDTQYF	in-frame	1
						TRBV28	F	TRBJ2-3	F	WASGGGTYITDTQYF	in-frame	1
						TRBV28	F	TRBJ2-3	F	WASGGGTYGTDTQYF	in-frame	1
						TRBV28	F	TRBJ2-3	F	WASGGGTYFTGTQDF	in-frame	1
						TRBV28	F	TRBJ2-3	F	WASGGGTYFTGAQNC	in-frame	1
						TRBV28	F	TRBJ2-3	F	WASGGGTYFTETQYF	in-frame	1
						TRBV28	F	TRBJ2-3	F	WASGGGTYFTDTQYL	in-frame	1
						TRBV28	F	TRBJ2-3	F	WASGGGTYFTDTQYI	in-frame	1
						TRBV28	F	TRBJ2-3	F	WASGGGTYFTDTQYC	in-frame	1
						TRBV28	F	TRBJ2-3	F	WASGGGTYFTDTLYF	in-frame	1
						TRBV28	F	TRBJ2-3	F	WASGGGTYFTDTKYF	in-frame	1
						TRBV28	F	TRBJ2-3	F	WASGGGTYFTDTEYF	in-frame	1
						TRBV28	F	TRBJ2-3	F	WASGGGTYFTDPQYF	in-frame	1
						TRBV28	F	TRBJ2-3	F	WASGGGTYFTDAQYF	in-frame	1
						TRBV28	F	TRBJ2-3	F	WASGGGTYFSEAQYF	in-frame	1
						TRBV28	F	TRBJ2-3	F	WASGGGTYFPSNQYF	in-frame	1
						TRBV28	F	TRBJ2-3	F	WASGGGTYFPDTP.F	out-of-frame	1
						TRBV28	F	TRBJ2-3	F	WASGGGTYCTDTRYF	in-frame	1
						TRBV28	F	TRBJ2-3	F	WASGGGTYCTDTQYF	in-frame	1
						TRBV28	F	TRBJ2-3	F	WASGGGTYATDTQYF	in-frame	1
						TRBV28	F	TRBJ2-3	F	WASGGGTSVTDKQYF	in-frame	1
						TRBV28	F	TRBJ2-3	F	WASGGGTSFTDTQYF	in-frame	1
						TRBV28	F	TRBJ2-3	F	WASGGGTDFTDTQYF	in-frame	1
						TRBV28	F	TRBJ2-3	F	WASGGGTCFTDTQYF	in-frame	1
						TRBV28	F	TRBJ2-3	F	WASGGGTCFKNTQYF	in-frame	1
						TRBV28	F	TRBJ2-3	F	WASGGGTCFKDTQYF	in-frame	1
						TRBV28	F	TRBJ2-3	F	WASGGGT.VKDTQYF	out-of-frame	1
						TRBV28	F	TRBJ2-3	F	WASGGGSYCTETQYF	in-frame	1
						TRBV28	F	TRBJ2-3	F	WASGGGNYYTDTQYV	in-frame	1
						TRBV28	F	TRBJ2-3	F	WASGGGNYFTDTQYF	in-frame	1
						TRBV28	F	TRBJ2-3	F	WASGGGMYVTDTQYF	in-frame	1
						TRBV28	F	TRBJ2-3	F	WASGGGMYSKDTQYF	in-frame	1
						TRBV28	F	TRBJ2-3	F	WASGGGM.FTDTQYF	out-of-frame	1
						TRBV28	F	TRBJ2-3	F	WASGGGL.FKDTQYF	out-of-frame	1
						TRBV28	F	TRBJ2-3	F	WASGGGIYVTDTQYF	in-frame	1
						TRBV28	F	TRBJ2-3	F	WASGGGIYVKDTQYF	in-frame	1
						TRBV28	F	TRBJ2-3	F	WASGGGIYFTDTLYF	in-frame	1
						TRBV28	F	TRBJ2-3	F	WASGGGI.YTDTKYF	out-of-frame	1
						TRBV28	F	TRBJ2-3	F	WASGGGI.FTDTQYF	out-of-frame	1
						TRBV28	F	TRBJ2-3	F	WASGGCASFTDTQNF	in-frame	1
						TRBV28	F	TRBJ2-3	F	WASGGAPTAQIRS**F	out-of-frame	1
						TRBV28	F	TRBJ2-3	F	WASGEGSYFTDTQYF	in-frame	1
						TRBV28	F	TRBJ2-3	F	WASGAGTYCTDTQFF	in-frame	1
						TRBV28	F	TRBJ2-3	F	WASEGGTNLTDRQFF	in-frame	1
						TRBV28	F	TRBJ2-3	F	WARGWGTYVTDTP.F	out-of-frame	1
						TRBV28	F	TRBJ2-3	F	WARGGGTYVTDTQYF	in-frame	1
						TRBV28	F	TRBJ2-3	F	WARGGAPTSQIRS**F	out-of-frame	1
						TRBV28	F	TRBJ2-3	F	WARGAGPYVKDTQYF	in-frame	1
						TRBV28	F	TRBJ2-3	F	WAGGGGTYFTDRQFF	in-frame	1
						TRBV28	F	TRBJ2-3	F	WAGGGGSYGTDTQYF	in-frame	1
						TRBV28	F	TRBJ2-3	F	WAGDGGNDCTEAQ.F	out-of-frame	1
						TRBV28	F	TRBJ2-3	F	SGSGGGTYFTDTQYF	in-frame	1
						TRBV28	F	TRBJ2-3	F	SGSGGGTNFTETQYF	in-frame	1
						TRBV28	F	TRBJ2-3	F	SGSGGDTYFTDTQYF	in-frame	1
						TRBV28	F	TRBJ2-3	F	SDSGGSTYFTGTQYF	in-frame	1
						TRBV28	F	TRBJ2-3	F	SDSGGGNYIKDTQYF	in-frame	1
						TRBV28	F	TRBJ2-3	F	SASVGGTYSTNTQYF	in-frame	1
						TRBV28	F	TRBJ2-3	F	SASRRGNYLTYTQYF	in-frame	1
						TRBV28	F	TRBJ2-3	F	SASRGGTYLTDTQYF	in-frame	1
						TRBV28	F	TRBJ2-3	F	SASGWGTYGTDTQYF	in-frame	1
						TRBV28	F	TRBJ2-3	F	SASGRGTDFTDTQYF	in-frame	1
						TRBV28	F	TRBJ2-3	F	SASGGSTYVTDTQYF	in-frame	1
						TRBV28	F	TRBJ2-3	F	SASGGRTYFSDTQYF	in-frame	1
						TRBV28	F	TRBJ2-3	F	SASGGGTYYTDTQYF	in-frame	1
						TRBV28	F	TRBJ2-3	F	SASGGGTYVTDTQYF	in-frame	1
						TRBV28	F	TRBJ2-3	F	SASGGGTYVTDTQYC	in-frame	1
						TRBV28	F	TRBJ2-3	F	SASGGGTYITETQFF	in-frame	1
						TRBV28	F	TRBJ2-3	F	SASGGGTYITDTQYF	in-frame	1
						TRBV28	F	TRBJ2-3	F	SASGGGTYGTDTQYF	in-frame	1
						TRBV28	F	TRBJ2-3	F	SASGGGTYGTDTPYS	in-frame	1
						TRBV28	F	TRBJ2-3	F	SASGGGTYFTDTQEC	in-frame	1
						TRBV28	F	TRBJ2-3	F	SASGGGTYFTDTQCF	in-frame	1
						TRBV28	F	TRBJ2-3	F	SASGGGTYFTDTKYF	in-frame	1
						TRBV28	F	TRBJ2-3	F	SASGGGTYFTDTEYF	in-frame	1
						TRBV28	F	TRBJ2-3	F	SASGGGTYFPDAQYF	in-frame	1
						TRBV28	F	TRBJ2-3	F	SASGGGTYFKETQYF	in-frame	1
						TRBV28	F	TRBJ2-3	F	SASGGGTYCTDTQYF	in-frame	1
						TRBV28	F	TRBJ2-3	F	SASGGGTSFTDAQYF	in-frame	1
						TRBV28	F	TRBJ2-3	F	SASGGGTDFTDTQYF	in-frame	1
						TRBV28	F	TRBJ2-3	F	SASGGGTCDTDTQYF	in-frame	1
						TRBV28	F	TRBJ2-3	F	SASGGGTAVTETQYF	in-frame	1
						TRBV28	F	TRBJ2-3	F	SASGGGT.FTDTQYF	out-of-frame	1
						TRBV28	F	TRBJ2-3	F	SASGGGT.CTDTQYF	out-of-frame	1
						TRBV28	F	TRBJ2-3	F	SASGGGSDVTNTQYF	in-frame	1
						TRBV28	F	TRBJ2-3	F	SASGGGPCFTDTQYF	in-frame	1
						TRBV28	F	TRBJ2-3	F	SASGGGNYFTDTQYF	in-frame	1
						TRBV28	F	TRBJ2-3	F	SASGGGIYFTDTQYF	in-frame	1
						TRBV28	F	TRBJ2-3	F	SASGGGAYFKDTQYF	in-frame	1
						TRBV28	F	TRBJ2-3	F	SASGGETYFANKQYF	in-frame	1
						TRBV28	F	TRBJ2-3	F	SASGGDTYFTDTQYF	in-frame	1
						TRBV28	F	TRBJ2-3	F	SASGGDT.FTDKQYF	out-of-frame	1
						TRBV28	F	TRBJ2-3	F	SASGGATYCPDTQYF	in-frame	1
						TRBV28	F	TRBJ2-3	F	SASGGAPTSQIRS**F	out-of-frame	1
						TRBV28	F	TRBJ2-3	F	SASGAGTYCKDTQYF	in-frame	1
						TRBV28	F	TRBJ2-3	F	SASAGGTYVTDTQYF	in-frame	1
						TRBV28	F	TRBJ2-3	F	SAS.GGTDFTETQYF	out-of-frame	1
						TRBV28	F	TRBJ2-3	F	SARGGGTYFTDTQYF	in-frame	1
						TRBV28	F	TRBJ2-3	F	SAGGGGTYFTDKQYF	in-frame	1
						TRBV28	F	TRBJ2-3	F	RVSGGGTYFTDTQYF	in-frame	1
						TRBV28	F	TRBJ2-3	F	RGSGGDTYFTDTQYF	in-frame	1
						TRBV28	F	TRBJ2-3	F	RAVSTGFCPGRPGFEHRYAV*F	out-of-frame	1
						TRBV28	F	TRBJ2-3	F	RATSGGGPYFTDTQYF	in-frame	1
						TRBV28	F	TRBJ2-3	F	RATPLCVSGGGTYFTDTQYF	in-frame	1
						TRBV28	F	TRBJ2-3	F	RASRGGTYFTDTQYF	in-frame	1
						TRBV28	F	TRBJ2-3	F	RASGGVTYLTDTEYF	in-frame	1
						TRBV28	F	TRBJ2-3	F	RASGGGTYYTDTRDF	in-frame	1
						TRBV28	F	TRBJ2-3	F	RASGGGTYLTDTQYF	in-frame	1
						TRBV28	F	TRBJ2-3	F	RASGGGTYFTNTQYF	in-frame	1
						TRBV28	F	TRBJ2-3	F	RASGGGTYFTDTQY*R	out-of-frame	1
						TRBV28	F	TRBJ2-3	F	RASGGGTYFTDTEYF	in-frame	1
						TRBV28	F	TRBJ2-3	F	RASGGGTYFPDTQYF	in-frame	1
						TRBV28	F	TRBJ2-3	F	RASGGGTYCADTQYF	in-frame	1
						TRBV28	F	TRBJ2-3	F	RASGGGTSCADAQYF	in-frame	1
						TRBV28	F	TRBJ2-3	F	RASGGGTDSTDTQYF	in-frame	1
						TRBV28	F	TRBJ2-3	F	RASGGGT.VTDTQYF	out-of-frame	1
						TRBV28	F	TRBJ2-3	F	RASGGGT.FTDTQYF	out-of-frame	1
						TRBV28	F	TRBJ2-3	F	RASGGGNYVTDTQYF	in-frame	1
						TRBV28	F	TRBJ2-3	F	RASGGGNYFTDTQYF	in-frame	1
						TRBV28	F	TRBJ2-3	F	RASGGGHLLHRYAV*F	out-of-frame	1
						TRBV28	F	TRBJ2-3	F	RASGGGAYFTDTQYF	in-frame	1
						TRBV28	F	TRBJ2-3	F	RASGGGADITDTQYF	in-frame	1
						TRBV28	F	TRBJ2-3	F	RASGGAPTSQKRS**F	out-of-frame	1
						TRBV28	F	TRBJ2-3	F	RASGGANNFTDTQYA	in-frame	1
						TRBV28	F	TRBJ2-3	F	RASGAGTYFTDTPYF	in-frame	1
						TRBV28	F	TRBJ2-3	F	RAS*NTTPNSPYFTDTQYF	out-of-frame	1
						TRBV28	F	TRBJ2-3	F	RAS**IRLRIPASGGGTYFTDTQYF	out-of-frame	1
						TRBV28	F	TRBJ2-3	F	RARTRHISSSCPAYRGSASKTRS**F	out-of-frame	1
						TRBV28	F	TRBJ2-3	F	RARGGGTYFTDTQYF	in-frame	1
						TRBV28	F	TRBJ2-3	F	RARGAGTYSKDMQYF	in-frame	1
						TRBV28	F	TRBJ2-3	F	RAR*DFTDTQYF	out-of-frame	1
						TRBV28	F	TRBJ2-3	F	RAQTCQIGSYEPAEVAPTSQIRS**F	out-of-frame	1
						TRBV28	F	TRBJ2-3	F	RAPVAA**EGTSYTTTKSL	out-of-frame	1
						TRBV28	F	TRBJ2-3	F	RAPTSHIRS**F	out-of-frame	1
						TRBV28	F	TRBJ2-3	F	RANAFFFFFFVLGLQAVSTDTQYF	in-frame	1
						TRBV28	F	TRBJ2-3	F	RAMVLGDSGEGADITDRHYF	in-frame	1
						TRBV28	F	TRBJ2-3	F	RAIYIPDTQYF	in-frame	1
						TRBV28	F	TRBJ2-3	F	RAIRTSVRTESGRLSKIRS**F	out-of-frame	1
						TRBV28	F	TRBJ2-3	F	RAINIRLCQGSRDLEHRYAV*F	out-of-frame	1
						TRBV28	F	TRBJ2-3	F	RAHTSQIRS**F	out-of-frame	1
						TRBV28	F	TRBJ2-3	F	RAHLHH*ETQYF	out-of-frame	1
						TRBV28	F	TRBJ2-3	F	RAGRLHRYAV*F	out-of-frame	1
						TRBV28	F	TRBJ2-3	F	RAGRAPTSQIRS**F	out-of-frame	1
						TRBV28	F	TRBJ2-3	F	RAEVESISKIRS**F	out-of-frame	1
						TRBV28	F	TRBJ2-3	F	RAEGELTSQIRS**F	out-of-frame	1
						TRBV28	F	TRBJ2-3	F	RADLLDRYAV*F	out-of-frame	1
						TRBV28	F	TRBJ2-3	F	RADFKHRYAV*F	out-of-frame	1
						TRBV28	F	TRBJ2-3	F	RAD*DSTDTQYF	out-of-frame	1
						TRBV28	F	TRBJ2-3	F	RAATSPIRS**F	out-of-frame	1
						TRBV28	F	TRBJ2-3	F	RAASGRGNYFTDAQYF	in-frame	1
						TRBV28	F	TRBJ2-3	F	RAAPVFARGLQTVSTDTQYF	in-frame	1
						TRBV28	F	TRBJ2-3	F	RAAPVCVRGGEAVSTDTQYF	in-frame	1
						TRBV28	F	TRBJ2-3	F	RAAIYLGTSEGGTYFTDTQYF	in-frame	1
						TRBV28	F	TRBJ2-3	F	RA*KTQLIRVRRRGTYFTDTQYF	out-of-frame	1
						TRBV28	F	TRBJ2-3	F	LSGGGGTYFTDTQYF	in-frame	1
						TRBV28	F	TRBJ2-3	F	LGSGGGTYSKDTQYF	in-frame	1
						TRBV28	F	TRBJ2-3	F	LASGSGMCVTDTQYF	in-frame	1
						TRBV28	F	TRBJ2-3	F	LASGGGTYFTDTQYF	in-frame	1
						TRBV28	F	TRBJ2-3	F	LASGGGT.FTDTQYF	out-of-frame	1
						TRBV28	F	TRBJ2-3	F	LASGGGMCVKNTQYL	in-frame	1
						TRBV28	F	TRBJ2-3	F	IASGGGAGFTETQYF	in-frame	1
						TRBV28	F	TRBJ2-3	F	GVSGGSTCATETQYF	in-frame	1
						TRBV28	F	TRBJ2-3	F	GGSSGGTYCTDTQYF	in-frame	1
						TRBV28	F	TRBJ2-3	F	GGSGGGTYVKDTQYF	in-frame	1
						TRBV28	F	TRBJ2-3	F	GGSGGGTYFTDTQYF	in-frame	1
						TRBV28	F	TRBJ2-3	F	GGSGGGTYFKDTQYF	in-frame	1
						TRBV28	F	TRBJ2-3	F	GGSGGGTVLTDKQYF	in-frame	1
						TRBV28	F	TRBJ2-3	F	GGSGGGSYVKDTQYF	in-frame	1
						TRBV28	F	TRBJ2-3	F	GDSGSSADTTDTQYF	in-frame	1
						TRBV28	F	TRBJ2-3	F	GDSGGGT.VTDTQYF	out-of-frame	1
						TRBV28	F	TRBJ2-3	F	GASVGGTYVTDTQYF	in-frame	1
						TRBV28	F	TRBJ2-3	F	GASVGGSYFTDTQYF	in-frame	1
						TRBV28	F	TRBJ2-3	F	GASVGDTYFTDTQYF	in-frame	1
						TRBV28	F	TRBJ2-3	F	GASGRGTYFTDTQYF	in-frame	1
						TRBV28	F	TRBJ2-3	F	GASGRGTYFTDAQ.F	out-of-frame	1
						TRBV28	F	TRBJ2-3	F	GASGGVTYFTDTQYF	in-frame	1
						TRBV28	F	TRBJ2-3	F	GASGGGTYLTDTQ.F	out-of-frame	1
						TRBV28	F	TRBJ2-3	F	GASGGGTYFTYTQYF	in-frame	1
						TRBV28	F	TRBJ2-3	F	GASGGGTYFTGTQYF	in-frame	1
						TRBV28	F	TRBJ2-3	F	GASGGGTYFTETQYF	in-frame	1
						TRBV28	F	TRBJ2-3	F	GASGGGTYFTDTQYY	in-frame	1
						TRBV28	F	TRBJ2-3	F	GASGGGTYFTDTQYV	in-frame	1
						TRBV28	F	TRBJ2-3	F	GASGGGTYFTDTQYL	in-frame	1
						TRBV28	F	TRBJ2-3	F	GASGGGTYFTDTQYI	in-frame	1
						TRBV28	F	TRBJ2-3	F	GASGGGTYFTDTQNF	in-frame	1
						TRBV28	F	TRBJ2-3	F	GASGGGTYFTDTQ.F	out-of-frame	1
						TRBV28	F	TRBJ2-3	F	GASGGGTYFTDTK.F	out-of-frame	1
						TRBV28	F	TRBJ2-3	F	GASGGGTYFTDRQYV	in-frame	1
						TRBV28	F	TRBJ2-3	F	GASGGGTYFTDMQYF	in-frame	1
						TRBV28	F	TRBJ2-3	F	GASGGGTYFTATHSF	in-frame	1
						TRBV28	F	TRBJ2-3	F	GASGGGTYFKDTRYF	in-frame	1
						TRBV28	F	TRBJ2-3	F	GASGGGTYFAETQYF	in-frame	1
						TRBV28	F	TRBJ2-3	F	GASGGGTYFADTQYF	in-frame	1
						TRBV28	F	TRBJ2-3	F	GASGGGTYFADAQYF	in-frame	1
						TRBV28	F	TRBJ2-3	F	GASGGGTYCTETQYF	in-frame	1
						TRBV28	F	TRBJ2-3	F	GASGGGTYCTDTQYL	in-frame	1
						TRBV28	F	TRBJ2-3	F	GASGGGTYCTDAQYF	in-frame	1
						TRBV28	F	TRBJ2-3	F	GASGGGTY.TETQYF	out-of-frame	1
						TRBV28	F	TRBJ2-3	F	GASGGGTY.TDTQYF	out-of-frame	1
						TRBV28	F	TRBJ2-3	F	GASGGGTVFTYTQYF	in-frame	1
						TRBV28	F	TRBJ2-3	F	GASGGGTVFTETK.F	out-of-frame	1
						TRBV28	F	TRBJ2-3	F	GASGGGTVFTDTQYF	in-frame	1
						TRBV28	F	TRBJ2-3	F	GASGGGTNFTDTQYF	in-frame	1
						TRBV28	F	TRBJ2-3	F	GASGGGTFFTDAQYF	in-frame	1
						TRBV28	F	TRBJ2-3	F	GASGGGTEFTEAQYF	in-frame	1
						TRBV28	F	TRBJ2-3	F	GASGGGTDVTDTQYF	in-frame	1
						TRBV28	F	TRBJ2-3	F	GASGGGTDCSDT.YF	out-of-frame	1
						TRBV28	F	TRBJ2-3	F	GASGGGTCFTDTQYF	in-frame	1
						TRBV28	F	TRBJ2-3	F	GASGGGT.VTDTQYF	out-of-frame	1
						TRBV28	F	TRBJ2-3	F	GASGGGT.VKDTQYF	out-of-frame	1
						TRBV28	F	TRBJ2-3	F	GASGGGT.LTATQSS	out-of-frame	1
						TRBV28	F	TRBJ2-3	F	GASGGGSYVKDTQYF	in-frame	1
						TRBV28	F	TRBJ2-3	F	GASGGGSYLTDTQYF	in-frame	1
						TRBV28	F	TRBJ2-3	F	GASGGGS.FTDTQYF	out-of-frame	1
						TRBV28	F	TRBJ2-3	F	GASGGGNYFTDTQYF	in-frame	1
						TRBV28	F	TRBJ2-3	F	GASGGGNVFSYTQYF	in-frame	1
						TRBV28	F	TRBJ2-3	F	GASGGGNDFTDTQYF	in-frame	1
						TRBV28	F	TRBJ2-3	F	GASGGGN.VTDTQYF	out-of-frame	1
						TRBV28	F	TRBJ2-3	F	GASGGGKFLTDKQYF	in-frame	1
						TRBV28	F	TRBJ2-3	F	GASGGGAYFTDTQYF	in-frame	1
						TRBV28	F	TRBJ2-3	F	GASGGGAYCTETQYF	in-frame	1
						TRBV28	F	TRBJ2-3	F	GASGGDTYVKDTQYF	in-frame	1
						TRBV28	F	TRBJ2-3	F	GASGGDTDVTNTQYF	in-frame	1
						TRBV28	F	TRBJ2-3	F	GASGGAPTTQIRS**F	out-of-frame	1
						TRBV28	F	TRBJ2-3	F	GASAGGTYFTDTQHF	in-frame	1
						TRBV28	F	TRBJ2-3	F	GAS.GGTYFTDTQYF	out-of-frame	1
						TRBV28	F	TRBJ2-3	F	GAS.GGTDFTDTQYF	out-of-frame	1
						TRBV28	F	TRBJ2-3	F	GAS.GGTDFKDTQYF	out-of-frame	1
						TRBV28	F	TRBJ2-3	F	GARGGGTYSTERQYF	in-frame	1
						TRBV28	F	TRBJ2-3	F	GARGGGTYFTDTQYF	in-frame	1
						TRBV28	F	TRBJ2-3	F	GARGGAPTSQIRS**F	out-of-frame	1
						TRBV28	F	TRBJ2-3	F	GACGGGTCVTDTQYF	in-frame	1
						TRBV28	F	TRBJ2-3	F	GAAEGAPTSQIRS**F	out-of-frame	1
						TRBV28	F	TRBJ2-3	F	FVSGGGT.FTDTQYF	out-of-frame	1
						TRBV28	F	TRBJ2-3	F	FTRVGGPYFTDTQYF	in-frame	1
						TRBV28	F	TRBJ2-3	F	FSSRRGT.CTDTQYF	out-of-frame	1
						TRBV28	F	TRBJ2-3	F	FSSGGGACFTDTQYF	in-frame	1
						TRBV28	F	TRBJ2-3	F	FGSGGGA.WQYTQYF	out-of-frame	1
						TRBV28	F	TRBJ2-3	F	FASRGRT.FTDTQFF	out-of-frame	1
						TRBV28	F	TRBJ2-3	F	FASRGGTYFTDTQYF	in-frame	1
						TRBV28	F	TRBJ2-3	F	FASRGGTDFTDTQYI	in-frame	1
						TRBV28	F	TRBJ2-3	F	FASGVGTFSTDTQYF	in-frame	1
						TRBV28	F	TRBJ2-3	F	FASGGSTYFTGTPYF	in-frame	1
						TRBV28	F	TRBJ2-3	F	FASGGRTYCTDTQYF	in-frame	1
						TRBV28	F	TRBJ2-3	F	FASGGRTSFTDTQYF	in-frame	1
						TRBV28	F	TRBJ2-3	F	FASGGGTYVKDTQYF	in-frame	1
						TRBV28	F	TRBJ2-3	F	FASGGGTYFSDTQYF	in-frame	1
						TRBV28	F	TRBJ2-3	F	FASGGGTYFPDTQYF	in-frame	1
						TRBV28	F	TRBJ2-3	F	FASGGGTYFKDTQYF	in-frame	1
						TRBV28	F	TRBJ2-3	F	FASGGGTYCTDTQYF	in-frame	1
						TRBV28	F	TRBJ2-3	F	FASGGGTLCTDTQYF	in-frame	1
						TRBV28	F	TRBJ2-3	F	FASGGGTFFTDTQYF	in-frame	1
						TRBV28	F	TRBJ2-3	F	FASGGGTDFTDTQYF	in-frame	1
						TRBV28	F	TRBJ2-3	F	FASGGGTDFTDTKYF	in-frame	1
						TRBV28	F	TRBJ2-3	F	FASGGGTDCTDTQYF	in-frame	1
						TRBV28	F	TRBJ2-3	F	FASGGGPYFTDTQYF	in-frame	1
						TRBV28	F	TRBJ2-3	F	FASGGGAYFTDTQYF	in-frame	1
						TRBV28	F	TRBJ2-3	F	FASGGGADFTDTQYF	in-frame	1
						TRBV28	F	TRBJ2-3	F	FARGGGTYVTDTQYF	in-frame	1
						TRBV28	F	TRBJ2-3	F	FARGGGAVFTDTQYF	in-frame	1
						TRBV28	F	TRBJ2-3	F	FALGRGAFCTDTQYF	in-frame	1
						TRBV28	F	TRBJ2-3	F	FAIGVGTFFTDTQYF	in-frame	1
						TRBV28	F	TRBJ2-3	F	FAGGRGA.LTDTQYF	out-of-frame	1
						TRBV28	F	TRBJ2-3	F	FAGGGGTDDTETLYF	in-frame	1
						TRBV28	F	TRBJ2-3	F	FAGGGGPYFTDTRYF	in-frame	1
						TRBV28	F	TRBJ2-3	F	CYSGGGTYFPDTQYF	in-frame	1
						TRBV28	F	TRBJ2-3	F	CYPVAGGGGTSLTITS**F	out-of-frame	1
						TRBV28	F	TRBJ2-3	F	CYPGAAEGAPTSQIRS**F	out-of-frame	1
						TRBV28	F	TRBJ2-3	F	CYFGAGGGAPTSQIRS**F	out-of-frame	1
						TRBV28	F	TRBJ2-3	F	CVSVGGTYFTDTQYF	in-frame	1
						TRBV28	F	TRBJ2-3	F	CVSRGGTYFTDTQYF	in-frame	1
						TRBV28	F	TRBJ2-3	F	CVSRGGTYFPDTQYF	in-frame	1
						TRBV28	F	TRBJ2-3	F	CVSREGTYFTDTQYF	in-frame	1
						TRBV28	F	TRBJ2-3	F	CVSGWGHFFTATEYF	in-frame	1
						TRBV28	F	TRBJ2-3	F	CVSGRCTYSTTAQYF	in-frame	1
						TRBV28	F	TRBJ2-3	F	CVSGGSTYFTDTQ.F	out-of-frame	1
						TRBV28	F	TRBJ2-3	F	CVSGGSTYFTATQHF	in-frame	1
						TRBV28	F	TRBJ2-3	F	CVSGGGTYVKDTQYF	in-frame	1
						TRBV28	F	TRBJ2-3	F	CVSGGGTYSTDTQYF	in-frame	1
						TRBV28	F	TRBJ2-3	F	CVSGGGTYLTDTQYF	in-frame	1
						TRBV28	F	TRBJ2-3	F	CVSGGGTYFTNTQYF	in-frame	1
						TRBV28	F	TRBJ2-3	F	CVSGGGTYFTETQYF	in-frame	1
						TRBV28	F	TRBJ2-3	F	CVSGGGTYFTDTQY*W	out-of-frame	1
						TRBV28	F	TRBJ2-3	F	CVSGGGTYFTDTKYF	in-frame	1
						TRBV28	F	TRBJ2-3	F	CVSGGGTYFTATQYF	in-frame	1
						TRBV28	F	TRBJ2-3	F	CVSGGGTYFKDTQYF	in-frame	1
						TRBV28	F	TRBJ2-3	F	CVSGGGTYFADTQYF	in-frame	1
						TRBV28	F	TRBJ2-3	F	CVSGGGTYFADAKYF	in-frame	1
						TRBV28	F	TRBJ2-3	F	CVSGGGTYCTDTQYF	in-frame	1
						TRBV28	F	TRBJ2-3	F	CVSGGGTDVTDTQYF	in-frame	1
						TRBV28	F	TRBJ2-3	F	CVSGGGTDLKDTQYF	in-frame	1
						TRBV28	F	TRBJ2-3	F	CVSGGGTDCTDTQYF	in-frame	1
						TRBV28	F	TRBJ2-3	F	CVSGGGTDATETQYF	in-frame	1
						TRBV28	F	TRBJ2-3	F	CVSGGGT.GTDTQYF	out-of-frame	1
						TRBV28	F	TRBJ2-3	F	CVSGGGSYFTDKQYF	in-frame	1
						TRBV28	F	TRBJ2-3	F	CVSGGGRNCTGTQYF	in-frame	1
						TRBV28	F	TRBJ2-3	F	CVSGGGIYFTDTQYF	in-frame	1
						TRBV28	F	TRBJ2-3	F	CVSGGGIYCTDTQYF	in-frame	1
						TRBV28	F	TRBJ2-3	F	CVSGGGHLLHRYAV*F	out-of-frame	1
						TRBV28	F	TRBJ2-3	F	CVSGGGAYFKDTQYF	in-frame	1
						TRBV28	F	TRBJ2-3	F	CVSGGATYFTETQYF	in-frame	1
						TRBV28	F	TRBJ2-3	F	CVSGGAPTSQIRS**F	out-of-frame	1
						TRBV28	F	TRBJ2-3	F	CVSGAGAYFTDTQYF	in-frame	1
						TRBV28	F	TRBJ2-3	F	CVRRGGTYITVTLYL	in-frame	1
						TRBV28	F	TRBJ2-3	F	CVRGGGTYFTDTQYF	in-frame	1
						TRBV28	F	TRBJ2-3	F	CVRGFDTFSTDTKYF	in-frame	1
						TRBV28	F	TRBJ2-3	F	CVIGGGTYFTDTQYF	in-frame	1
						TRBV28	F	TRBJ2-3	F	CVGGGGTYFTDTQYF	in-frame	1
						TRBV28	F	TRBJ2-3	F	CVGGDGTCVTDTQYF	in-frame	1
						TRBV28	F	TRBJ2-3	F	CVCSGGTYFTDTQYF	in-frame	1
						TRBV28	F	TRBJ2-3	F	CVCGGGTYFTDTQYF	in-frame	1
						TRBV28	F	TRBJ2-3	F	CVCGGGIYFTETQYF	in-frame	1
						TRBV28	F	TRBJ2-3	F	CVAGGGTYVADTQYF	in-frame	1
						TRBV28	F	TRBJ2-3	F	CTYSTETQYF	in-frame	1
						TRBV28	F	TRBJ2-3	F	CTWLAYTQYF	in-frame	1
						TRBV28	F	TRBJ2-3	F	CTVAAAGATDSKIRS**F	out-of-frame	1
						TRBV28	F	TRBJ2-3	F	CTTVPEEGAPTSQMRS**F	out-of-frame	1
						TRBV28	F	TRBJ2-3	F	CTTVKAEGAATSQTRS**F	out-of-frame	1
						TRBV28	F	TRBJ2-3	F	CTTVAAEGEPTAQISS**F	out-of-frame	1
						TRBV28	F	TRBJ2-3	F	CTTGEGTYFTDTQYF	in-frame	1
						TRBV28	F	TRBJ2-3	F	CTTAAAATAPRAEIRS**F	out-of-frame	1
						TRBV28	F	TRBJ2-3	F	CTSWGGTYFTNTQYF	in-frame	1
						TRBV28	F	TRBJ2-3	F	CTSVVAGGGPMSQMRL**F	out-of-frame	1
						TRBV28	F	TRBJ2-3	F	CTSVVAEGGPTSKIRS**F	out-of-frame	1
						TRBV28	F	TRBJ2-3	F	CTSVSAEGGPCAQIRS**F	out-of-frame	1
						TRBV28	F	TRBJ2-3	F	CTSVRGKFFSDTQYF	in-frame	1
						TRBV28	F	TRBJ2-3	F	CTSVRAEGEDTKKKQS**I	out-of-frame	1
						TRBV28	F	TRBJ2-3	F	CTSVPAEGAPTSQIRS**F	out-of-frame	1
						TRBV28	F	TRBJ2-3	F	CTSVPAEGAPTSKRRS**F	out-of-frame	1
						TRBV28	F	TRBJ2-3	F	CTSVGSPSFSDTLYF	in-frame	1
						TRBV28	F	TRBJ2-3	F	CTSVGGTYVTNTQYF	in-frame	1
						TRBV28	F	TRBJ2-3	F	CTSVGGTYSTNTQYF	in-frame	1
						TRBV28	F	TRBJ2-3	F	CTSVGGNYSKDTQYF	in-frame	1
						TRBV28	F	TRBJ2-3	F	CTSVAAGGGPTSQIRR**F	out-of-frame	1
						TRBV28	F	TRBJ2-3	F	CTSVAAGGAPTTPMSS**F	out-of-frame	1
						TRBV28	F	TRBJ2-3	F	CTSVAAEGGRAPTISS**F	out-of-frame	1
						TRBV28	F	TRBJ2-3	F	CTSSLAEGGTDSQIRS**F	out-of-frame	1
						TRBV28	F	TRBJ2-3	F	CTSSGGTSVKDTQYF	in-frame	1
						TRBV28	F	TRBJ2-3	F	CTSSGGGNFSNTQFF	in-frame	1
						TRBV28	F	TRBJ2-3	F	CTSSAGTYVTDTQYF	in-frame	1
						TRBV28	F	TRBJ2-3	F	CTSRPAAGAPTSHTRG**F	out-of-frame	1
						TRBV28	F	TRBJ2-3	F	CTSRGGTYVTDTQYF	in-frame	1
						TRBV28	F	TRBJ2-3	F	CTSRGGTYFTDTQYF	in-frame	1
						TRBV28	F	TRBJ2-3	F	CTSRGGTYDTTTAYF	in-frame	1
						TRBV28	F	TRBJ2-3	F	CTSRGGACFTETQYF	in-frame	1
						TRBV28	F	TRBJ2-3	F	CTSPPAVGARTPQIRS**F	out-of-frame	1
						TRBV28	F	TRBJ2-3	F	CTSLPAERARASQTRS**F	out-of-frame	1
						TRBV28	F	TRBJ2-3	F	CTSLAAEGAST**TDTQYF	out-of-frame	1
						TRBV28	F	TRBJ2-3	F	CTSGRGTAFTDTQYF	in-frame	1
						TRBV28	F	TRBJ2-3	F	CTSGQAEGAPTAQRRS**F	out-of-frame	1
						TRBV28	F	TRBJ2-3	F	CTSGPGTYLSDAQYF	in-frame	1
						TRBV28	F	TRBJ2-3	F	CTSGPAAGGPAPKTRS**F	out-of-frame	1
						TRBV28	F	TRBJ2-3	F	CTSGGRTYDTATQYF	in-frame	1
						TRBV28	F	TRBJ2-3	F	CTSGGRTDVTDTQYF	in-frame	1
						TRBV28	F	TRBJ2-3	F	CTSGGPADFTETQYF	in-frame	1
						TRBV28	F	TRBJ2-3	F	CTSGGGTYVTNTQYF	in-frame	1
						TRBV28	F	TRBJ2-3	F	CTSGGGTYNNATQYF	in-frame	1
						TRBV28	F	TRBJ2-3	F	CTSGGGTYLTDTQYF	in-frame	1
						TRBV28	F	TRBJ2-3	F	CTSGGGTYGTDTQYF	in-frame	1
						TRBV28	F	TRBJ2-3	F	CTSGGGTYFTDTKYF	in-frame	1
						TRBV28	F	TRBJ2-3	F	CTSGGGTYFTDPQYF	in-frame	1
						TRBV28	F	TRBJ2-3	F	CTSGGGTYFTDKQYF	in-frame	1
						TRBV28	F	TRBJ2-3	F	CTSGGGTYFTDKKYF	in-frame	1
						TRBV28	F	TRBJ2-3	F	CTSGGGTYFTDAQYF	in-frame	1
						TRBV28	F	TRBJ2-3	F	CTSGGGTYFKDTQYF	in-frame	1
						TRBV28	F	TRBJ2-3	F	CTSGGGTYFADTQYF	in-frame	1
						TRBV28	F	TRBJ2-3	F	CTSGGGTYDEAAEYF	in-frame	1
						TRBV28	F	TRBJ2-3	F	CTSGGGTYCTDTQYF	in-frame	1
						TRBV28	F	TRBJ2-3	F	CTSGGGTNVTDTQYF	in-frame	1
						TRBV28	F	TRBJ2-3	F	CTSGGGTDFTYTQYF	in-frame	1
						TRBV28	F	TRBJ2-3	F	CTSGGGTDFTETQYF	in-frame	1
						TRBV28	F	TRBJ2-3	F	CTSGGGTDFSDTQYF	in-frame	1
						TRBV28	F	TRBJ2-3	F	CTSGGGTCFTGTQYF	in-frame	1
						TRBV28	F	TRBJ2-3	F	CTSGGGSYVADTEYF	in-frame	1
						TRBV28	F	TRBJ2-3	F	CTSGGGSYFTDTQYF	in-frame	1
						TRBV28	F	TRBJ2-3	F	CTSGGGSDITDTQYF	in-frame	1
						TRBV28	F	TRBJ2-3	F	CTSGGGRYVTDKQYF	in-frame	1
						TRBV28	F	TRBJ2-3	F	CTSGGGNYFTDTQYF	in-frame	1
						TRBV28	F	TRBJ2-3	F	CTSGGGNFFSDTQYF	in-frame	1
						TRBV28	F	TRBJ2-3	F	CTSGGGIYFTDTQYF	in-frame	1
						TRBV28	F	TRBJ2-3	F	CTSGGDAGFTDAQYF	in-frame	1
						TRBV28	F	TRBJ2-3	F	CTSGGCKYQTDTKEF	in-frame	1
						TRBV28	F	TRBJ2-3	F	CTSGEGSYDTDTQYF	in-frame	1
						TRBV28	F	TRBJ2-3	F	CTSGCCRRLLFFFFF	in-frame	1
						TRBV28	F	TRBJ2-3	F	CTSGAGTYFTDTQYF	in-frame	1
						TRBV28	F	TRBJ2-3	F	CTSGAAEGGSTSQIRS**F	out-of-frame	1
						TRBV28	F	TRBJ2-3	F	CTSG.RSGDRDTQYF	out-of-frame	1
						TRBV28	F	TRBJ2-3	F	CTSEGGAYVTATAYF	in-frame	1
						TRBV28	F	TRBJ2-3	F	CTSAVARGAPISPIRR**F	out-of-frame	1
						TRBV28	F	TRBJ2-3	F	CTSAAADGAPASQRRS**F	out-of-frame	1
						TRBV28	F	TRBJ2-3	F	CTS.GGTYFTNTQYF	out-of-frame	1
						TRBV28	F	TRBJ2-3	F	CTRVWRSYFTDAPYF	in-frame	1
						TRBV28	F	TRBJ2-3	F	CTRVVEERATTSQNRS**F	out-of-frame	1
						TRBV28	F	TRBJ2-3	F	CTRGGGTYWTDTQYF	in-frame	1
						TRBV28	F	TRBJ2-3	F	CTRGGGNYFTDTKSF	in-frame	1
						TRBV28	F	TRBJ2-3	F	CTPGQPGGHLLHRYAV*F	out-of-frame	1
						TRBV28	F	TRBJ2-3	F	CTPGPAEAAPSQQIRS**F	out-of-frame	1
						TRBV28	F	TRBJ2-3	F	CTPAQAGPSSQIRS**F	out-of-frame	1
						TRBV28	F	TRBJ2-3	F	CTNTQ.F	out-of-frame	1
						TRBV28	F	TRBJ2-3	F	CTNLTERHHF	in-frame	1
						TRBV28	F	TRBJ2-3	F	CTLPPERGPPGVKHS**F	out-of-frame	1
						TRBV28	F	TRBJ2-3	F	CTLGQGGGHLLHRYAV*F	out-of-frame	1
						TRBV28	F	TRBJ2-3	F	CTIVSADGVPTSQIRI**S	out-of-frame	1
						TRBV28	F	TRBJ2-3	F	CTGTHYF	in-frame	1
						TRBV28	F	TRBJ2-3	F	CTGGGGTYFTDTQYF	in-frame	1
						TRBV28	F	TRBJ2-3	F	CTFVSAAGAPTAQIRS**F	out-of-frame	1
						TRBV28	F	TRBJ2-3	F	CTFGAAARASTSKTRS**F	out-of-frame	1
						TRBV28	F	TRBJ2-3	F	CTETQYF	in-frame	1
						TRBV28	F	TRBJ2-3	F	CTDTR.F	out-of-frame	1
						TRBV28	F	TRBJ2-3	F	CTDTQYL	in-frame	1
						TRBV28	F	TRBJ2-3	F	CTCVTDTQYF	in-frame	1
						TRBV28	F	TRBJ2-3	F	CTCGGGTDFTDTQYF	in-frame	1
						TRBV28	F	TRBJ2-3	F	CTAVPVEGAPTAQIRS**F	out-of-frame	1
						TRBV28	F	TRBJ2-3	F	CTAVAEGGTTGLKSS**F	out-of-frame	1
						TRBV28	F	TRBJ2-3	F	CTAVAAGGAPTSKTRS**F	out-of-frame	1
						TRBV28	F	TRBJ2-3	F	CTAVAAERETT**TDEQYF	out-of-frame	1
						TRBV28	F	TRBJ2-3	F	CTAVAAERDRSYPTSS**F	out-of-frame	1
						TRBV28	F	TRBJ2-3	F	CTAVAAEGAPTSQIRS**F	out-of-frame	1
						TRBV28	F	TRBJ2-3	F	CTARQSEAGPPSQIRS**F	out-of-frame	1
						TRBV28	F	TRBJ2-3	F	CTAGSSESAFTRQMRS**F	out-of-frame	1
						TRBV28	F	TRBJ2-3	F	CTAAPA**GGT.FTDTQYF	out-of-frame	1
						TRBV28	F	TRBJ2-3	F	CTAAAEGGTRGQKHS**F	out-of-frame	1
						TRBV28	F	TRBJ2-3	F	CTAAAEGAPTAQIRS**F	out-of-frame	1
						TRBV28	F	TRBJ2-3	F	CTAAAAGGAGKPKIRS**F	out-of-frame	1
						TRBV28	F	TRBJ2-3	F	CTAAAAEGGPNPTIRS**F	out-of-frame	1
						TRBV28	F	TRBJ2-3	F	CTAAAAEGDPTSQIRS**F	out-of-frame	1
						TRBV28	F	TRBJ2-3	F	CSYCIDTQYF	in-frame	1
						TRBV28	F	TRBJ2-3	F	CSVVAA**GGTDVTDTQYF	out-of-frame	1
						TRBV28	F	TRBJ2-3	F	CSVGES.YTGKLYF	out-of-frame	1
						TRBV28	F	TRBJ2-3	F	CSVAPAEGAPTPQIRS**F	out-of-frame	1
						TRBV28	F	TRBJ2-3	F	CSVAGMCATDMQYF	in-frame	1
						TRBV28	F	TRBJ2-3	F	CSVAAEAGTTGEIRS**F	out-of-frame	1
						TRBV28	F	TRBJ2-3	F	CSVAAEAART**TDTQYF	out-of-frame	1
						TRBV28	F	TRBJ2-3	F	CSVAAAEGAPKSKIRS**F	out-of-frame	1
						TRBV28	F	TRBJ2-3	F	CSTVAVEGATT**TDTQYF	out-of-frame	1
						TRBV28	F	TRBJ2-3	F	CSTVAAEAGPRGQINS**F	out-of-frame	1
						TRBV28	F	TRBJ2-3	F	CSTVAAAAATPAQISS**F	out-of-frame	1
						TRBV28	F	TRBJ2-3	F	CSTLPAEGWPAGRLQS**F	out-of-frame	1
						TRBV28	F	TRBJ2-3	F	CSTLAPAVGTTAPIRS**F	out-of-frame	1
						TRBV28	F	TRBJ2-3	F	CSTHPQYF	in-frame	1
						TRBV28	F	TRBJ2-3	F	CSTAAAEGATS**RDKQYF	out-of-frame	1
						TRBV28	F	TRBJ2-3	F	CSTAAAAGGAPTSKIRS**F	out-of-frame	1
						TRBV28	F	TRBJ2-3	F	CSTAAAAGATT**TDTLYF	out-of-frame	1
						TRBV28	F	TRBJ2-3	F	CSSVVPAEREPI**TDTQYF	out-of-frame	1
						TRBV28	F	TRBJ2-3	F	CSSVPAEGAQTAQIRS**F	out-of-frame	1
						TRBV28	F	TRBJ2-3	F	CSSRGGTYDTETQYF	in-frame	1
						TRBV28	F	TRBJ2-3	F	CSSRGGTCVTDAQYF	in-frame	1
						TRBV28	F	TRBJ2-3	F	CSSLPAEALPSQQIRI**F	out-of-frame	1
						TRBV28	F	TRBJ2-3	F	CSSGRRSCVTDTQYF	in-frame	1
						TRBV28	F	TRBJ2-3	F	CSSGRGTYITDTQYF	in-frame	1
						TRBV28	F	TRBJ2-3	F	CSSGRGACFTDTQYF	in-frame	1
						TRBV28	F	TRBJ2-3	F	CSSGPAEGGCESKTRS**F	out-of-frame	1
						TRBV28	F	TRBJ2-3	F	CSSGGRNNCTDTLYF	in-frame	1
						TRBV28	F	TRBJ2-3	F	CSSGGRAYFKSTQVF	in-frame	1
						TRBV28	F	TRBJ2-3	F	CSSGGGTYVTDTQYF	in-frame	1
						TRBV28	F	TRBJ2-3	F	CSSGGGTYVTDEQYF	in-frame	1
						TRBV28	F	TRBJ2-3	F	CSSGGGTYSSDT.DF	out-of-frame	1
						TRBV28	F	TRBJ2-3	F	CSSGGGTYNTDKQYF	in-frame	1
						TRBV28	F	TRBJ2-3	F	CSSGGGTYLTDTQYF	in-frame	1
						TRBV28	F	TRBJ2-3	F	CSSGGGTYGTETQYF	in-frame	1
						TRBV28	F	TRBJ2-3	F	CSSGGGTYFTETQYF	in-frame	1
						TRBV28	F	TRBJ2-3	F	CSSGGGTYFTDTHYF	in-frame	1
						TRBV28	F	TRBJ2-3	F	CSSGGGTYDTDKQYF	in-frame	1
						TRBV28	F	TRBJ2-3	F	CSSGGGTTCTDTQYF	in-frame	1
						TRBV28	F	TRBJ2-3	F	CSSGGGTNGTETQYF	in-frame	1
						TRBV28	F	TRBJ2-3	F	CSSGGGTKFTETQYF	in-frame	1
						TRBV28	F	TRBJ2-3	F	CSSGGGTFFRDTKYF	in-frame	1
						TRBV28	F	TRBJ2-3	F	CSSGGGTEVTNTQYF	in-frame	1
						TRBV28	F	TRBJ2-3	F	CSSGGGTDFTETQYF	in-frame	1
						TRBV28	F	TRBJ2-3	F	CSSGGGTCFTDTQYF	in-frame	1
						TRBV28	F	TRBJ2-3	F	CSSGGGTCCTETQYF	in-frame	1
						TRBV28	F	TRBJ2-3	F	CSSGGGT.ITDTQYF	out-of-frame	1
						TRBV28	F	TRBJ2-3	F	CSSGGGS.FKDTQYF	out-of-frame	1
						TRBV28	F	TRBJ2-3	F	CSSGGGNYFTDTQYF	in-frame	1
						TRBV28	F	TRBJ2-3	F	CSSGGGNSFTEKQYF	in-frame	1
						TRBV28	F	TRBJ2-3	F	CSSGGGKYFTYTQYF	in-frame	1
						TRBV28	F	TRBJ2-3	F	CSSGGGKYFTDTQYF	in-frame	1
						TRBV28	F	TRBJ2-3	F	CSSGGGIYLTETQYF	in-frame	1
						TRBV28	F	TRBJ2-3	F	CSSGGGAYGTDTQYF	in-frame	1
						TRBV28	F	TRBJ2-3	F	CSSGGDAYFKDTQYF	in-frame	1
						TRBV28	F	TRBJ2-3	F	CSSGGATYFTDTQYS	in-frame	1
						TRBV28	F	TRBJ2-3	F	CSSGAGTNWKETQYF	in-frame	1
						TRBV28	F	TRBJ2-3	F	CSSGAGTNFKDTQYF	in-frame	1
						TRBV28	F	TRBJ2-3	F	CSSFPAEGAPTSPVPS**F	out-of-frame	1
						TRBV28	F	TRBJ2-3	F	CSSEGGTYFTDTQYF	in-frame	1
						TRBV28	F	TRBJ2-3	F	CSSDRGGGAYFTDTQYF	in-frame	1
						TRBV28	F	TRBJ2-3	F	CSS.GGTYFTVT.YF	out-of-frame	1
						TRBV28	F	TRBJ2-3	F	CSRSRNYITDKQFF	in-frame	1
						TRBV28	F	TRBJ2-3	F	CSRRGPPYFTDTQYF	in-frame	1
						TRBV28	F	TRBJ2-3	F	CSRKRCLLHRDPV*F	out-of-frame	1
						TRBV28	F	TRBJ2-3	F	CSRGGTYFTDTQYF	in-frame	1
						TRBV28	F	TRBJ2-3	F	CSRGGGTYFTDTQYF	in-frame	1
						TRBV28	F	TRBJ2-3	F	CSRDR**IRVRIPFTDMQYF	out-of-frame	1
						TRBV28	F	TRBJ2-3	F	CSPGPGGGGPYSTIRS**F	out-of-frame	1
						TRBV28	F	TRBJ2-3	F	CSLGPAEGAPTSQIRS**F	out-of-frame	1
						TRBV28	F	TRBJ2-3	F	CSLGPADGARTSQMSS**F	out-of-frame	1
						TRBV28	F	TRBJ2-3	F	CSKGQLMRVRTSQIRS**F	out-of-frame	1
						TRBV28	F	TRBJ2-3	F	CSIVAAEAKTIAPIRS**F	out-of-frame	1
						TRBV28	F	TRBJ2-3	F	CSGSRGANSTDTQYF	in-frame	1
						TRBV28	F	TRBJ2-3	F	CSGSGGTSVTDTQYF	in-frame	1
						TRBV28	F	TRBJ2-3	F	CSGSGGTSCTDTQYF	in-frame	1
						TRBV28	F	TRBJ2-3	F	CSGSGDTHCTDTQYF	in-frame	1
						TRBV28	F	TRBJ2-3	F	CSGRGTYWTSKQYF	in-frame	1
						TRBV28	F	TRBJ2-3	F	CSGRGGTYSTDKLYF	in-frame	1
						TRBV28	F	TRBJ2-3	F	CSGRGGTNLKDTQYF	in-frame	1
						TRBV28	F	TRBJ2-3	F	CSGRGGNYFTDTQYF	in-frame	1
						TRBV28	F	TRBJ2-3	F	CSGGRTYCTDTQYF	in-frame	1
						TRBV28	F	TRBJ2-3	F	CSGGGRTYFTDTQYF	in-frame	1
						TRBV28	F	TRBJ2-3	F	CSGGGIYVTDTQYF	in-frame	1
						TRBV28	F	TRBJ2-3	F	CSCGGGTYFTDTQSF	in-frame	1
						TRBV28	F	TRBJ2-3	F	CSAVVEGARTAQISS**F	out-of-frame	1
						TRBV28	F	TRBJ2-3	F	CSAVPAVGAPTSQIRS**F	out-of-frame	1
						TRBV28	F	TRBJ2-3	F	CSAVPAERVPFSHIRS**F	out-of-frame	1
						TRBV28	F	TRBJ2-3	F	CSAVAAGGAATSKIRS**F	out-of-frame	1
						TRBV28	F	TRBJ2-3	F	CSAPPAEGAPNSQTCS**F	out-of-frame	1
						TRBV28	F	TRBJ2-3	F	CSAMPAGGTQTSQIRS**F	out-of-frame	1
						TRBV28	F	TRBJ2-3	F	CSAAPEGGPTGQISS**F	out-of-frame	1
						TRBV28	F	TRBJ2-3	F	CSAAPAEGAPISPIRS**F	out-of-frame	1
						TRBV28	F	TRBJ2-3	F	CSAAAESGTRGEKNS**F	out-of-frame	1
						TRBV28	F	TRBJ2-3	F	CRRRGNLLHR*KQYF	out-of-frame	1
						TRBV28	F	TRBJ2-3	F	CRGGGNYLTSTQ.F	out-of-frame	1
						TRBV28	F	TRBJ2-3	F	CRFASGGGTYVTDAQYF	in-frame	1
						TRBV28	F	TRBJ2-3	F	CR.VSGGGTYFTDTQYF	out-of-frame	1
						TRBV28	F	TRBJ2-3	F	CR.ASGGGPYFTETQYF	out-of-frame	1
						TRBV28	F	TRBJ2-3	F	CQWGGDITTRYAV*F	out-of-frame	1
						TRBV28	F	TRBJ2-3	F	CQRRGHLRQRYSV*F	out-of-frame	1
						TRBV28	F	TRBJ2-3	F	CQRRGHLRHRYAV*F	out-of-frame	1
						TRBV28	F	TRBJ2-3	F	CQRRGHLLHRCAV*F	out-of-frame	1
						TRBV28	F	TRBJ2-3	F	CQRRGDTGYLYAV*F	out-of-frame	1
						TRBV28	F	TRBJ2-3	F	CQRKGNLLHEYEV*F	out-of-frame	1
						TRBV28	F	TRBJ2-3	F	CQRGGTYFTDTQYF	in-frame	1
						TRBV28	F	TRBJ2-3	F	CQRGGHHVTDTQYF	in-frame	1
						TRBV28	F	TRBJ2-3	F	CQLIRLRIPGGTDFTDAQYF	in-frame	1
						TRBV28	F	TRBJ2-3	F	CQLGGHGSHRYAV*F	out-of-frame	1
						TRBV28	F	TRBJ2-3	F	CQGKGHLLHRYAV*F	out-of-frame	1
						TRBV28	F	TRBJ2-3	F	CPTGRRTYFTDTQYS	in-frame	1
						TRBV28	F	TRBJ2-3	F	CPSWQGGGQPLPRYAV*F	out-of-frame	1
						TRBV28	F	TRBJ2-3	F	CPSGQARGHLLHRYAV*F	out-of-frame	1
						TRBV28	F	TRBJ2-3	F	CPSGGGTFFTDTQYF	in-frame	1
						TRBV28	F	TRBJ2-3	F	CPSGGGK.FTDTQYF	out-of-frame	1
						TRBV28	F	TRBJ2-3	F	CPRRGRLWRRCAE*F	out-of-frame	1
						TRBV28	F	TRBJ2-3	F	CPRGGGN.FADEQYF	out-of-frame	1
						TRBV28	F	TRBJ2-3	F	CPRGAH*ENTDTQYF	out-of-frame	1
						TRBV28	F	TRBJ2-3	F	CPPGPRRGHLLHRYAV*F	out-of-frame	1
						TRBV28	F	TRBJ2-3	F	CPLGPRRGHLLPRYAV*F	out-of-frame	1
						TRBV28	F	TRBJ2-3	F	CPLGPRGGHLLHRYAV*F	out-of-frame	1
						TRBV28	F	TRBJ2-3	F	CPAEGAPTSQIRS**F	out-of-frame	1
						TRBV28	F	TRBJ2-3	F	CNSPPAEGAPTSQIRS**F	out-of-frame	1
						TRBV28	F	TRBJ2-3	F	CNSGGGTYFTATQYF	in-frame	1
						TRBV28	F	TRBJ2-3	F	CNHLGRHLMQTAAA*F	out-of-frame	1
						TRBV28	F	TRBJ2-3	F	CMSAEGAAPSQRRS**F	out-of-frame	1
						TRBV28	F	TRBJ2-3	F	CMRDS.YDSEFPYFTDAQYF	out-of-frame	1
						TRBV28	F	TRBJ2-3	F	CMRDS*NTTPNAPDTQYF	out-of-frame	1
						TRBV28	F	TRBJ2-3	F	CLTDSEFF	in-frame	1
						TRBV28	F	TRBJ2-3	F	CLSGDGTDVTDTQYF	in-frame	1
						TRBV28	F	TRBJ2-3	F	CLRMGEPAACFFF*F	out-of-frame	1
						TRBV28	F	TRBJ2-3	F	CLRDSGRGTYFTDTQYL	in-frame	1
						TRBV28	F	TRBJ2-3	F	CKRQLIRLRIPFTDTQYF	in-frame	1
						TRBV28	F	TRBJ2-3	F	CKGGGTYFTDTQYF	in-frame	1
						TRBV28	F	TRBJ2-3	F	CISKSANTTPNSRNFFTDAQYF	in-frame	1
						TRBV28	F	TRBJ2-3	F	CISI.ASGGGT.FTDTQYF	out-of-frame	1
						TRBV28	F	TRBJ2-3	F	CISAAAETTTTQRRS**F	out-of-frame	1
						TRBV28	F	TRBJ2-3	F	CIRVSSFDSEFPSQMRS**F	out-of-frame	1
						TRBV28	F	TRBJ2-3	F	CIRST**IRLRSPYFTDTQYF	out-of-frame	1
						TRBV28	F	TRBJ2-3	F	CIRGS.YESEFPFTDTQYF	out-of-frame	1
						TRBV28	F	TRBJ2-3	F	CIRDS.YDSEFPYFTDTQYF	out-of-frame	1
						TRBV28	F	TRBJ2-3	F	CIRDS.YDSEFPQAVSTDTQYF	out-of-frame	1
						TRBV28	F	TRBJ2-3	F	CIRDS.YDSEFPLGLQAMSTDTQYF	out-of-frame	1
						TRBV28	F	TRBJ2-3	F	CIRDS.YDSEFPFTDKQYF	out-of-frame	1
						TRBV28	F	TRBJ2-3	F	CIRDS.YDSECPYFTDTQYF	out-of-frame	1
						TRBV28	F	TRBJ2-3	F	CIRDS*NTTPNSRTYFTDTQYF	out-of-frame	1
						TRBV28	F	TRBJ2-3	F	CIRDS*NTTPNSRGTYLTDTQYF	out-of-frame	1
						TRBV28	F	TRBJ2-3	F	CIRDS*NTTPNSRGTYFTDTQYF	out-of-frame	1
						TRBV28	F	TRBJ2-3	F	CIRDS**IRLRIPSTDTQYF	out-of-frame	1
						TRBV28	F	TRBJ2-3	F	CIRDS**IRLRIPASGGGTYFTDTQYF	out-of-frame	1
						TRBV28	F	TRBJ2-3	F	CIRDS**IRLEFPFTDTQYF	out-of-frame	1
						TRBV28	F	TRBJ2-3	F	CIRDRSYDSEFPSQTRS**F	out-of-frame	1
						TRBV28	F	TRBJ2-3	F	CIRDR**IRLRIPGTYFTDTQYF	out-of-frame	1
						TRBV28	F	TRBJ2-3	F	CIKRQLIRLRIPDTQYF	in-frame	1
						TRBV28	F	TRBJ2-3	F	CIETAKSTPNSPAEGAPTSQIRS**F	out-of-frame	1
						TRBV28	F	TRBJ2-3	F	CHRRGRLLHRYAV*F	out-of-frame	1
						TRBV28	F	TRBJ2-3	F	CHRPPDCQHRYAV*F	out-of-frame	1
						TRBV28	F	TRBJ2-3	F	CHRMAHLFHRYSV*F	out-of-frame	1
						TRBV28	F	TRBJ2-3	F	CHGSAGCQHRYAV*F	out-of-frame	1
						TRBV28	F	TRBJ2-3	F	CGYGGGTYFAGKQYF	in-frame	1
						TRBV28	F	TRBJ2-3	F	CGTGGRNYFTDKQYF	in-frame	1
						TRBV28	F	TRBJ2-3	F	CGTGGGAYFTDTQYF	in-frame	1
						TRBV28	F	TRBJ2-3	F	CGTGGGAYDANTQYF	in-frame	1
						TRBV28	F	TRBJ2-3	F	CGSVGGTYVTDTQYF	in-frame	1
						TRBV28	F	TRBJ2-3	F	CGSVGGTYFTDTQYF	in-frame	1
						TRBV28	F	TRBJ2-3	F	CGSVGGT.VTDMQYF	out-of-frame	1
						TRBV28	F	TRBJ2-3	F	CGSVGGS.GTDKQYF	out-of-frame	1
						TRBV28	F	TRBJ2-3	F	CGSVGGRYFTDTQYF	in-frame	1
						TRBV28	F	TRBJ2-3	F	CGSVGDTYFKDTQYF	in-frame	1
						TRBV28	F	TRBJ2-3	F	CGSSGGTYFTDTQYF	in-frame	1
						TRBV28	F	TRBJ2-3	F	CGSRSRTYFRETQYF	in-frame	1
						TRBV28	F	TRBJ2-3	F	CGSRRGTYLTDTQYF	in-frame	1
						TRBV28	F	TRBJ2-3	F	CGSRGGTYFTETQYF	in-frame	1
						TRBV28	F	TRBJ2-3	F	CGSRGGTYFTDTQYF	in-frame	1
						TRBV28	F	TRBJ2-3	F	CGSRGGTYFTDTLYF	in-frame	1
						TRBV28	F	TRBJ2-3	F	CGSRGGTNFTDTQYF	in-frame	1
						TRBV28	F	TRBJ2-3	F	CGSRGGTNCTETQYF	in-frame	1
						TRBV28	F	TRBJ2-3	F	CGSRGGT.ITDKLYF	out-of-frame	1
						TRBV28	F	TRBJ2-3	F	CGSRGGNYN.DTQYF	out-of-frame	1
						TRBV28	F	TRBJ2-3	F	CGSRGGDYFTDTQYF	in-frame	1
						TRBV28	F	TRBJ2-3	F	CGSGVGTYDTETQYF	in-frame	1
						TRBV28	F	TRBJ2-3	F	CGSGV.TSAKDTPYF	out-of-frame	1
						TRBV28	F	TRBJ2-3	F	CGSGSGICVKDTQYF	in-frame	1
						TRBV28	F	TRBJ2-3	F	CGSGRSTYFTDTQYF	in-frame	1
						TRBV28	F	TRBJ2-3	F	CGSGRGTYFTDTQYF	in-frame	1
						TRBV28	F	TRBJ2-3	F	CGSGRGTYFTDKQYF	in-frame	1
						TRBV28	F	TRBJ2-3	F	CGSGRGTSCTETQFF	in-frame	1
						TRBV28	F	TRBJ2-3	F	CGSGGVTYFTDTQYF	in-frame	1
						TRBV28	F	TRBJ2-3	F	CGSGGVS.LTETQYF	out-of-frame	1
						TRBV28	F	TRBJ2-3	F	CGSGGSGYVTDKAYF	in-frame	1
						TRBV28	F	TRBJ2-3	F	CGSGGRTYVTAAEYF	in-frame	1
						TRBV28	F	TRBJ2-3	F	CGSGGRTYNTDTQYF	in-frame	1
						TRBV28	F	TRBJ2-3	F	CGSGGRTYFTDTQYF	in-frame	1
						TRBV28	F	TRBJ2-3	F	CGSGGRAYFTDTQYF	in-frame	1
						TRBV28	F	TRBJ2-3	F	CGSGGPTYFTDTQYF	in-frame	1
						TRBV28	F	TRBJ2-3	F	CGSGGGTYYTDKQYF	in-frame	1
						TRBV28	F	TRBJ2-3	F	CGSGGGTYYNAKPYF	in-frame	1
						TRBV28	F	TRBJ2-3	F	CGSGGGTYYKDTQYF	in-frame	1
						TRBV28	F	TRBJ2-3	F	CGSGGGTYWTDTQYF	in-frame	1
						TRBV28	F	TRBJ2-3	F	CGSGGGTYVTNTQ.F	out-of-frame	1
						TRBV28	F	TRBJ2-3	F	CGSGGGTYVTETQYF	in-frame	1
						TRBV28	F	TRBJ2-3	F	CGSGGGTYVTDTEYF	in-frame	1
						TRBV28	F	TRBJ2-3	F	CGSGGGTYVTDKQYF	in-frame	1
						TRBV28	F	TRBJ2-3	F	CGSGGGTYSTETQYF	in-frame	1
						TRBV28	F	TRBJ2-3	F	CGSGGGTYSTDTQYF	in-frame	1
						TRBV28	F	TRBJ2-3	F	CGSGGGTYLTNTQDF	in-frame	1
						TRBV28	F	TRBJ2-3	F	CGSGGGTYLTNSQYF	in-frame	1
						TRBV28	F	TRBJ2-3	F	CGSGGGTYITETQYF	in-frame	1
						TRBV28	F	TRBJ2-3	F	CGSGGGTYITDTQYF	in-frame	1
						TRBV28	F	TRBJ2-3	F	CGSGGGTYFTYTQYF	in-frame	1
						TRBV28	F	TRBJ2-3	F	CGSGGGTYFTYKQYF	in-frame	1
						TRBV28	F	TRBJ2-3	F	CGSGGGTYFTGTEYF	in-frame	1
						TRBV28	F	TRBJ2-3	F	CGSGGGTYFTDTQHF	in-frame	1
						TRBV28	F	TRBJ2-3	F	CGSGGGTYFTDTPYF	in-frame	1
						TRBV28	F	TRBJ2-3	F	CGSGGGTYFTDMQ.F	out-of-frame	1
						TRBV28	F	TRBJ2-3	F	CGSGGGTYFTDKEFF	in-frame	1
						TRBV28	F	TRBJ2-3	F	CGSGGGTYFTDAQYF	in-frame	1
						TRBV28	F	TRBJ2-3	F	CGSGGGTYFSDTQYF	in-frame	1
						TRBV28	F	TRBJ2-3	F	CGSGGGTYFRDTQYF	in-frame	1
						TRBV28	F	TRBJ2-3	F	CGSGGGTYFPDAQYF	in-frame	1
						TRBV28	F	TRBJ2-3	F	CGSGGGTYFKETQYF	in-frame	1
						TRBV28	F	TRBJ2-3	F	CGSGGGTYFKDTKYF	in-frame	1
						TRBV28	F	TRBJ2-3	F	CGSGGGTYFKDKQYF	in-frame	1
						TRBV28	F	TRBJ2-3	F	CGSGGGTYFADTPYF	in-frame	1
						TRBV28	F	TRBJ2-3	F	CGSGGGTYDADKEYF	in-frame	1
						TRBV28	F	TRBJ2-3	F	CGSGGGTYCTDEQYF	in-frame	1
						TRBV28	F	TRBJ2-3	F	CGSGGGTYCKDTQYF	in-frame	1
						TRBV28	F	TRBJ2-3	F	CGSGGGTYCADTQYF	in-frame	1
						TRBV28	F	TRBJ2-3	F	CGSGGGTTFTDKQYF	in-frame	1
						TRBV28	F	TRBJ2-3	F	CGSGGGTSLTDTQYF	in-frame	1
						TRBV28	F	TRBJ2-3	F	CGSGGGTSGTETQYF	in-frame	1
						TRBV28	F	TRBJ2-3	F	CGSGGGTSFTETQYF	in-frame	1
						TRBV28	F	TRBJ2-3	F	CGSGGGTSFTDTQYF	in-frame	1
						TRBV28	F	TRBJ2-3	F	CGSGGGTNLTDTQYF	in-frame	1
						TRBV28	F	TRBJ2-3	F	CGSGGGTNCTDTQYF	in-frame	1
						TRBV28	F	TRBJ2-3	F	CGSGGGTLFTNKQFF	in-frame	1
						TRBV28	F	TRBJ2-3	F	CGSGGGTFFTDTQYF	in-frame	1
						TRBV28	F	TRBJ2-3	F	CGSGGGTELTDTQYF	in-frame	1
						TRBV28	F	TRBJ2-3	F	CGSGGGTEFTDTQYF	in-frame	1
						TRBV28	F	TRBJ2-3	F	CGSGGGTEFKNTQYF	in-frame	1
						TRBV28	F	TRBJ2-3	F	CGSGGGTEFKDTQYF	in-frame	1
						TRBV28	F	TRBJ2-3	F	CGSGGGTDSTDTQYF	in-frame	1
						TRBV28	F	TRBJ2-3	F	CGSGGGTDFTYTQYF	in-frame	1
						TRBV28	F	TRBJ2-3	F	CGSGGGTCFTETQYF	in-frame	1
						TRBV28	F	TRBJ2-3	F	CGSGGGTCFTDTQYF	in-frame	1
						TRBV28	F	TRBJ2-3	F	CGSGGGTACTDTQYF	in-frame	1
						TRBV28	F	TRBJ2-3	F	CGSGGGT.STDTQYF	out-of-frame	1
						TRBV28	F	TRBJ2-3	F	CGSGGGT.SKDTQYF	out-of-frame	1
						TRBV28	F	TRBJ2-3	F	CGSGGGT.FYDTQFF	out-of-frame	1
						TRBV28	F	TRBJ2-3	F	CGSGGGT.FTETQYF	out-of-frame	1
						TRBV28	F	TRBJ2-3	F	CGSGGGT.FKDTQYF	out-of-frame	1
						TRBV28	F	TRBJ2-3	F	CGSGGGSYVADTHYF	in-frame	1
						TRBV28	F	TRBJ2-3	F	CGSGGGSYFTDTQYF	in-frame	1
						TRBV28	F	TRBJ2-3	F	CGSGGGSECKDEQYF	in-frame	1
						TRBV28	F	TRBJ2-3	F	CGSGGGSDITDTQYF	in-frame	1
						TRBV28	F	TRBJ2-3	F	CGSGGGS.VKDTQYF	out-of-frame	1
						TRBV28	F	TRBJ2-3	F	CGSGGGS.FTDTQYF	out-of-frame	1
						TRBV28	F	TRBJ2-3	F	CGSGGGS.FKDTQYF	out-of-frame	1
						TRBV28	F	TRBJ2-3	F	CGSGGGR.FTDTQYF	out-of-frame	1
						TRBV28	F	TRBJ2-3	F	CGSGGGNYYKDTQYF	in-frame	1
						TRBV28	F	TRBJ2-3	F	CGSGGGNYVEETQHF	in-frame	1
						TRBV28	F	TRBJ2-3	F	CGSGGGNYLTDTQYF	in-frame	1
						TRBV28	F	TRBJ2-3	F	CGSGGGNYFTETQYF	in-frame	1
						TRBV28	F	TRBJ2-3	F	CGSGGGNYFTDEQYF	in-frame	1
						TRBV28	F	TRBJ2-3	F	CGSGGGNYFKDTQYF	in-frame	1
						TRBV28	F	TRBJ2-3	F	CGSGGGNYCTDTQYF	in-frame	1
						TRBV28	F	TRBJ2-3	F	CGSGGGNYCTDTKYF	in-frame	1
						TRBV28	F	TRBJ2-3	F	CGSGGGNYCTDKQYF	in-frame	1
						TRBV28	F	TRBJ2-3	F	CGSGGGNKWTDTQYF	in-frame	1
						TRBV28	F	TRBJ2-3	F	CGSGGGNDFTDTQYF	in-frame	1
						TRBV28	F	TRBJ2-3	F	CGSGGGN.LTDKQYF	out-of-frame	1
						TRBV28	F	TRBJ2-3	F	CGSGGGN.CTDTQYF	out-of-frame	1
						TRBV28	F	TRBJ2-3	F	CGSGGGN.CTDKQYF	out-of-frame	1
						TRBV28	F	TRBJ2-3	F	CGSGGGKYNNDKQYF	in-frame	1
						TRBV28	F	TRBJ2-3	F	CGSGGGKYLTDKQYF	in-frame	1
						TRBV28	F	TRBJ2-3	F	CGSGGGKYITDTQYF	in-frame	1
						TRBV28	F	TRBJ2-3	F	CGSGGGKYFNDTQYF	in-frame	1
						TRBV28	F	TRBJ2-3	F	CGSGGGKFFTDKQYF	in-frame	1
						TRBV28	F	TRBJ2-3	F	CGSGGGKDYTDTQYF	in-frame	1
						TRBV28	F	TRBJ2-3	F	CGSGGGKDFTDTQYF	in-frame	1
						TRBV28	F	TRBJ2-3	F	CGSGGGIYFTDTQYF	in-frame	1
						TRBV28	F	TRBJ2-3	F	CGSGGGICFKDTQYF	in-frame	1
						TRBV28	F	TRBJ2-3	F	CGSGGGGKSKETQYF	in-frame	1
						TRBV28	F	TRBJ2-3	F	CGSGGGAYWTDTQYF	in-frame	1
						TRBV28	F	TRBJ2-3	F	CGSGGGAYFTDTQHF	in-frame	1
						TRBV28	F	TRBJ2-3	F	CGSGGGAYCTETQYF	in-frame	1
						TRBV28	F	TRBJ2-3	F	CGSGGGADYTDTQYF	in-frame	1
						TRBV28	F	TRBJ2-3	F	CGSGGFNYFKDTQYF	in-frame	1
						TRBV28	F	TRBJ2-3	F	CGSGGDTYVTETQYF	in-frame	1
						TRBV28	F	TRBJ2-3	F	CGSGGDTYFTDMQYF	in-frame	1
						TRBV28	F	TRBJ2-3	F	CGSGGDTEVKDTQYF	in-frame	1
						TRBV28	F	TRBJ2-3	F	CGSGGDTDVTDTQYF	in-frame	1
						TRBV28	F	TRBJ2-3	F	CGSGGDSYVTNTQYF	in-frame	1
						TRBV28	F	TRBJ2-3	F	CGSGGDAYFTDTQYF	in-frame	1
						TRBV28	F	TRBJ2-3	F	CGSGGATSGSDTQYF	in-frame	1
						TRBV28	F	TRBJ2-3	F	CGSGEGTYCRDTQYF	in-frame	1
						TRBV28	F	TRBJ2-3	F	CGSGAGTYFTDTQYF	in-frame	1
						TRBV28	F	TRBJ2-3	F	CGSGAGTYCTDTQYF	in-frame	1
						TRBV28	F	TRBJ2-3	F	CGSGAGNYGTDT.YF	out-of-frame	1
						TRBV28	F	TRBJ2-3	F	CGSEFPFTDTQYF	in-frame	1
						TRBV28	F	TRBJ2-3	F	CGS.GGTYFTDTQYF	out-of-frame	1
						TRBV28	F	TRBJ2-3	F	CGS.GGKDFTDTQYF	out-of-frame	1
						TRBV28	F	TRBJ2-3	F	CGS.GGAYFTDTQYF	out-of-frame	1
						TRBV28	F	TRBJ2-3	F	CGRRGGTYFKETQYF	in-frame	1
						TRBV28	F	TRBJ2-3	F	CGRGRGAVFTDTQYF	in-frame	1
						TRBV28	F	TRBJ2-3	F	CGRGGSTYFTNAQYF	in-frame	1
						TRBV28	F	TRBJ2-3	F	CGRGGGTYFTDTQYF	in-frame	1
						TRBV28	F	TRBJ2-3	F	CGRGGGTFFTDTQYF	in-frame	1
						TRBV28	F	TRBJ2-3	F	CGRGEGTYFTDTQYF	in-frame	1
						TRBV28	F	TRBJ2-3	F	CGIGGGRYVTNTQYF	in-frame	1
						TRBV28	F	TRBJ2-3	F	CGGRGRAYCTDTPFF	in-frame	1
						TRBV28	F	TRBJ2-3	F	CGGRGGTNGKDTQYF	in-frame	1
						TRBV28	F	TRBJ2-3	F	CGGGRGTDISDAQYF	in-frame	1
						TRBV28	F	TRBJ2-3	F	CGGGGRNYLTDTQYF	in-frame	1
						TRBV28	F	TRBJ2-3	F	CGGGGGTYYTDTQYF	in-frame	1
						TRBV28	F	TRBJ2-3	F	CGGGGGTYVTETQYF	in-frame	1
						TRBV28	F	TRBJ2-3	F	CGGGGGTYVTDTQYF	in-frame	1
						TRBV28	F	TRBJ2-3	F	CGGGGGTYVKDTQYF	in-frame	1
						TRBV28	F	TRBJ2-3	F	CGGGGGTYFADTQYF	in-frame	1
						TRBV28	F	TRBJ2-3	F	CGGGGGTYDTETQYF	in-frame	1
						TRBV28	F	TRBJ2-3	F	CGGGGGTCGTETQYF	in-frame	1
						TRBV28	F	TRBJ2-3	F	CGGGGGTCFTDTQYF	in-frame	1
						TRBV28	F	TRBJ2-3	F	CGGGGGSYYTATTYF	in-frame	1
						TRBV28	F	TRBJ2-3	F	CGGGGGAYYADAEYF	in-frame	1
						TRBV28	F	TRBJ2-3	F	CGGGAGTYGKDTQYF	in-frame	1
						TRBV28	F	TRBJ2-3	F	CGGCNFSTDTQYF	in-frame	1
						TRBV28	F	TRBJ2-3	F	CGARGGTYCKDTQYF	in-frame	1
						TRBV28	F	TRBJ2-3	F	CGARGGTNCTDTQYF	in-frame	1
						TRBV28	F	TRBJ2-3	F	CGAGGRTYFTDKQFF	in-frame	1
						TRBV28	F	TRBJ2-3	F	CGAAEGGPPAQTCC**F	out-of-frame	1
						TRBV28	F	TRBJ2-3	F	CFNDAQYF	in-frame	1
						TRBV28	F	TRBJ2-3	F	CESGGGTYFSDTQYF	in-frame	1
						TRBV28	F	TRBJ2-3	F	CESGGGNYFTEKQYF	in-frame	1
						TRBV28	F	TRBJ2-3	F	CES.GGTYFTDTQYF	out-of-frame	1
						TRBV28	F	TRBJ2-3	F	CERGRGTYPTDTQHF	in-frame	1
						TRBV28	F	TRBJ2-3	F	CERGGGT.CTDTQYF	out-of-frame	1
						TRBV28	F	TRBJ2-3	F	CEHGGDT.FTDTQYF	out-of-frame	1
						TRBV28	F	TRBJ2-3	F	CDSRGSTYLTDTQYY	in-frame	1
						TRBV28	F	TRBJ2-3	F	CDSGVGTYFTETQYF	in-frame	1
						TRBV28	F	TRBJ2-3	F	CDSGSGIDITETQYF	in-frame	1
						TRBV28	F	TRBJ2-3	F	CDSGRGTYFTATQYF	in-frame	1
						TRBV28	F	TRBJ2-3	F	CDSGGSTYFTDKQYF	in-frame	1
						TRBV28	F	TRBJ2-3	F	CDSGGSAYLTDTQYF	in-frame	1
						TRBV28	F	TRBJ2-3	F	CDSGGRTYFTETLYF	in-frame	1
						TRBV28	F	TRBJ2-3	F	CDSGGRTYFTDTQYF	in-frame	1
						TRBV28	F	TRBJ2-3	F	CDSGGRTYCTDTQDF	in-frame	1
						TRBV28	F	TRBJ2-3	F	CDSGGRAYCTETQYF	in-frame	1
						TRBV28	F	TRBJ2-3	F	CDSGGGTYYTDTQYF	in-frame	1
						TRBV28	F	TRBJ2-3	F	CDSGGGTYWTDTQYF	in-frame	1
						TRBV28	F	TRBJ2-3	F	CDSGGGTYVTDTQYF	in-frame	1
						TRBV28	F	TRBJ2-3	F	CDSGGGTYSTATQYF	in-frame	1
						TRBV28	F	TRBJ2-3	F	CDSGGGTYITDTQYF	in-frame	1
						TRBV28	F	TRBJ2-3	F	CDSGGGTYFTNTQYF	in-frame	1
						TRBV28	F	TRBJ2-3	F	CDSGGGTYFTDTTYF	in-frame	1
						TRBV28	F	TRBJ2-3	F	CDSGGGTYFTDTQY.	out-of-frame	1
						TRBV28	F	TRBJ2-3	F	CDSGGGTYFTDTKYF	in-frame	1
						TRBV28	F	TRBJ2-3	F	CDSGGGTYFTDR.YF	out-of-frame	1
						TRBV28	F	TRBJ2-3	F	CDSGGGTYFTDKQYL	in-frame	1
						TRBV28	F	TRBJ2-3	F	CDSGGGTYFAGTQYF	in-frame	1
						TRBV28	F	TRBJ2-3	F	CDSGGGTYFADTQYF	in-frame	1
						TRBV28	F	TRBJ2-3	F	CDSGGGTYCTETQYF	in-frame	1
						TRBV28	F	TRBJ2-3	F	CDSGGGTYCTDSQYF	in-frame	1
						TRBV28	F	TRBJ2-3	F	CDSGGGTFLTDTQYF	in-frame	1
						TRBV28	F	TRBJ2-3	F	CDSGGGTDFTETQYF	in-frame	1
						TRBV28	F	TRBJ2-3	F	CDSGGGTDCTETQYF	in-frame	1
						TRBV28	F	TRBJ2-3	F	CDSGGGSYLADTQYF	in-frame	1
						TRBV28	F	TRBJ2-3	F	CDSGGGRDSTQTQYF	in-frame	1
						TRBV28	F	TRBJ2-3	F	CDSGGGNYGKDTQYF	in-frame	1
						TRBV28	F	TRBJ2-3	F	CDSGGGNYFTDKQYF	in-frame	1
						TRBV28	F	TRBJ2-3	F	CDSGGGIYFTETQYF	in-frame	1
						TRBV28	F	TRBJ2-3	F	CDSGGGIYFTDTQYF	in-frame	1
						TRBV28	F	TRBJ2-3	F	CDSGGGAYITHTQHF	in-frame	1
						TRBV28	F	TRBJ2-3	F	CDSGGDTYLRETQYF	in-frame	1
						TRBV28	F	TRBJ2-3	F	CDSGGDTYFTNTQYF	in-frame	1
						TRBV28	F	TRBJ2-3	F	CDSGGAGCFAGAQYF	in-frame	1
						TRBV28	F	TRBJ2-3	F	CDSGAST.LTDTQYF	out-of-frame	1
						TRBV28	F	TRBJ2-3	F	CDSEGGTSFTDTQYS	in-frame	1
						TRBV28	F	TRBJ2-3	F	CDSEFPTYFTDTQYF	in-frame	1
						TRBV28	F	TRBJ2-3	F	CDSEFPRYAV*F	out-of-frame	1
						TRBV28	F	TRBJ2-3	F	CDSAGSTFFKDTQYF	in-frame	1
						TRBV28	F	TRBJ2-3	F	CDSAGGNYFTDTQYF	in-frame	1
						TRBV28	F	TRBJ2-3	F	CDS.GGTYFTDTQYF	out-of-frame	1
						TRBV28	F	TRBJ2-3	F	CDRGVGTY.KDTQYF	out-of-frame	1
						TRBV28	F	TRBJ2-3	F	CDRGGGTYVADTQYF	in-frame	1
						TRBV28	F	TRBJ2-3	F	CDRGGGTYFTETQYF	in-frame	1
						TRBV28	F	TRBJ2-3	F	CDRGGGTYFTDTQ.F	out-of-frame	1
						TRBV28	F	TRBJ2-3	F	CDRGGGTYFTDTHYF	in-frame	1
						TRBV28	F	TRBJ2-3	F	CDRGGGTYFQDTQYF	in-frame	1
						TRBV28	F	TRBJ2-3	F	CDRGGGT.VKDTQYF	out-of-frame	1
						TRBV28	F	TRBJ2-3	F	CDRGGGIYLTDTQYF	in-frame	1
						TRBV28	F	TRBJ2-3	F	CDRGEDTYFTDTQYF	in-frame	1
						TRBV28	F	TRBJ2-3	F	CDKGGGTYSTVPQYF	in-frame	1
						TRBV28	F	TRBJ2-3	F	CDIGGATYFTETQYF	in-frame	1
						TRBV28	F	TRBJ2-3	F	CDGVGGTFSTDTQYF	in-frame	1
						TRBV28	F	TRBJ2-3	F	CDGGRGTYITDTQYF	in-frame	1
						TRBV28	F	TRBJ2-3	F	CDGGGGS.FTEKQYF	out-of-frame	1
						TRBV28	F	TRBJ2-3	F	CCSGRGTNFTDTQYF	in-frame	1
						TRBV28	F	TRBJ2-3	F	CCSGGGTYFTDTEYF	in-frame	1
						TRBV28	F	TRBJ2-3	F	CCSGGGTCFTDTQYF	in-frame	1
						TRBV28	F	TRBJ2-3	F	CCGGGGTYNSDTQYF	in-frame	1
						TRBV28	F	TRBJ2-3	F	CAWGGETYCTETQYF	in-frame	1
						TRBV28	F	TRBJ2-3	F	CATYSKDTQYF	in-frame	1
						TRBV28	F	TRBJ2-3	F	CATQRDEGDLPGQIRS**S	out-of-frame	1
						TRBV28	F	TRBJ2-3	F	CATHEAPCFTDPQYF	in-frame	1
						TRBV28	F	TRBJ2-3	F	CATGGGTYYTDTQYF	in-frame	1
						TRBV28	F	TRBJ2-3	F	CATGGGTYFTDKQYF	in-frame	1
						TRBV28	F	TRBJ2-3	F	CATGGGGNFTDTQYF	in-frame	1
						TRBV28	F	TRBJ2-3	F	CATGGATYFTDTQYF	in-frame	1
						TRBV28	F	TRBJ2-3	F	CATEREKGAPPGQLRS**L	out-of-frame	1
						TRBV28	F	TRBJ2-3	F	CASYPAEGEPTSKIPS**F	out-of-frame	1
						TRBV28	F	TRBJ2-3	F	CASWGGTDFTNTQYF	in-frame	1
						TRBV28	F	TRBJ2-3	F	CASWGCAYFTNTQYF	in-frame	1
						TRBV28	F	TRBJ2-3	F	CASWGAT.VTDEPYF	out-of-frame	1
						TRBV28	F	TRBJ2-3	F	CASVVASCYTDTQYF	in-frame	1
						TRBV28	F	TRBJ2-3	F	CASVGRTYFTAPQYF	in-frame	1
						TRBV28	F	TRBJ2-3	F	CASVGGTYSTNTQYF	in-frame	1
						TRBV28	F	TRBJ2-3	F	CASVGGTYITGEQYF	in-frame	1
						TRBV28	F	TRBJ2-3	F	CASVGGTYFTDAQYF	in-frame	1
						TRBV28	F	TRBJ2-3	F	CASVGGTCFTDTQYF	in-frame	1
						TRBV28	F	TRBJ2-3	F	CASVGDTCVTDTQYF	in-frame	1
						TRBV28	F	TRBJ2-3	F	CASVAGTYFTYTQYF	in-frame	1
						TRBV28	F	TRBJ2-3	F	CASVAAGGAPTSQIRS**F	out-of-frame	1
						TRBV28	F	TRBJ2-3	F	CASSRGT.ILHPQHF	out-of-frame	1
						TRBV28	F	TRBJ2-3	F	CASSGRNYITDKQYF	in-frame	1
						TRBV28	F	TRBJ2-3	F	CASSGPTYATDTQYF	in-frame	1
						TRBV28	F	TRBJ2-3	F	CASSGGTYVTDTQYF	in-frame	1
						TRBV28	F	TRBJ2-3	F	CASSGGTYLTDTQYF	in-frame	1
						TRBV28	F	TRBJ2-3	F	CASSGGTYGKDTQYF	in-frame	1
						TRBV28	F	TRBJ2-3	F	CASSGGTYFRDTQYF	in-frame	1
						TRBV28	F	TRBJ2-3	F	CASSGGTNSTDTQY*W	out-of-frame	1
						TRBV28	F	TRBJ2-3	F	CASSGGTDGSNTQFF	in-frame	1
						TRBV28	F	TRBJ2-3	F	CASSGGTDFSDTQYF	in-frame	1
						TRBV28	F	TRBJ2-3	F	CASSGGTCVRDTQYF	in-frame	1
						TRBV28	F	TRBJ2-3	F	CASSGGTCFTDTQYF	in-frame	1
						TRBV28	F	TRBJ2-3	F	CASRVRTYFTNTQYF	in-frame	1
						TRBV28	F	TRBJ2-3	F	CASRVETYFTDTQYF	in-frame	1
						TRBV28	F	TRBJ2-3	F	CASRSGTYFTDTKYF	in-frame	1
						TRBV28	F	TRBJ2-3	F	CASRRSTYWTETQYF	in-frame	1
						TRBV28	F	TRBJ2-3	F	CASRRRTECTDKLFF	in-frame	1
						TRBV28	F	TRBJ2-3	F	CASRRGTYSTNAQYF	in-frame	1
						TRBV28	F	TRBJ2-3	F	CASRRGTYFTDTQYF	in-frame	1
						TRBV28	F	TRBJ2-3	F	CASRRGTYFLNTQYF	in-frame	1
						TRBV28	F	TRBJ2-3	F	CASRRGTYCTDTQYF	in-frame	1
						TRBV28	F	TRBJ2-3	F	CASRRGTEGTGEQFF	in-frame	1
						TRBV28	F	TRBJ2-3	F	CASRRGTEFTDKEYF	in-frame	1
						TRBV28	F	TRBJ2-3	F	CASRRGT.FTDRQYF	out-of-frame	1
						TRBV28	F	TRBJ2-3	F	CASRRGNNVTDTQ.V	out-of-frame	1
						TRBV28	F	TRBJ2-3	F	CASRREPYFANTQYF	in-frame	1
						TRBV28	F	TRBJ2-3	F	CASRLSIYGTDTEYF	in-frame	1
						TRBV28	F	TRBJ2-3	F	CASRGVTYFTVTSYF	in-frame	1
						TRBV28	F	TRBJ2-3	F	CASRGVTYCTDTEYF	in-frame	1
						TRBV28	F	TRBJ2-3	F	CASRGVAYCTDTRCF	in-frame	1
						TRBV28	F	TRBJ2-3	F	CASRGSKYDTGTQ.I	out-of-frame	1
						TRBV28	F	TRBJ2-3	F	CASRGRTYSTDTQYF	in-frame	1
						TRBV28	F	TRBJ2-3	F	CASRGRTYFKDTQYF	in-frame	1
						TRBV28	F	TRBJ2-3	F	CASRGRTSCTETQYF	in-frame	1
						TRBV28	F	TRBJ2-3	F	CASRGRTNWTDKQYF	in-frame	1
						TRBV28	F	TRBJ2-3	F	CASRGRT.VRETQYF	out-of-frame	1
						TRBV28	F	TRBJ2-3	F	CASRGHLLHRYAV*F	out-of-frame	1
						TRBV28	F	TRBJ2-3	F	CASRGGTYYSDTQYF	in-frame	1
						TRBV28	F	TRBJ2-3	F	CASRGGTYVTETQYF	in-frame	1
						TRBV28	F	TRBJ2-3	F	CASRGGTYVTDTEYF	in-frame	1
						TRBV28	F	TRBJ2-3	F	CASRGGTYVT.PQYF	out-of-frame	1
						TRBV28	F	TRBJ2-3	F	CASRGGTYVKDTQYF	in-frame	1
						TRBV28	F	TRBJ2-3	F	CASRGGTYLTDTQYF	in-frame	1
						TRBV28	F	TRBJ2-3	F	CASRGGTYITDTQYF	in-frame	1
						TRBV28	F	TRBJ2-3	F	CASRGGTYGTNTQYF	in-frame	1
						TRBV28	F	TRBJ2-3	F	CASRGGTYFTNTQYF	in-frame	1
						TRBV28	F	TRBJ2-3	F	CASRGGTYFTDTQYL	in-frame	1
						TRBV28	F	TRBJ2-3	F	CASRGGTYFTDTLYF	in-frame	1
						TRBV28	F	TRBJ2-3	F	CASRGGTYFTDT.YF	out-of-frame	1
						TRBV28	F	TRBJ2-3	F	CASRGGTYFTDKQYF	in-frame	1
						TRBV28	F	TRBJ2-3	F	CASRGGTYFTAKAYF	in-frame	1
						TRBV28	F	TRBJ2-3	F	CASRGGTYFSDTQYF	in-frame	1
						TRBV28	F	TRBJ2-3	F	CASRGGTYFKDTQYF	in-frame	1
						TRBV28	F	TRBJ2-3	F	CASRGGTYFADTQYF	in-frame	1
						TRBV28	F	TRBJ2-3	F	CASRGGTYCTNTQYF	in-frame	1
						TRBV28	F	TRBJ2-3	F	CASRGGTYCTDKQYF	in-frame	1
						TRBV28	F	TRBJ2-3	F	CASRGGTYCANTQYF	in-frame	1
						TRBV28	F	TRBJ2-3	F	CASRGGTSVKETQYF	in-frame	1
						TRBV28	F	TRBJ2-3	F	CASRGGTSITDTLFF	in-frame	1
						TRBV28	F	TRBJ2-3	F	CASRGGTSGTDTQYF	in-frame	1
						TRBV28	F	TRBJ2-3	F	CASRGGTSFTDTQYF	in-frame	1
						TRBV28	F	TRBJ2-3	F	CASRGGTSCTDTQYF	in-frame	1
						TRBV28	F	TRBJ2-3	F	CASRGGTNVTDTQYF	in-frame	1
						TRBV28	F	TRBJ2-3	F	CASRGGTNMTDTQYF	in-frame	1
						TRBV28	F	TRBJ2-3	F	CASRGGTNGTDTEYF	in-frame	1
						TRBV28	F	TRBJ2-3	F	CASRGGTNCTNAQYF	in-frame	1
						TRBV28	F	TRBJ2-3	F	CASRGGTLFTSTQYF	in-frame	1
						TRBV28	F	TRBJ2-3	F	CASRGGTKFTDTQYF	in-frame	1
						TRBV28	F	TRBJ2-3	F	CASRGGTHFTDTQYF	in-frame	1
						TRBV28	F	TRBJ2-3	F	CASRGGTGVGDTQYF	in-frame	1
						TRBV28	F	TRBJ2-3	F	CASRGGTGFTDAQYF	in-frame	1
						TRBV28	F	TRBJ2-3	F	CASRGGTEARETQYF	in-frame	1
						TRBV28	F	TRBJ2-3	F	CASRGGTDVSETQLI	in-frame	1
						TRBV28	F	TRBJ2-3	F	CASRGGTDCKDTEYF	in-frame	1
						TRBV28	F	TRBJ2-3	F	CASRGGTCSTDTQYF	in-frame	1
						TRBV28	F	TRBJ2-3	F	CASRGGTCFKDTQYF	in-frame	1
						TRBV28	F	TRBJ2-3	F	CASRGGTCCTDTQYF	in-frame	1
						TRBV28	F	TRBJ2-3	F	CASRGGT.LTDTQYF	out-of-frame	1
						TRBV28	F	TRBJ2-3	F	CASRGGT.FSDTQYF	out-of-frame	1
						TRBV28	F	TRBJ2-3	F	CASRGGSYSTDTQYF	in-frame	1
						TRBV28	F	TRBJ2-3	F	CASRGGSYFTNTQYF	in-frame	1
						TRBV28	F	TRBJ2-3	F	CASRGGNNVTETQDF	in-frame	1
						TRBV28	F	TRBJ2-3	F	CASRGGNHVKDTQYF	in-frame	1
						TRBV28	F	TRBJ2-3	F	CASRGGGYSTDTQYF	in-frame	1
						TRBV28	F	TRBJ2-3	F	CASRGGANCTDTQYF	in-frame	1
						TRBV28	F	TRBJ2-3	F	CASRGGACLADTQYI	in-frame	1
						TRBV28	F	TRBJ2-3	F	CASRGGACFTETQYF	in-frame	1
						TRBV28	F	TRBJ2-3	F	CASRGATYVTETQYA	in-frame	1
						TRBV28	F	TRBJ2-3	F	CASRGATYCTDTKYF	in-frame	1
						TRBV28	F	TRBJ2-3	F	CASRERTYLTDTQYF	in-frame	1
						TRBV28	F	TRBJ2-3	F	CASREGTYITDTQYF	in-frame	1
						TRBV28	F	TRBJ2-3	F	CASREGTYFTYTQYF	in-frame	1
						TRBV28	F	TRBJ2-3	F	CASREGTYFTDTQYF	in-frame	1
						TRBV28	F	TRBJ2-3	F	CASREGTYFKDTQYF	in-frame	1
						TRBV28	F	TRBJ2-3	F	CASREDTHVTDTQYF	in-frame	1
						TRBV28	F	TRBJ2-3	F	CASREATYVTDTQYF	in-frame	1
						TRBV28	F	TRBJ2-3	F	CASRASTYFTDTKYF	in-frame	1
						TRBV28	F	TRBJ2-3	F	CASRARTCVTDTQYF	in-frame	1
						TRBV28	F	TRBJ2-3	F	CASRAGTCGKDTQYF	in-frame	1
						TRBV28	F	TRBJ2-3	F	CASRAGSTGFCPGPPGCGHRYAV*F	out-of-frame	1
						TRBV28	F	TRBJ2-3	F	CASRAGPYFTDTQYF	in-frame	1
						TRBV28	F	TRBJ2-3	F	CASPGDPFCTDTQYF	in-frame	1
						TRBV28	F	TRBJ2-3	F	CASNGGTYITETQHF	in-frame	1
						TRBV28	F	TRBJ2-3	F	CASLGVTYFTGTEYF	in-frame	1
						TRBV28	F	TRBJ2-3	F	CASLGGAYFTHTQYL	in-frame	1
						TRBV28	F	TRBJ2-3	F	CASKTRS**F	out-of-frame	1
						TRBV28	F	TRBJ2-3	F	CASKGGTYFTDTQYF	in-frame	1
						TRBV28	F	TRBJ2-3	F	CASKGGTYFANTQHF	in-frame	1
						TRBV28	F	TRBJ2-3	F	CASIVSEYLTNAQYF	in-frame	1
						TRBV28	F	TRBJ2-3	F	CASGWSTNFADTQYF	in-frame	1
						TRBV28	F	TRBJ2-3	F	CASGWGTYVTETQYF	in-frame	1
						TRBV28	F	TRBJ2-3	F	CASGWGTYITDT.YF	out-of-frame	1
						TRBV28	F	TRBJ2-3	F	CASGWGTYFTGTQYF	in-frame	1
						TRBV28	F	TRBJ2-3	F	CASGWGTYFTETQYF	in-frame	1
						TRBV28	F	TRBJ2-3	F	CASGWGTYFTDTQYV	in-frame	1
						TRBV28	F	TRBJ2-3	F	CASGWGTYFTDMQYF	in-frame	1
						TRBV28	F	TRBJ2-3	F	CASGWGTYCTDTQYF	in-frame	1
						TRBV28	F	TRBJ2-3	F	CASGWGTCFTVTQYF	in-frame	1
						TRBV28	F	TRBJ2-3	F	CASGWGNYFTDTQYF	in-frame	1
						TRBV28	F	TRBJ2-3	F	CASGWGIYFTDTQYF	in-frame	1
						TRBV28	F	TRBJ2-3	F	CASGWGDYFTDTQYF	in-frame	1
						TRBV28	F	TRBJ2-3	F	CASGWGAYFTDTQYF	in-frame	1
						TRBV28	F	TRBJ2-3	F	CASGVSTCFSDTQYF	in-frame	1
						TRBV28	F	TRBJ2-3	F	CASGVRRYRTAPQYF	in-frame	1
						TRBV28	F	TRBJ2-3	F	CASGVGTYVADTQYF	in-frame	1
						TRBV28	F	TRBJ2-3	F	CASGVGTYFTYTQYF	in-frame	1
						TRBV28	F	TRBJ2-3	F	CASGVGTYFSDTQYF	in-frame	1
						TRBV28	F	TRBJ2-3	F	CASGVGTYCTDTQYF	in-frame	1
						TRBV28	F	TRBJ2-3	F	CASGVGTHFTDTQYF	in-frame	1
						TRBV28	F	TRBJ2-3	F	CASGVGTFITDTQYF	in-frame	1
						TRBV28	F	TRBJ2-3	F	CASGVGTFFTDTQYF	in-frame	1
						TRBV28	F	TRBJ2-3	F	CASGVGTDLPDTQYF	in-frame	1
						TRBV28	F	TRBJ2-3	F	CASGVGTDFTETLYF	in-frame	1
						TRBV28	F	TRBJ2-3	F	CASGVGTCFKDTQYF	in-frame	1
						TRBV28	F	TRBJ2-3	F	CASGVGT.LTDTEYF	out-of-frame	1
						TRBV28	F	TRBJ2-3	F	CASGVGT.FTDTQYF	out-of-frame	1
						TRBV28	F	TRBJ2-3	F	CASGVGS.CTDMQYF	out-of-frame	1
						TRBV28	F	TRBJ2-3	F	CASGVGI.CTDMQVF	out-of-frame	1
						TRBV28	F	TRBJ2-3	F	CASGVGF.CTDMQCF	out-of-frame	1
						TRBV28	F	TRBJ2-3	F	CASGVGAYCTDTQYF	in-frame	1
						TRBV28	F	TRBJ2-3	F	CASGVETYFTDTQYF	in-frame	1
						TRBV28	F	TRBJ2-3	F	CASGVDTDSTDTQYF	in-frame	1
						TRBV28	F	TRBJ2-3	F	CASGVDAYITDTQYF	in-frame	1
						TRBV28	F	TRBJ2-3	F	CASGVDADFTDTQYF	in-frame	1
						TRBV28	F	TRBJ2-3	F	CASGTYFTDTQYF	in-frame	1
						TRBV28	F	TRBJ2-3	F	CASGSRTYSANTQYF	in-frame	1
						TRBV28	F	TRBJ2-3	F	CASGSRDSRSDKQFF	in-frame	1
						TRBV28	F	TRBJ2-3	F	CASGSRAYMTDTQYF	in-frame	1
						TRBV28	F	TRBJ2-3	F	CASGSGTSLTDTQFF	in-frame	1
						TRBV28	F	TRBJ2-3	F	CASGSGTSFTDTQYF	in-frame	1
						TRBV28	F	TRBJ2-3	F	CASGSGTNVTDTQYF	in-frame	1
						TRBV28	F	TRBJ2-3	F	CASGSGNYFTDTQYF	in-frame	1
						TRBV28	F	TRBJ2-3	F	CASGRSTYFTNTQSF	in-frame	1
						TRBV28	F	TRBJ2-3	F	CASGRSTYFTDTQYF	in-frame	1
						TRBV28	F	TRBJ2-3	F	CASGRSTYCTDTQYF	in-frame	1
[truncated: 1,162 more rows]

## Sheet: C-T-11 Vβ5.1 (TCRA)
4:Sequensing summary	Total reads	228810			7:All Data	TRAV21	F	TRAJ42	F	CAVRPQKGSQGNLIF	in-frame	182455		8:In frame Data	1	TRAV21	TRAJ42	CAVRPQKGSQGNLIF	182455	93.4823		9:V Repertoire	AV	Reads	%Reads		10:J Repertoire	AJ	Reads	%Reads		11:VJ Repertoire		TRAJ1	TRAJ2	TRAJ3	TRAJ4	TRAJ5	TRAJ6	TRAJ7	TRAJ8	TRAJ9	TRAJ10	TRAJ11	TRAJ12	TRAJ13	TRAJ14	TRAJ15	TRAJ16
	Assigned reads	196472				TRAV20	F	TRAJ38	F	CAVQAGNNRKLIW	in-frame	5915		Ranking	2	TRAV20	TRAJ38	CAVQAGNNRKLIW	5915	3.0306			TRAV1-1	1	0.000512358			TRAJ1	0	0			TRAV1-1	0	0	0	0	0	0	0	0	0	0	0	0	0	0	0	0
	Functional reads	196472				TRAV21	F	TRAJ42	F	CVVRPQKGSQGNLIF	in-frame	457			3	TRAV21	TRAJ42	CVVRPQKGSQGNLIF	457	0.234148			TRAV1-2	4	0.00204943			TRAJ2	0	0			TRAV1-2	0	0	0	0	0	0	0	0	0	0	0	0	0	0	0	0
	In frame	195176				TRAV21	F	TRAJ42	F	CAVRPQKGRQGNLIF	in-frame	240			4	TRAV21	TRAJ42	CAVRPQKGRQGNLIF	240	0.122966			TRAV2	3	0.00153707			TRAJ3	0	0			TRAV2	0	0	0	0	0	0	0	0	0	0	0	0	0	0	0	0
	Unique reads (In frame)	1283				TRAV21	F	TRAJ42	F	CAVRPQKGSQGKLIF	in-frame	212			5	TRAV21	TRAJ42	CAVRPQKGSQGKLIF	212	0.10862			TRAV3	0	0			TRAJ4	0	0			TRAV3	0	0	0	0	0	0	0	0	0	0	0	0	0	0	0	0
5:Diversity Index	Shannon-Weaver index H'	0.468408				TRAV21	F	TRAJ42	F	CAVRHQKGSQGNLIF	in-frame	180			6	TRAV21	TRAJ42	CAVRHQKGSQGNLIF	180	0.0922245			TRAV4	14	0.00717301			TRAJ5	0	0			TRAV4	0	0	0	0	0	0	0	0	0	0	0	0	1	0	0	0
in frame only	Inv. Simpson's index 1/λ	1.14308				TRAV21	F	TRAJ42	F	CAMRPQKGSQGNLIF	in-frame	178			7	TRAV21	TRAJ42	CAMRPQKGSQGNLIF	178	0.0911997			TRAV5	1	0.000512358			TRAJ6	5	0.00256179			TRAV5	0	0	0	0	0	0	0	0	0	0	0	0	0	0	0	0
	Pielou's evenness	0.065448				TRAV21	F	TRAJ42	F	CAVRPQKGSKGNLIF	in-frame	172			8	TRAV21	TRAJ42	CAVRPQKGSKGNLIF	172	0.0881256			TRAV6	2	0.00102472			TRAJ7	0	0			TRAV6	0	0	0	0	0	0	0	0	0	0	0	0	0	0	0	0
	DE50	0.000779				TRAV21	F	TRAJ42	F	CAVGPQKGSQGNLIF	in-frame	162			9	TRAV21	TRAJ42	CAVGPQKGSQGNLIF	162	0.083002			TRAV7	0	0			TRAJ8	1	0.000512358			TRAV7	0	0	0	0	0	0	0	0	0	0	0	0	0	0	0	0
6:Diversity Index	Shannon-Weaver index H'	7.221-9.845 (mean: 8.929)				TRAV21	F	TRAJ42	F	CAVRPQKGGQGNLIF	in-frame	156			10	TRAV21	TRAJ42	CAVRPQKGGQGNLIF	156	0.0799279			TRAV8-1	0	0			TRAJ9	0	0			TRAV8-1	0	0	0	0	0	0	0	0	0	0	0	0	0	0	0	0
min-max (mean: )	Inv. Simpson's index 1/λ	27-8300 (mean: 1261)				TRAV21	F	TRAJ42	F	CAVRSQKGSQGNLIF	in-frame	153			11	TRAV21	TRAJ42	CAVRSQKGSQGNLIF	153	0.0783908			TRAV8-2	1	0.000512358			TRAJ10	0	0			TRAV8-2	0	0	0	0	0	0	0	0	0	0	0	0	0	0	0	0
	Pielou's evenness	0.774-0.951 (mean: 0.887)				TRAV21	F	TRAJ42	F	CAVRPRKGSQGNLIF	in-frame	151			12	TRAV21	TRAJ42	CAVRPRKGSQGNLIF	151	0.0773661			TRAV8-3	0	0			TRAJ11	0	0			TRAV8-3	0	0	0	0	0	0	0	0	0	0	0	0	0	0	0	0
	DE50	0.051-0.215 (mean: 0.123)				TRAV21	F	TRAJ42	F	CAVRAQKGSQGNLIF	in-frame	116			13	TRAV21	TRAJ42	CAVRAQKGSQGNLIF	116	0.0594335			TRAV8-4	3	0.00153707			TRAJ12	3	0.00153707			TRAV8-4	0	0	0	0	0	0	0	0	0	0	0	0	0	0	0	0
						TRAV21	F	TRAJ42	F	CAVRTQKGSQGNLIF	in-frame	110			14	TRAV21	TRAJ42	CAVRTQKGSQGNLIF	110	0.0563594			TRAV8-6	0	0			TRAJ13	1	0.000512358			TRAV8-6	0	0	0	0	0	0	0	0	0	0	0	0	0	0	0	0
						TRAV21	F	TRAJ42	F	CAVRPQKGSQGNPIF	in-frame	108			15	TRAV21	TRAJ42	CAVRPQKGSQGNPIF	108	0.0553347			TRAV8-7	0	0			TRAJ14	0	0			TRAV8-7	0	0	0	0	0	0	0	0	0	0	0	0	0	0	0	0
						TRAV21	F	TRAJ42	F	CAVRPQKRSQGNLIF	in-frame	103			16	TRAV21	TRAJ42	CAVRPQKRSQGNLIF	103	0.0527729			TRAV9-1	0	0			TRAJ15	0	0			TRAV9-1	0	0	0	0	0	0	0	0	0	0	0	0	0	0	0	0
						TRAV21	F	TRAJ42	F	CAVKPQKGSQGNLIF	in-frame	101			17	TRAV21	TRAJ42	CAVKPQKGSQGNLIF	101	0.0517482			TRAV9-2	7	0.00358651			TRAJ16	0	0			TRAV9-2	0	0	0	0	0	0	0	0	0	0	0	0	0	0	0	0
						TRAV21	F	TRAJ42	F	CAVRPQKGSQENLIF	in-frame	96			18	TRAV21	TRAJ42	CAVRPQKGSQENLIF	96	0.0491864			TRAV10	0	0			TRAJ17	0	0			TRAV10	0	0	0	0	0	0	0	0	0	0	0	0	0	0	0	0
						TRAV21	F	TRAJ42	F	CTVRPQKGSQGNLIF	in-frame	92			19	TRAV21	TRAJ42	CTVRPQKGSQGNLIF	92	0.0471369			TRAV12-1	1	0.000512358			TRAJ18	1	0.000512358			TRAV12-1	0	0	0	0	0	0	0	0	0	0	0	0	0	0	0	0
						TRAV21	F	TRAJ42	F	GAVRPQKGSQGNLIF	in-frame	79			20	TRAV21	TRAJ42	GAVRPQKGSQGNLIF	79	0.0404763			TRAV12-2	1	0.000512358			TRAJ19	0	0			TRAV12-2	0	0	0	0	0	0	0	0	0	0	0	0	0	0	0	0
						TRAV21	F	TRAJ42	F	CAVRPQKGSQRNLIF	in-frame	79			21	TRAV21	TRAJ42	CAVRPQKGSQRNLIF	79	0.0404763			TRAV12-3	1	0.000512358			TRAJ20	0	0			TRAV12-3	0	0	0	0	0	0	0	0	0	0	0	1	0	0	0	0
						TRAV21	F	TRAJ42	F	CAARPQKGSQGNLIF	in-frame	79			22	TRAV21	TRAJ42	CAARPQKGSQGNLIF	79	0.0404763			TRAV13-1	0	0			TRAJ21	0	0			TRAV13-1	0	0	0	0	0	0	0	0	0	0	0	0	0	0	0	0
						TRAV21	F	TRAJ42	F	CAVRPQKGSQGNLTF	in-frame	77			23	TRAV21	TRAJ42	CAVRPQKGSQGNLTF	77	0.0394516			TRAV13-2	2	0.00102472			TRAJ22	0	0			TRAV13-2	0	0	0	0	0	0	0	1	0	0	0	0	0	0	0	0
						TRAV21	F	TRAJ42	F	CAVRPQKGSQ.NLIF	out-of-frame	74			24	TRAV21	TRAJ42	CAVRPQKGSQGNIIF	73	0.0374021			TRAV14/DV4	0	0			TRAJ23	1	0.000512358			TRAV14/DV4	0	0	0	0	0	0	0	0	0	0	0	0	0	0	0	0
						TRAV21	F	TRAJ42	F	CAVRPQKGSQGNIIF	in-frame	73			25	TRAV21	TRAJ42	RAVRPQKGSQGNLIF	71	0.0363774			TRAV16	0	0			TRAJ24	0	0			TRAV16	0	0	0	0	0	0	0	0	0	0	0	0	0	0	0	0
						TRAV21	F	TRAJ42	F	RAVRPQKGSQGNLIF	in-frame	71			26	TRAV21	TRAJ42	WAVRPQKGSQGNLIF	69	0.0353527			TRAV17	1	0.000512358			TRAJ25	0	0			TRAV17	0	0	0	0	0	0	0	0	0	0	0	0	0	0	0	0
						TRAV21	F	TRAJ42	F	WAVRPQKGSQGNLIF	in-frame	69			27	TRAV21	TRAJ42	CAVRPQEGSQGNLIF	69	0.0353527			TRAV18	0	0			TRAJ26	1	0.000512358			TRAV18	0	0	0	0	0	0	0	0	0	0	0	0	0	0	0	0
						TRAV21	F	TRAJ42	F	CAVRPQEGSQGNLIF	in-frame	69			28	TRAV21	TRAJ42	CAVRPQKGSQGNRIF	67	0.034328			TRAV19	5	0.00256179			TRAJ27	1	0.000512358			TRAV19	0	0	0	0	0	0	0	0	0	0	0	1	0	0	0	0
						TRAV21	F	TRAJ42	F	CAVRPQKGSQGNRIF	in-frame	67			29	TRAV21	TRAJ42	CAVRPQRGSQGNLIF	66	0.0338156			TRAV20	6188	3.17047			TRAJ28	0	0			TRAV20	0	0	0	0	0	4	0	0	0	0	0	0	0	0	0	0
						TRAV21	F	TRAJ27	F	CAVRPQKGSQGNLIFGKGTKLSVKPKA*ESRLLQ.H.RLCNTNAGKSTF	out-of-frame	67			30	TRAV21	TRAJ42	YAVRPQKGSQGNLIF	65	0.0333033			TRAV21	188892	96.7803			TRAJ29	0	0			TRAV21	0	0	0	0	0	1	0	0	0	0	0	0	0	0	0	0
						TRAV21	F	TRAJ42	F	CAVRPQRGSQGNLIF	in-frame	66			31	TRAV21	TRAJ42	CAVRPQKGNQGNLIF	65	0.0333033			TRAV22	0	0			TRAJ30	4	0.00204943			TRAV22	0	0	0	0	0	0	0	0	0	0	0	0	0	0	0	0
						TRAV21	F	TRAJ42	F	YAVRPQKGSQGNLIF	in-frame	65			32	TRAV20	TRAJ42	CAVRPQKGSQGNLIF	65	0.0333033			TRAV23/DV6	1	0.000512358			TRAJ31	0	0			TRAV23/DV6	0	0	0	0	0	0	0	0	0	0	0	0	0	0	0	0
						TRAV21	F	TRAJ42	F	CAVRPQKGNQGNLIF	in-frame	65			33	TRAV21	TRAJ42	CAVRPQKGSQGNLIL	63	0.0322786			TRAV24	9	0.00461122			TRAJ32	0	0			TRAV24	0	0	0	0	0	0	0	0	0	0	0	1	0	0	0	0
						TRAV20	F	TRAJ42	F	CAVRPQKGSQGNLIF	in-frame	65			34	TRAV21	TRAJ42	CAVRPQKGSQGNLNF	62	0.0317662			TRAV25	1	0.000512358			TRAJ33	0	0			TRAV25	0	0	0	0	0	0	0	0	0	0	0	0	0	0	0	0
						TRAV21	F	TRAJ42	F	CAVRPQKGSQGNLIL	in-frame	63			35	TRAV21	TRAJ42	CAGRPQKGSQGNLIF	62	0.0317662			TRAV26-1	2	0.00102472			TRAJ34	0	0			TRAV26-1	0	0	0	0	0	0	0	0	0	0	0	0	0	0	0	0
						TRAV21	F	TRAJ42	F	CAVRPQK.SQGNLIF	out-of-frame	63			36	TRAV21	TRAJ42	CAVRPQKGSQGNLVF	53	0.027155			TRAV26-2	2	0.00102472			TRAJ35	0	0			TRAV26-2	0	0	0	0	0	0	0	0	0	0	0	0	0	0	0	0
						TRAV21	F	TRAJ42	F	CAVRPQKGSQGNLNF	in-frame	62			37	TRAV21	TRAJ42	CAVRPQKGSQGNHIF	52	0.0266426			TRAV27	0	0			TRAJ36	1	0.000512358			TRAV27	0	0	0	0	0	0	0	0	0	0	0	0	0	0	0	0
						TRAV21	F	TRAJ42	F	CAGRPQKGSQGNLIF	in-frame	62			38	TRAV21	TRAJ42	SAVRPQKGSQGNLIF	51	0.0261303			TRAV29/DV5	3	0.00153707			TRAJ37	0	0			TRAV29/DV5	0	0	0	0	0	0	0	0	0	0	0	0	0	0	0	0
						TRAV21	F	TRAJ42	F	CAVRPQKGSQGNL**F	out-of-frame	55			39	TRAV21	TRAJ42	CAVRPQKGSHGNLIF	48	0.0245932			TRAV30	0	0			TRAJ38	6125	3.13819			TRAV30	0	0	0	0	0	0	0	0	0	0	0	0	0	0	0	0
						TRAV21	F	TRAJ42	F	CAVRPQKGSQGNLVF	in-frame	53			40	TRAV21	TRAJ42	CAVRPKKGSQGNLIF	47	0.0240808			TRAV34	0	0			TRAJ39	3	0.00153707			TRAV34	0	0	0	0	0	0	0	0	0	0	0	0	0	0	0	0
						TRAV21	F	TRAJ42	F	CAVRPQKGSQGNHIF	in-frame	52			41	TRAV21	TRAJ42	CAVRPQKESQGNLIF	46	0.0235685			TRAV35	9	0.00461122			TRAJ40	3	0.00153707			TRAV35	0	0	0	0	0	0	0	0	0	0	0	0	0	0	0	0
						TRAV21	F	TRAJ42	F	SAVRPQKGSQGNLIF	in-frame	51			42	TRAV21	TRAJ42	CAVRLQKGSQGNLIF	46	0.0235685			TRAV36/DV7	0	0			TRAJ41	0	0			TRAV36/DV7	0	0	0	0	0	0	0	0	0	0	0	0	0	0	0	0
						TRAV21	F	TRAJ42	F	CAVRPQKGS.GNLIF	out-of-frame	51			43	TRAV21	TRAJ42	CAERPQKGSQGNLIF	45	0.0230561			TRAV38-1	2	0.00102472			TRAJ42	189003	96.8372			TRAV38-1	0	0	0	0	0	0	0	0	0	0	0	0	0	0	0	0
						TRAV21	F	TRAJ42	F	CAVRPQKGSHGNLIF	in-frame	48			44	TRAV21	TRAJ42	CDVRPQKGSQGNLIF	44	0.0225438			TRAV38-2/DV8	1	0.000512358			TRAJ43	0	0			TRAV38-2/DV8	0	0	0	0	0	0	0	0	0	0	0	0	0	0	0	0
						TRAV21	F	TRAJ42	F	CAVRPKKGSQGNLIF	in-frame	47			45	TRAV21	TRAJ42	CAVMPQKGSQGNLIF	44	0.0225438			TRAV39	19	0.0097348			TRAJ44	0	0			TRAV39	0	0	0	0	0	0	0	0	0	0	0	0	0	0	0	0
						TRAV21	F	TRAJ42	F	CAVRPQKGSQGNLI*W	out-of-frame	46			46	TRAV21	TRAJ42	CAVRPQKGSQGNLSF	41	0.0210067			TRAV40	0	0			TRAJ45	2	0.00102472			TRAV40	0	0	0	0	0	0	0	0	0	0	0	0	0	0	0	0
						TRAV21	F	TRAJ42	F	CAVRPQKESQGNLIF	in-frame	46			47	TRAV21	TRAJ42	CAVRPQNGSQGNLIF	40	0.0204943			TRAV41	0	0			TRAJ46	0	0			TRAV41	0	0	0	0	0	0	0	0	0	0	0	0	0	0	0	0
						TRAV21	F	TRAJ42	F	CAVRLQKGSQGNLIF	in-frame	46			48	TRAV21	TRAJ42	CSVRPQKGSQGNLIF	39	0.019982			total	195176	100			TRAJ47	1	0.000512358
						TRAV21	F	TRAJ42	F	.AVRPQKGSQGNLIF	out-of-frame	46			49	TRAV21	TRAJ42	CAVRPQKGSRGNLIF	35	0.0179325								TRAJ48	2	0.00102472				TRAJ1	TRAJ2	TRAJ3	TRAJ4	TRAJ5	TRAJ6	TRAJ7	TRAJ8	TRAJ9	TRAJ10	TRAJ11	TRAJ12	TRAJ13	TRAJ14	TRAJ15	TRAJ16
						TRAV21	F	TRAJ42	F	CAERPQKGSQGNLIF	in-frame	45			50	TRAV21	TRAJ42	CAVRPQKGSQGDLIF	34	0.0174202								TRAJ49	3	0.00153707			TRAV1-1	0	0	0	0	0	0	0	0	0	0	0	0	0	0	0	0
						TRAV21	F	TRAJ42	F	CDVRPQKGSQGNLIF	in-frame	44																TRAJ50	0	0			TRAV1-2	0	0	0	0	0	0	0	0	0	0	0	0	0	0	0	0
						TRAV21	F	TRAJ42	F	CAVMPQKGSQGNLIF	in-frame	44																TRAJ52	0	0			TRAV2	0	0	0	0	0	0	0	0	0	0	0	0	0	0	0	0
						TRAV21	F	TRAJ42	F	CAVRPQKGSQGNLSF	in-frame	41																TRAJ53	1	0.000512358			TRAV3	0	0	0	0	0	0	0	0	0	0	0	0	0	0	0	0
						TRAV21	F	TRAJ42	F	CAVRPQREAKEIS**F	out-of-frame	40																TRAJ54	2	0.00102472			TRAV4	0	0	0	0	0	0	0	0	0	0	0	0	0.000512358	0	0	0
						TRAV21	F	TRAJ42	F	CAVRPQNGSQGNLIF	in-frame	40																TRAJ56	0	0			TRAV5	0	0	0	0	0	0	0	0	0	0	0	0	0	0	0	0
						TRAV21	F	TRAJ42	F	CSVRPQKGSQGNLIF	in-frame	39																TRAJ57	0	0			TRAV6	0	0	0	0	0	0	0	0	0	0	0	0	0	0	0	0
						TRAV21	F	TRAJ42	F	CAVRPQKGSRGNLIF	in-frame	35																TRAJ58	12	0.0061483			TRAV7	0	0	0	0	0	0	0	0	0	0	0	0	0	0	0	0
						TRAV21	F	TRAJ42	F	CAVRPQKGSQGDLIF	in-frame	34																TRAJ59	0	0			TRAV8-1	0	0	0	0	0	0	0	0	0	0	0	0	0	0	0	0
						TRAV21	F	TRAJ42	F	CAVWPQKGSQGNLIF	in-frame	33																TRAJ61	0	0			TRAV8-2	0	0	0	0	0	0	0	0	0	0	0	0	0	0	0	0
						TRAV21	F	TRAJ42	F	CAVRPQKGSQGNLIS	in-frame	33																total	195176	100			TRAV8-3	0	0	0	0	0	0	0	0	0	0	0	0	0	0	0	0
						TRAV21	F	TRAJ42	F	CGVRPQKGSQGNLIF	in-frame	32																					TRAV8-4	0	0	0	0	0	0	0	0	0	0	0	0	0	0	0	0
						TRAV21	F	TRAJ42	F	CAVRPQKGSQGSLIF	in-frame	32																					TRAV8-6	0	0	0	0	0	0	0	0	0	0	0	0	0	0	0	0
						TRAV21	F	TRAJ42	F	CAVRPQKVSQGNLIF	in-frame	31																					TRAV8-7	0	0	0	0	0	0	0	0	0	0	0	0	0	0	0	0
						TRAV21	F	TRAJ42	F	CAVRP.KGSQGNLIF	out-of-frame	31																					TRAV9-1	0	0	0	0	0	0	0	0	0	0	0	0	0	0	0	0
						TRAV21	F	TRAJ42	F	CAVRPLKGSQGNLIF	in-frame	29																					TRAV9-2	0	0	0	0	0	0	0	0	0	0	0	0	0	0	0	0
						TRAV21	F	TRAJ42	F	CAVRPQKGSEGNLIF	in-frame	27																					TRAV10	0	0	0	0	0	0	0	0	0	0	0	0	0	0	0	0
						TRAV21	F	TRAJ42	F	CAVRPHKGSQGNLIF	in-frame	26																					TRAV12-1	0	0	0	0	0	0	0	0	0	0	0	0	0	0	0	0
						TRAV20	F	TRAJ38	F	CAV.AGNNRKLIW	out-of-frame	25																					TRAV12-2	0	0	0	0	0	0	0	0	0	0	0	0	0	0	0	0
						TRAV21	F	TRAJ42	F	CAVRPQKGSQGNLII	in-frame	24																					TRAV12-3	0	0	0	0	0	0	0	0	0	0	0	0.000512358	0	0	0	0
						TRAV21	F	TRAJ42	F	CAVSPQKGSQGNLIF	in-frame	23																					TRAV13-1	0	0	0	0	0	0	0	0	0	0	0	0	0	0	0	0
						TRAV21	F	TRAJ42	F	CAVRPQKGSQGNFIF	in-frame	23																					TRAV13-2	0	0	0	0	0	0	0	0.000512358	0	0	0	0	0	0	0	0
						TRAV21	F	TRAJ42	F	CAVRAQKGSQGKLIF	in-frame	23																					TRAV14/DV4	0	0	0	0	0	0	0	0	0	0	0	0	0	0	0	0
						TRAV21	F	TRAJ42	F	FAVRPQKGSQGNLIF	in-frame	21																					TRAV16	0	0	0	0	0	0	0	0	0	0	0	0	0	0	0	0
						TRAV21	F	TRAJ42	F	CALRPQKGSQGNLIF	in-frame	21																					TRAV17	0	0	0	0	0	0	0	0	0	0	0	0	0	0	0	0
						TRAV21	F	TRAJ41	F	CAVRPQKGSQGNLIFGKGTKLSVKPRRTHCGTQIPGMHS**F	out-of-frame	21																					TRAV18	0	0	0	0	0	0	0	0	0	0	0	0	0	0	0	0
						TRAV21	F	TRAJ42	F	CAVRPQKGCQGNLIF	in-frame	20																					TRAV19	0	0	0	0	0	0	0	0	0	0	0	0.000512358	0	0	0	0
						TRAV21	F	TRAJ42	F	CAVRPQMGSQGNLIF	in-frame	18																					TRAV20	0	0	0	0	0	0.00204943	0	0	0	0	0	0	0	0	0	0
						TRAV21	F	TRAJ42	F	CAVRPQKGSQVNLIF	in-frame	18																					TRAV21	0	0	0	0	0	0.000512358	0	0	0	0	0	0	0	0	0	0
						TRAV21	F	TRAJ42	F	CAVRRQKGSQGNLIF	in-frame	17																					TRAV22	0	0	0	0	0	0	0	0	0	0	0	0	0	0	0	0
						TRAV21	F	TRAJ42	F	CAVRPQKGSLGNLIF	in-frame	17																					TRAV23/DV6	0	0	0	0	0	0	0	0	0	0	0	0	0	0	0	0
						TRAV41	F	TRAJ29	F	CAVQETHLL**F	out-of-frame	16																					TRAV24	0	0	0	0	0	0	0	0	0	0	0	0.000512358	0	0	0	0
						TRAV21	F	TRAJ42	F	CAVRPQKGIQGNLIF	in-frame	16																					TRAV25	0	0	0	0	0	0	0	0	0	0	0	0	0	0	0	0
						TRAV21	F	TRAJ42	F	CAVRPQKGSQGNLIY	in-frame	15																					TRAV26-1	0	0	0	0	0	0	0	0	0	0	0	0	0	0	0	0
						TRAV21	F	TRAJ42	F	CAVRPEKGSQGNLIF	in-frame	15																					TRAV26-2	0	0	0	0	0	0	0	0	0	0	0	0	0	0	0	0
						TRAV21	F	TRAJ42	F	CAVRPQKGSKEIS**F	out-of-frame	14																					TRAV27	0	0	0	0	0	0	0	0	0	0	0	0	0	0	0	0
						TRAV21	F	TRAJ42	F	CAVRPQKGSQGILIF	in-frame	13																					TRAV29/DV5	0	0	0	0	0	0	0	0	0	0	0	0	0	0	0	0
						TRAV20	F	TRAJ38	F	CVVQAGNNRKLIW	in-frame	13																					TRAV30	0	0	0	0	0	0	0	0	0	0	0	0	0	0	0	0
						TRAV21	F	TRAJ42	F	CAVRPQTGSQGNLIF	in-frame	12																					TRAV34	0	0	0	0	0	0	0	0	0	0	0	0	0	0	0	0
						TRAV21	F	TRAJ42	F	CAVRPQKGSKGKLIF	in-frame	12																					TRAV35	0	0	0	0	0	0	0	0	0	0	0	0	0	0	0	0
						TRAV21	F	TRAJ42	F	CAVRPQKASQGNLIF	in-frame	12																					TRAV36/DV7	0	0	0	0	0	0	0	0	0	0	0	0	0	0	0	0
						TRAV21	F	TRAJ42	F	CAVRPPKGSQGNLIF	in-frame	12																					TRAV38-1	0	0	0	0	0	0	0	0	0	0	0	0	0	0	0	0
						TRAV39	F	TRAJ42	F	CAVRPQKGSQGNLIF	in-frame	11																					TRAV38-2/DV8	0	0	0	0	0	0	0	0	0	0	0	0	0	0	0	0
						TRAV21	F	TRAJ42	F	CLTFTAEARLLQPPLAVHIPSCSPETASAIPQMMDLQWVLLGSRSWRMEAKEIS**F	out-of-frame	11																					TRAV39	0	0	0	0	0	0	0	0	0	0	0	0	0	0	0	0
						TRAV21	F	TRAJ42	F	CAVRPQKGSPGNLIF	in-frame	11																					TRAV40	0	0	0	0	0	0	0	0	0	0	0	0	0	0	0	0
						TRAV20	F	TRAJ38	F	CAVQDGNNRKLIW	in-frame	11																					TRAV41	0	0	0	0	0	0	0	0	0	0	0	0	0	0	0	0
						TRAV21	F	TRAJ42	F	CAVRPQKGSQGNLLF	in-frame	10
						TRAV21	F	TRAJ42	F	CAVRPQ.GSQGNLIF	out-of-frame	10
						TRAV20	F	TRAJ38	F	CAVQTGNNRKLIW	in-frame	10
						TRAV20	F	TRAJ38	F	CAVQAGNNHKLIW	in-frame	10
						TRAV21	F	TRAJ42	F	CAVRPQKGSQGNLIV	in-frame	9
						TRAV21	F	TRAJ42	F	CAVRPQKGSQGIS**F	out-of-frame	9
						TRAV21	F	TRAJ42	F	CAVRPQKGRKGNLIF	in-frame	9
						TRAV21	F	TRAJ42	F	CAVRAQKGRQGNLIF	in-frame	9
						TRAV21	F	TRAJ42	F	CAEASEGKPRKSH*F	out-of-frame	9
						TRAV21	F	TRAJ42	F	CDVRPQKGRQGNLIF	in-frame	8
						TRAV21	F	TRAJ42	F	CAVRPQKRRQGNLIF	in-frame	8
						TRAV21	F	TRAJ42	F	CAVRPQKGSQGYLIF	in-frame	8
						TRAV21	F	TRAJ38	F	CAVQAGNNRKLIW	in-frame	8
						TRAV20	F	TRAJ38	F	GAVQAGNNRKLIW	in-frame	8
						TRAV20	F	TRAJ38	F	CAVQAGNNRKLIC	in-frame	8
						TRAV4	F	TRAJ42	F	CAVRPQKGSQGNLIF	in-frame	7
						TRAV39	F	TRAJ49	F	CLVFVELPITVEHR*NQFYF	out-of-frame	7
						TRAV21	F	TRAJ42	F	CAVTPQKGSQGNLIF	in-frame	7
						TRAV21	F	TRAJ42	F	CAVRPQQGSQGNLIF	in-frame	7
						TRAV21	F	TRAJ42	F	CAVRPQKGSQEIS**F	out-of-frame	7
						TRAV21	F	TRAJ42	F	CAVRPQKGSQANLIF	in-frame	7
						TRAV21	F	TRAJ42	F	CAVRPQKGRQGKLIF	in-frame	7
						TRAV21	F	TRAJ42	F	CAGRAQKGSQGNLIF	in-frame	7
						TRAV20	F	TRAJ38	F	CAMQAGNNRKLIW	in-frame	7
						TRAV24	F	TRAJ42	F	CIRDS**IRLRIPQKGSQGNLIF	out-of-frame	6
						TRAV21	F	TRAJ42	F	GAVRPQKGSQGKLIF	in-frame	6
						TRAV21	F	TRAJ42	F	CAVRPQKGSQGTLIF	in-frame	6
						TRAV21	F	TRAJ42	F	CAVRPQKGSQGNVIF	in-frame	6
						TRAV21	F	TRAJ42	F	CAVRPQKGSQEKLIF	in-frame	6
						TRAV21	F	TRAJ42	F	CAVRPQKGRQENLIF	in-frame	6
						TRAV21	F	TRAJ42	F	CAVRHQKGSKGNLIF	in-frame	6
						TRAV20	F	TRAJ38	F	CAVQADNNRKLIW	in-frame	6
						TRAV1-2	F	TRAJ42	F	CIRDS*NTTPNSPQKGSQGNLIF	out-of-frame	6
						TRAV39	F	TRAJ42	F	CIRDS**IRLRIPQKGSQGNLIF	out-of-frame	5
						TRAV24	F	TRAJ49	F	CLVFVELPITVEHR*NQFYF	out-of-frame	5
						TRAV21	F	TRAJ42	F	YAVRAQKGSQGNLIF	in-frame	5
						TRAV21	F	TRAJ42	F	GAVRPQKGRQGNLIF	in-frame	5
						TRAV21	F	TRAJ42	F	CAVRTQKGRQGNLIF	in-frame	5
						TRAV21	F	TRAJ42	F	CAVRPQKGSQGNLIC	in-frame	5
						TRAV21	F	TRAJ42	F	CAVRPQKGSQGNLFF	in-frame	5
						TRAV21	F	TRAJ42	F	CAVRPQKGSKRNLIF	in-frame	5
						TRAV21	F	TRAJ42	F	CAVRHQKGRQGNLIF	in-frame	5
						TRAV21	F	TRAJ42	F	CAVRAQKGSEGNLIF	in-frame	5
						TRAV21	F	TRAJ42	F	CAVRAQEGSQGNLIF	in-frame	5
						TRAV21	F	TRAJ42	F	CAGRPQKGSQGKLIF	in-frame	5
						TRAV21	F	TRAJ10	F	CAVRPQKGSQGNLIFGKGTKLSVKPKHIKKRGEVTKGSLL*EASNTVILTGGGNKLTF	out-of-frame	5
						TRAV20	F	TRAJ38	F	WAVQAGNNRKLIW	in-frame	5
						TRAV20	F	TRAJ38	F	CTVQAGNNRKLIW	in-frame	5
						TRAV20	F	TRAJ38	F	CAVRAGNNRKLIW	in-frame	5
						TRAV20	F	TRAJ38	F	CAVQVGNNRKLIW	in-frame	5
						TRAV20	F	TRAJ38	F	CAVQASNNRKLIW	in-frame	5
						TRAV4	F	TRAJ58	ORF	CGGEETSGSRLTF	in-frame	4
						TRAV24	F	TRAJ42	F	CIRDS*NTTPNSRQGNLIF	out-of-frame	4
						TRAV24	F	TRAJ42	F	CIRDS*NTTPNSPQKGSQGNLIF	out-of-frame	4
						TRAV24	F	TRAJ42	F	CAVRPQKGSQGNLIF	in-frame	4
						TRAV21	F	TRAJ49	F	CLVFVELPITVEHR*NQFYF	out-of-frame	4
						TRAV21	F	TRAJ42	F	YAVRPQKGSQGKLIF	in-frame	4
						TRAV21	F	TRAJ42	F	SAVRPQKRSQGNLIF	in-frame	4
						TRAV21	F	TRAJ42	F	CDVRAQKGSQGNLIF	in-frame	4
						TRAV21	F	TRAJ42	F	CAVRPQKGRQGNIIF	in-frame	4
						TRAV21	F	TRAJ42	F	CAVRPQKGGQENLIF	in-frame	4
						TRAV21	F	TRAJ42	F	CAVRPKKGSKGNLIF	in-frame	4
						TRAV21	F	TRAJ42	F	CAVRPEGKPRKSH*F	out-of-frame	4
						TRAV20	F	TRAJ38	F	CAVQAGNSRKLIW	in-frame	4
						TRAV1-2	F	TRAJ42	F	CIRDS*NTTPNSRQGNLIF	out-of-frame	4
						TRAV9-2	F	TRAJ42	F	CAVRPQKGSQGNLIF	in-frame	3
						TRAV4	F	TRAJ49	F	CLVFVELPITVEHR*NQFYF	out-of-frame	3
						TRAV4	F	TRAJ42	F	CIRDS*NTTPNSQGNLIF	out-of-frame	3
						TRAV39	F	TRAJ58	ORF	CGGEETSGSRLTF	in-frame	3
						TRAV39	F	TRAJ42	F	CEASEGKPRKSH*F	out-of-frame	3
						TRAV35	F	TRAJ42	F	CAVRPQKGSQGNLIF	in-frame	3
						TRAV24	F	TRAJ49	F	CIRDS*NTTPNSPGNQFYF	out-of-frame	3
						TRAV21	F	TRAJ49	F	CLVFVGLPITVEHR*NQFYF	out-of-frame	3
						TRAV21	F	TRAJ45	F	CIRDS.YDSEFPADGLTF	out-of-frame	3
						TRAV21	F	TRAJ42	F	WAVRPQKGRQGNLIF	in-frame	3
						TRAV21	F	TRAJ42	F	SAVRAQKGRQGKLIF	in-frame	3
						TRAV21	F	TRAJ42	F	GAVRTQKGSQGNLIF	in-frame	3
						TRAV21	F	TRAJ42	F	GAGRPQKGSQGNLIF	in-frame	3
						TRAV21	F	TRAJ42	F	FAVRPQKGSKGNLIF	in-frame	3
						TRAV21	F	TRAJ42	F	CIRDS*NTTPNSRPQKGSQGNLIF	out-of-frame	3
						TRAV21	F	TRAJ42	F	CGVRAQKGSQGNLIF	in-frame	3
						TRAV21	F	TRAJ42	F	CEASEGKPRKSH*F	out-of-frame	3
						TRAV21	F	TRAJ42	F	CAVRTQKGSQGKLIF	in-frame	3
						TRAV21	F	TRAJ42	F	CAVRPQKRSQENLIF	in-frame	3
						TRAV21	F	TRAJ42	F	CAVRPQKGTQGNLIF	in-frame	3
						TRAV21	F	TRAJ42	F	CAVRPQKGSQGNLMF	in-frame	3
						TRAV21	F	TRAJ42	F	CAVRPQKGSQGHLIF	in-frame	3
						TRAV21	F	TRAJ42	F	CAVRPQKGSEENLIF	in-frame	3
						TRAV21	F	TRAJ42	F	CAVRPQKGREGNLIF	in-frame	3
						TRAV21	F	TRAJ42	F	CAVRPQKGGKGNLIF	in-frame	3
						TRAV21	F	TRAJ42	F	CAVRPQKESQENLIF	in-frame	3
						TRAV21	F	TRAJ42	F	CAVRPQK.SQGKLIF	out-of-frame	3
						TRAV21	F	TRAJ42	F	CAVRPQERSQGNLIF	in-frame	3
						TRAV21	F	TRAJ42	F	CAVRPQEGGQGNLIF	in-frame	3
						TRAV21	F	TRAJ42	F	CAVRPKKGSQGKLIF	in-frame	3
						TRAV21	F	TRAJ42	F	CAVRDQKGSQGNLIF	in-frame	3
						TRAV21	F	TRAJ42	F	CAVRAQKRSQGNLIF	in-frame	3
						TRAV21	F	TRAJ42	F	CAVRAQKGSQGNIIF	in-frame	3
						TRAV21	F	TRAJ42	F	CAVRAQKGRQGKLIF	in-frame	3
						TRAV21	F	TRAJ42	F	CAVRAKKGSQGNLIF	in-frame	3
						TRAV21	F	TRAJ42	F	CAVKPQKGSQRNLIF	in-frame	3
						TRAV21	F	TRAJ42	F	CAVKPQKGSQGKLIF	in-frame	3
						TRAV21	F	TRAJ42	F	CAVKAQKGSQGNLIF	in-frame	3
						TRAV21	F	TRAJ42	F	CAVGPQKGRQGNLIF	in-frame	3
						TRAV21	F	TRAJ42	F	CAVGLRREAKEIS**F	out-of-frame	3
						TRAV21	F	TRAJ42	F	CAGRPKKGSQGNLIF	in-frame	3
						TRAV21	F	TRAJ42	F	CAGRAQKGSQGKLIF	in-frame	3
						TRAV21	F	TRAJ42	F	CAGGPQKGSQGNLIF	in-frame	3
						TRAV21	F	TRAJ27	F	CAVRPQKGSQGNLIFGKALNSLLNQRPESRLLQ.H.RLCNTNAGKSTF	out-of-frame	3
						TRAV20	F	TRAJ38	F	RAVQAGNNRKLIW	in-frame	3
						TRAV20	F	TRAJ38	F	CAVQGGNNRKLIW	in-frame	3
						TRAV20	F	TRAJ38	F	CAVQAGNNRKPIW	in-frame	3
						TRAV20	F	TRAJ38	F	CAVQAGNNRELIW	in-frame	3
						TRAV20	F	TRAJ38	F	CAVQAGNKRKLIW	in-frame	3
						TRAV20	F	TRAJ38	F	CAVQAGNHRKLIW	in-frame	3
						TRAV20	F	TRAJ38	F	CAVPAGNNRKLIW	in-frame	3
						TRAV20	F	TRAJ38	F	CAEQAGNNRKLIW	in-frame	3
						TRAV19	F	TRAJ42	F	CIRDS**IRLRIPQGNLIF	out-of-frame	3
						TRAV19	F	TRAJ42	F	CAVRPQKGSQGNLIF	in-frame	3
						TRAV8-4	F	TRAJ44	F	CIRDS*NTTPNSPGTASKLTF	out-of-frame	2
						TRAV6	F	TRAJ42	F	CAVRPQKGSQGNLIF	in-frame	2
						TRAV4	F	TRAJ42	F	CIRDS**IRLRIPQKGSQGNLIF	out-of-frame	2
						TRAV4	F	TRAJ42	F	CEASEGKPRKSH*F	out-of-frame	2
						TRAV4	F	TRAJ42	F	CAVRPQKGSQGKLIF	in-frame	2
						TRAV39	F	TRAJ45	F	CIRDS**IRLRIPADGLTF	out-of-frame	2
						TRAV39	F	TRAJ42	F	CIRDS.YDSEFPIF	out-of-frame	2
						TRAV39	F	TRAJ42	F	CIRDS.YDSEFPF	out-of-frame	2
						TRAV39	F	TRAJ42	F	CIRDS**IRLRIPLIF	out-of-frame	2
						TRAV35	F	TRAJ49	F	CLVFVELPITVEHR*NQFYF	out-of-frame	2
						TRAV35	F	TRAJ42	F	CIRDS*NTTPNSPQKGSQGNLIF	out-of-frame	2
						TRAV29/DV5	F	TRAJ42	F	CAVRPQKGSQGNLIF	in-frame	2
						TRAV26-2	F	TRAJ42	F	CIRDS*NTTPNSRPQKGSQGNLIF	out-of-frame	2
						TRAV26-2	F	TRAJ42	F	CIRDS**IRLRIPQKGSQGNLIF	out-of-frame	2
						TRAV26-1	F	TRAJ42	F	CAVRPQKGSQGNLIF	in-frame	2
						TRAV24	F	TRAJ42	F	CIRDS.YDSEFPGNLIF	out-of-frame	2
						TRAV24	F	TRAJ42	F	CIRDS*NTTPNSRPQKGSQGNLIF	out-of-frame	2
						TRAV24	F	TRAJ42	F	CIRDS**IRLRIPVRPQKGSQGNLIF	out-of-frame	2
						TRAV24	F	TRAJ42	F	CIRDS**IRLRIPLIF	out-of-frame	2
						TRAV21	F	TRAJ44	F	CIRDS*NTTPNSPGTASKLTF	out-of-frame	2
						TRAV21	F	TRAJ42	F	WAVRTQKGSQGNLIF	in-frame	2
						TRAV21	F	TRAJ42	F	WAVRPQKGSQGKLIF	in-frame	2
						TRAV21	F	TRAJ42	F	WAVRPQKGSEGNLIF	in-frame	2
						TRAV21	F	TRAJ42	F	WAVRPQEGSQGNLIF	in-frame	2
						TRAV21	F	TRAJ42	F	WAVRHQKGSQGNLIF	in-frame	2
						TRAV21	F	TRAJ42	F	WAGRPQKGSQGNLIF	in-frame	2
						TRAV21	F	TRAJ42	F	SAVRPQKGRQGKLIF	in-frame	2
						TRAV21	F	TRAJ42	F	SAVRAQKRSQENLIF	in-frame	2
						TRAV21	F	TRAJ42	F	SAVRAQKGSQGNLIF	in-frame	2
						TRAV21	F	TRAJ42	F	GDVRPQKGSQGNLIF	in-frame	2
						TRAV21	F	TRAJ42	F	GAVRPQRGSQVNLIF	in-frame	2
						TRAV21	F	TRAJ42	F	GAVRPQKGSQGNPIF	in-frame	2
						TRAV21	F	TRAJ42	F	GAVRPQEGSQGNLIF	in-frame	2
						TRAV21	F	TRAJ42	F	GAVRPEKGSQGNLIF	in-frame	2
						TRAV21	F	TRAJ42	F	GAVRAQKGSQGNLIF	in-frame	2
						TRAV21	F	TRAJ42	F	GAERPQKGSQGNLIF	in-frame	2
						TRAV21	F	TRAJ42	F	CVVRSQKGSQGNLIF	in-frame	2
						TRAV21	F	TRAJ42	F	CVVRPQKGSQGKLIF	in-frame	2
						TRAV21	F	TRAJ42	F	CVVRP.KGSQGNLIF	out-of-frame	2
						TRAV21	F	TRAJ42	F	CV**RDS.YDSEFPIF	out-of-frame	2
						TRAV21	F	TRAJ42	F	CSVRPQNGSQ.NLIF	out-of-frame	2
						TRAV21	F	TRAJ42	F	CSVRPQKRRQGNLIF	in-frame	2
						TRAV21	F	TRAJ42	F	CSVRPQK.SQGNLIF	out-of-frame	2
						TRAV21	F	TRAJ42	F	CIRDS.YDSEFPRPQKGSQGNLIF	out-of-frame	2
						TRAV21	F	TRAJ42	F	CIRDS.YDSEFPPQKGSQGNLIF	out-of-frame	2
						TRAV21	F	TRAJ42	F	CIRDS.YDSEFPGNLIF	out-of-frame	2
						TRAV21	F	TRAJ42	F	CIRDS**IRLRIPQKGSQGNLIF	out-of-frame	2
						TRAV21	F	TRAJ42	F	CEASEGKTRKSH*F	out-of-frame	2
						TRAV21	F	TRAJ42	F	CCEASEGKPRKSH*F	out-of-frame	2
						TRAV21	F	TRAJ42	F	CAVSPQKGSQGKLIF	in-frame	2
						TRAV21	F	TRAJ42	F	CAVRRQK.SQGNLIF	out-of-frame	2
						TRAV21	F	TRAJ42	F	CAVRPRKGRQGNLIF	in-frame	2
						TRAV21	F	TRAJ42	F	CAVRPQQGGQGNLIF	in-frame	2
						TRAV21	F	TRAJ42	F	CAVRPQKRSQGNIIF	in-frame	2
						TRAV21	F	TRAJ42	F	CAVRPQKRSQGKLIF	in-frame	2
						TRAV21	F	TRAJ42	F	CAVRPQKRSQEKLIF	in-frame	2
						TRAV21	F	TRAJ42	F	CAVRPQKRSEGNLIF	in-frame	2
						TRAV21	F	TRAJ42	F	CAVRPQKRGQGNLIF	in-frame	2
						TRAV21	F	TRAJ42	F	CAVRPQKGSQRKLNF	in-frame	2
						TRAV21	F	TRAJ42	F	CAVRPQKGSQGKRIF	in-frame	2
						TRAV21	F	TRAJ42	F	CAVRPQKGSQGKLNF	in-frame	2
						TRAV21	F	TRAJ42	F	CAVRPQKGSQGKIIF	in-frame	2
						TRAV21	F	TRAJ42	F	CAVRPQKGSQGIPIF	in-frame	2
						TRAV21	F	TRAJ42	F	CAVRPQKGSKGNLSF	in-frame	2
						TRAV21	F	TRAJ42	F	CAVRPQKGSKENLIF	in-frame	2
						TRAV21	F	TRAJ42	F	CAVRPQKGSEEKLIF	in-frame	2
						TRAV21	F	TRAJ42	F	CAVRPQKGRQGNPIF	in-frame	2
						TRAV21	F	TRAJ42	F	CAVRPQKGKPRKSH*F	out-of-frame	2
						TRAV21	F	TRAJ42	F	CAVRPQKGGQGKLIF	in-frame	2
						TRAV21	F	TRAJ42	F	CAVRPQKGGQGKIIF	in-frame	2
						TRAV21	F	TRAJ42	F	CAVRPQEGSQGNLNF	in-frame	2
						TRAV21	F	TRAJ42	F	CAVRPQEGSQGKLIF	in-frame	2
						TRAV21	F	TRAJ42	F	CAVRPQEGSQENLIF	in-frame	2
						TRAV21	F	TRAJ42	F	CAVRPQEGRQGNLIF	in-frame	2
						TRAV21	F	TRAJ42	F	CAVRPPKESQGNLIF	in-frame	2
						TRAV21	F	TRAJ42	F	CAVRPKKGSEGKLIF	in-frame	2
						TRAV21	F	TRAJ42	F	CAVRPKKGRQGNLIF	in-frame	2
						TRAV21	F	TRAJ42	F	CAVRPHKGRQGNLIF	in-frame	2
						TRAV21	F	TRAJ42	F	CAVRPEEGSQGNLIF	in-frame	2
						TRAV21	F	TRAJ42	F	CAVRLRREAKEIS**F	out-of-frame	2
						TRAV21	F	TRAJ42	F	CAVRAQNGSQGNLIF	in-frame	2
						TRAV21	F	TRAJ42	F	CAVRAQKGSQRNLIF	in-frame	2
						TRAV21	F	TRAJ42	F	CAVRAQKGSQGNLTF	in-frame	2
						TRAV21	F	TRAJ42	F	CAVRAQKGSKGNLIF	in-frame	2
						TRAV21	F	TRAJ42	F	CAVRAQKGREGKLIF	in-frame	2
						TRAV21	F	TRAJ42	F	CAVMPQKGSQGKLIF	in-frame	2
						TRAV21	F	TRAJ42	F	CAVKPQKGRQGNLIF	in-frame	2
						TRAV21	F	TRAJ42	F	CAVKPQK.SQGNLIF	out-of-frame	2
						TRAV21	F	TRAJ42	F	CAVGPQKRSQGNLIF	in-frame	2
						TRAV21	F	TRAJ42	F	CAVGPQKRSQENLIF	in-frame	2
						TRAV21	F	TRAJ42	F	CAVGPQKGSQRNLIF	in-frame	2
						TRAV21	F	TRAJ42	F	CAVGPQKGSQGKLIF	in-frame	2
						TRAV21	F	TRAJ42	F	CAVGPQKGGQGNLIF	in-frame	2
						TRAV21	F	TRAJ42	F	CAVGAQKGSQGNLIF	in-frame	2
						TRAV21	F	TRAJ42	F	CAGRPQKGRQGNLIF	in-frame	2
						TRAV21	F	TRAJ42	F	CAERHQKGSQGNLIF	in-frame	2
						TRAV21	F	TRAJ42	F	CAARPQKGGQGNLIF	in-frame	2
						TRAV21	F	TRAJ42	F	C*ERPQKGSQGNLIF	out-of-frame	2
						TRAV21	F	TRAJ27	F	CVTPMQANQ**F	out-of-frame	2
						TRAV20	F	TRAJ42	F	CIRDS*NTTPNSRQGNLIF	out-of-frame	2
						TRAV20	F	TRAJ38	F	CSVQAGNNRKLIW	in-frame	2
						TRAV20	F	TRAJ38	F	CDVQAGNNRKLIW	in-frame	2
						TRAV20	F	TRAJ38	F	CAVQASNSRKLIW	in-frame	2
						TRAV20	F	TRAJ38	F	CAVQAGNNRRLIW	in-frame	2
						TRAV20	F	TRAJ38	F	CAVQAGNNRKRIW	in-frame	2
						TRAV20	F	TRAJ38	F	CAVQAGNNRKLVW	in-frame	2
						TRAV20	F	TRAJ38	F	CAVQAGNNRKLTW	in-frame	2
						TRAV20	F	TRAJ38	F	CAVQAGNNRKLIR	in-frame	2
						TRAV20	F	TRAJ38	F	CAVQAGNNRKLI.	out-of-frame	2
						TRAV20	F	TRAJ38	F	CAVQAGNNRKL**W	out-of-frame	2
						TRAV20	F	TRAJ38	F	CAVQAGNNCKLIW	in-frame	2
						TRAV20	F	TRAJ38	F	CAVQAGKNRKLIW	in-frame	2
						TRAV20	F	TRAJ38	F	CAVKAGNNRKLIW	in-frame	2
						TRAV20	F	TRAJ38	F	CAVHAGNNRKLIW	in-frame	2
						TRAV19	F	TRAJ49	F	CLVFVELPITVEHR*NQFYF	out-of-frame	2
						TRAV19	F	TRAJ42	F	CIRDS*NTTPNSRPQKGSQGNLIF	out-of-frame	2
						TRAV14/DV4	F	TRAJ42	F	CIRDS*NTTPNSRPQKGSQGNLIF	out-of-frame	2
						TRAV1-2	F	TRAJ42	F	CIRDS**IRLRIPQKGSQGNLIF	out-of-frame	2
						TRAV9-2	F	TRAJ54	F	CGVIQGAQKLVF	in-frame	1
						TRAV9-2	F	TRAJ49	F	CDMRQLTQLRSPPVR*F	out-of-frame	1
						TRAV9-2	F	TRAJ45	F	CIRDS.YDSEFPADGLTF	out-of-frame	1
						TRAV9-2	F	TRAJ42	F	CVRDC**IRLRSPQKKSQGNLIF	out-of-frame	1
						TRAV9-2	F	TRAJ42	F	CIRDS**IRLRIPGSQGNLIF	out-of-frame	1
						TRAV9-2	F	TRAJ42	F	CGARPQQATHGKLIF	in-frame	1
						TRAV9-2	F	TRAJ42	F	CAVRTQKGSQENLIF	in-frame	1
						TRAV9-2	F	TRAJ39	F	CVNNNANNMLTF	in-frame	1
						TRAV8-6	F	TRAJ49	F	CLFCRCFVELSNSLEHR*SQFYF	out-of-frame	1
						TRAV8-6	F	TRAJ49	F	CIRDS**IRLRIPQWNTGNQFYF	out-of-frame	1
						TRAV8-6	F	TRAJ42	F	CIRDS*NTTPNSPQKGSQGNLIF	out-of-frame	1
						TRAV8-6	F	TRAJ42	F	CIRDS**IRLRIPIF	out-of-frame	1
						TRAV8-6	F	TRAJ42	F	CI**SHLIRLLSAVKQGGANLIF	out-of-frame	1
						TRAV8-4	F	TRAJ58	ORF	CEGVEASYYKLTF	in-frame	1
						TRAV8-4	F	TRAJ42	F	CEASEGKPRKSH*F	out-of-frame	1
						TRAV8-4	F	TRAJ42	F	CAVRPQKGSQGNLIF	in-frame	1
						TRAV8-4	F	TRAJ42	F	CAVRPKKGSQGNLIF	in-frame	1
						TRAV8-3	F	TRAJ49	F	CLF*DWFL.SFLSQWNTGNQFYF	out-of-frame	1
						TRAV8-3	F	TRAJ49	F	CIRDS*NTTPNSHQFYF	out-of-frame	1
						TRAV8-2	F	TRAJ42	F	CEASEGKPRKSH*F	out-of-frame	1
						TRAV8-2	F	TRAJ42	F	CAVRPQKGSQGNLIF	in-frame	1
						TRAV8-1	F	TRAJ42	F	CIRDS.YDSEFPGNLIF	out-of-frame	1
						TRAV6	F	TRAJ45	F	CIRDS*NTTPNSPGGGADGLTF	out-of-frame	1
						TRAV6	F	TRAJ42	F	CALDMTFCLENDKTAFEKGSGLVVSEKGIRNVKDEAEFPA*KRSQGNSIF	out-of-frame	1
						TRAV6	F	TRAJ30	F	CCSHDLPGKR*EKIIF	out-of-frame	1
						TRAV5	F	TRAJ49	F	CLVFVELPITVEHR*NQFYF	out-of-frame	1
						TRAV5	F	TRAJ49	F	CASYRSGTPVTSS**F	out-of-frame	1
						TRAV5	F	TRAJ45	F	CIRDS.YDSEFPADGLTF	out-of-frame	1
						TRAV5	F	TRAJ42	F	CIRDS.YDSEFPRPQKGSQGNLIF	out-of-frame	1
						TRAV5	F	TRAJ42	F	CIRDS.YDSEFPGSQGNLIF	out-of-frame	1
						TRAV5	F	TRAJ42	F	CIRDS*NTTPNSRPQKGSQGNLIF	out-of-frame	1
						TRAV5	F	TRAJ42	F	CIRDS*NTTPNSQGNLIF	out-of-frame	1
						TRAV5	F	TRAJ42	F	CIRDS**IRLRIPQKGSQGNLIF	out-of-frame	1
						TRAV5	F	TRAJ42	F	CAVRPQKGSQGNLIF	in-frame	1
						TRAV5	F	TRAJ40	F	CIRDS.YDSEFPKYIF	out-of-frame	1
						TRAV41	F	TRAJ61	ORF	GALSRD*NRKLRF	out-of-frame	1
						TRAV41	F	TRAJ29	F	WAVQETTPL**F	out-of-frame	1
						TRAV4	F	TRAJ9	F	CGKYWRLQNY*F	out-of-frame	1
						TRAV4	F	TRAJ58	ORF	CGPPLVWRGRNRWL*RLTF	out-of-frame	1
						TRAV4	F	TRAJ49	F	CV**RDS.YDSEFPYF	out-of-frame	1
						TRAV4	F	TRAJ49	F	CLVFVELPLTVEHR*NQFYF	out-of-frame	1
						TRAV4	F	TRAJ49	F	CIRDS*NTTPNSRNQFYF	out-of-frame	1
						TRAV4	F	TRAJ49	F	CIRDS*NTTPNSPGNQFYF	out-of-frame	1
						TRAV4	F	TRAJ49	F	CIRDS*NTTPNSL	out-of-frame	1
						TRAV4	F	TRAJ49	F	CIRDS*NTTPNSHF	out-of-frame	1
						TRAV4	F	TRAJ49	F	CIRDS**RRLRIPF	out-of-frame	1
						TRAV4	F	TRAJ49	F	CGASHHSGTPVTSS**F	out-of-frame	1
						TRAV4	F	TRAJ49	F	CG*KRQRIRLGSPNKFYF	out-of-frame	1
						TRAV4	F	TRAJ49	F	CASDHSVTPVTSS**F	out-of-frame	1
						TRAV4	F	TRAJ45	F	CIRDS**IRLRIPGADGLTF	out-of-frame	1
						TRAV4	F	TRAJ42	F	CV**RDS.YKFKF	out-of-frame	1
						TRAV4	F	TRAJ42	F	CIRDS.YDSEFPGNLIF	out-of-frame	1
						TRAV4	F	TRAJ42	F	CIRDS.YDSEFPF	out-of-frame	1
						TRAV4	F	TRAJ42	F	CIRDS.CDSEFPF	out-of-frame	1
						TRAV4	F	TRAJ42	F	CIRDS*NTTPNSRQGNLIF	out-of-frame	1
						TRAV4	F	TRAJ42	F	CIRDS*NTTPNSQKGSQGNLIF	out-of-frame	1
						TRAV4	F	TRAJ42	F	CIRDS*KRLRIPQGNLIF	out-of-frame	1
						TRAV4	F	TRAJ42	F	CIRDS**IRLRMPQKGRQGNLIF	out-of-frame	1
						TRAV4	F	TRAJ13	F	GLVGDKNSGGYPKVTL	in-frame	1
						TRAV39	F	TRAJ58	ORF	CIRDS*NTTPNSRLTF	out-of-frame	1
						TRAV39	F	TRAJ49	F	CLVFVELPIPVEPR*NKFYF	out-of-frame	1
						TRAV39	F	TRAJ49	F	CIRDS.YDSEFPQFYF	out-of-frame	1
						TRAV39	F	TRAJ49	F	CFFLSFRSQWNTGNQFYF	in-frame	1
						TRAV39	F	TRAJ49	F	CASDHSGTPVTSS**F	out-of-frame	1
						TRAV39	F	TRAJ45	F	CIRRQLIRLRIPADGLTF	in-frame	1
						TRAV39	F	TRAJ45	F	CIRDS.YDSEFPADGLTF	out-of-frame	1
						TRAV39	F	TRAJ45	F	CIRDS**IRLRIPGADGLTF	out-of-frame	1
						TRAV39	F	TRAJ45	F	CIRDS**IRLRIPDGLTF	out-of-frame	1
						TRAV39	F	TRAJ45	F	C*DRLTF	out-of-frame	1
						TRAV39	F	TRAJ42	F	CIRDSYTTPNSPQKGSQGNLIF	in-frame	1
						TRAV39	F	TRAJ42	F	CIRDS.YDSEFPQKGSQGNLIF	out-of-frame	1
						TRAV39	F	TRAJ42	F	CIRDS.YDSEFPKGSQGNLIF	out-of-frame	1
						TRAV39	F	TRAJ42	F	CIRDS*NTTPNSQGNLIF	out-of-frame	1
						TRAV39	F	TRAJ42	F	CIRDS*NTTPNSHLIF	out-of-frame	1
						TRAV39	F	TRAJ42	F	CIRDS*NTTPNAQKRRQGNLIF	out-of-frame	1
						TRAV39	F	TRAJ42	F	CIRDS**IRLRITSQGKLIF	out-of-frame	1
						TRAV39	F	TRAJ42	F	CIRDS**IRLRIPSQGNLIF	out-of-frame	1
						TRAV39	F	TRAJ42	F	CIRDS**IRLRIPIF	out-of-frame	1
						TRAV39	F	TRAJ42	F	CIRDG.YDSKFPF	out-of-frame	1
						TRAV39	F	TRAJ42	F	CAVSPQKGSQGNLIF	in-frame	1
						TRAV39	F	TRAJ39	F	CVNNNAGNMLTF	in-frame	1
						TRAV39	F	TRAJ39	F	CIRDS.YDSEFPGHMLTF	out-of-frame	1
						TRAV39	F	TRAJ27	F	CVTPMQANQ**F	out-of-frame	1
						TRAV38-2/DV8	F	TRAJ49	F	CIRDS*NTTPNSHQFYF	out-of-frame	1
						TRAV38-2/DV8	F	TRAJ42	F	CIETANTTPNSPQKGSQGKLIF	in-frame	1
						TRAV38-1	F	TRAJ42	F	CAVSPQKGSQGNLIF	in-frame	1
						TRAV38-1	F	TRAJ42	F	CAVRRQKESQGNLIF	in-frame	1
						TRAV35	F	TRAJ58	ORF	CGGEETSGSRLTF	in-frame	1
						TRAV35	F	TRAJ49	F	CPITVEHR*NKYNF	out-of-frame	1
						TRAV35	F	TRAJ49	F	CIRDS*NTTPNSRNQFYF	out-of-frame	1
						TRAV35	F	TRAJ49	F	CIRDS**IRLRIPLSQWNTGNQFYF	out-of-frame	1
						TRAV35	F	TRAJ49	F	CASYHSGTPVTSS**F	out-of-frame	1
						TRAV35	F	TRAJ48	F	CIRDS.YDSEFPFGNEKLTF	out-of-frame	1
						TRAV35	F	TRAJ46	F	CL**RDS.YDSEFPDKLTF	out-of-frame	1
						TRAV35	F	TRAJ45	F	CIRDS**IRLRIPADGLTF	out-of-frame	1
						TRAV35	F	TRAJ42	F	CVNYGGSQGNLIF	in-frame	1
						TRAV35	F	TRAJ42	F	CIRVR*NTNPNSRHGNLIF	out-of-frame	1
						TRAV35	F	TRAJ42	F	CIRDSVYDSEFPRHQKASQENLIF	in-frame	1
						TRAV35	F	TRAJ42	F	CIRDSRYESVFPASEGKTRKSH*F	out-of-frame	1
						TRAV35	F	TRAJ42	F	CIRDS*NTTPNSRQGNLIF	out-of-frame	1
						TRAV35	F	TRAJ42	F	CIRDS*NTTPNSRPQKGSQGNLIF	out-of-frame	1
						TRAV35	F	TRAJ42	F	CIRDS*NTTPNSQGNLIF	out-of-frame	1
						TRAV35	F	TRAJ42	F	CIRDS**IRLRIPPQKGSQGNLIF	out-of-frame	1
						TRAV35	F	TRAJ42	F	CIRDS**IRLRIPIF	out-of-frame	1
						TRAV35	F	TRAJ42	F	CGVRPQKGSQGNLIF	in-frame	1
						TRAV35	F	TRAJ42	F	CEASEGKPRKSH*F	out-of-frame	1
						TRAV35	F	TRAJ42	F	CASQFPGRQGNLIF	in-frame	1
						TRAV35	F	TRAJ42	F	CACLSF	in-frame	1
						TRAV35	F	TRAJ40	F	CAAHTSGTYK.IF	out-of-frame	1
						TRAV34	F	TRAJ49	F	CLVFVELPITVEHR*NQFYF	out-of-frame	1
						TRAV34	F	TRAJ42	F	CFFFFKQKTAYEIGSGLVGSEMCIRDS**IRLRIPGNLIF	out-of-frame	1
						TRAV3	F	TRAJ58	ORF	CIRDS*NTTPNSPRLTF	out-of-frame	1
						TRAV3	F	TRAJ49	F	CIRDS*NTTPNSPGNQFYF	out-of-frame	1
						TRAV3	F	TRAJ42	F	CIRDS.YDSEFPPQKGSQGNLIF	out-of-frame	1
						TRAV3	F	TRAJ42	F	CIRDS.YDS.FPPQKGSQGNLIF	out-of-frame	1
						TRAV3	F	TRAJ42	F	CIRDS**IRLRIPSQGNLIF	out-of-frame	1
						TRAV3	F	TRAJ42	F	CHLDSLRTEIL**F	out-of-frame	1
						TRAV29/DV5	F	TRAJ49	F	CLVFVELPITVEHR*NQFYF	out-of-frame	1
						TRAV29/DV5	F	TRAJ49	F	CIRDS*NTTPNSRNQFYF	out-of-frame	1
						TRAV29/DV5	F	TRAJ42	F	CLCAVRAQKGSQGNLIF	in-frame	1
						TRAV29/DV5	F	TRAJ42	F	CIRGS*NTTPNSPQKGSQGNLIF	out-of-frame	1
						TRAV29/DV5	F	TRAJ42	F	CIRDS.YDSEFPRPQKGSQGNLIF	out-of-frame	1
						TRAV29/DV5	F	TRAJ42	F	CIRDS*NTTPNSPQKGRQGNLIF	out-of-frame	1
						TRAV27	F	TRAJ42	F	CEASEGKPRKSH*F	out-of-frame	1
						TRAV27	F	TRAJ42	F	CAGVREQL**NFFLQEEDGIRDRLRSRGLGDVYKRQLIRLRIPNLIF	out-of-frame	1
						TRAV26-2	F	TRAJ49	F	CV.ETANTTPNSPGNQFYF	out-of-frame	1
						TRAV26-2	F	TRAJ49	F	CIRDS*NTTPNSPGNQFYF	out-of-frame	1
						TRAV26-2	F	TRAJ45	F	CIRDS**IRLRIPSGGGADGLTF	out-of-frame	1
						TRAV26-2	F	TRAJ42	F	CV.GTANTTTNSRQGKLIF	out-of-frame	1
						TRAV26-2	F	TRAJ42	F	CIRDS.YDSEFPPQKGSQGNLIF	out-of-frame	1
						TRAV26-2	F	TRAJ42	F	CIRDS*NTTPNSRQGNLIF	out-of-frame	1
						TRAV26-2	F	TRAJ42	F	CIRDS**IRLRIPRPQKGSQGNLIF	out-of-frame	1
						TRAV26-2	F	TRAJ42	F	CIRDS**IRLRIPQGNLIF	out-of-frame	1
						TRAV26-2	F	TRAJ42	F	CI**RDRRYDSEFPRNLIF	out-of-frame	1
						TRAV26-2	F	TRAJ42	F	CAVRSHTGNQGNLIF	in-frame	1
						TRAV26-2	F	TRAJ18	F	CILSVIRSRRDSTQGKLYF	in-frame	1
						TRAV26-1	F	TRAJ49	F	CV.ETANTTPNSPGNQFYF	out-of-frame	1
						TRAV26-1	F	TRAJ49	F	CLVFVELPITVEHR*NQFYF	out-of-frame	1
						TRAV26-1	F	TRAJ49	F	C**SFLSQWNTGNQFYF	out-of-frame	1
						TRAV26-1	F	TRAJ44	F	CTYRQFQ*KLPF	out-of-frame	1
						TRAV26-1	F	TRAJ44	F	CIRDS*NTTPNSPGTASKLTF	out-of-frame	1
						TRAV26-1	F	TRAJ42	F	CIRNS**IRLRIPSQGNLIF	out-of-frame	1
						TRAV26-1	F	TRAJ42	F	CIRDS.YDSEFPGNLNF	out-of-frame	1
						TRAV26-1	F	TRAJ42	F	CIRDS.YDSEFPEWRPSWACLSF	out-of-frame	1
						TRAV26-1	F	TRAJ42	F	CIRDS*NTTPNSRQGNLIF	out-of-frame	1
						TRAV26-1	F	TRAJ42	F	CIRDS*NTTPNSPQKGSQGNLIF	out-of-frame	1
						TRAV26-1	F	TRAJ42	F	CIRDS**IRLRIPQGNLIF	out-of-frame	1
						TRAV26-1	F	TRAJ27	F	CVTPMQANQ**F	out-of-frame	1
						TRAV26-1	F	TRAJ13	F	CIRAS**IRLRIPHKVTF	out-of-frame	1
						TRAV25	F	TRAJ42	F	CIRDS.YDSEFPF	out-of-frame	1
						TRAV25	F	TRAJ42	F	CIRDS**IRLRIPQKGSQGNLIF	out-of-frame	1
						TRAV25	F	TRAJ40	F	CNRIF	in-frame	1
						TRAV24	F	TRAJ58	ORF	CIRDS*NTTPNSRLTF	out-of-frame	1
						TRAV24	F	TRAJ49	F	CSFLSHWNTGNQFYF	in-frame	1
						TRAV24	F	TRAJ49	F	CLVFVGLPITVKQRKPVL*F	out-of-frame	1
						TRAV24	F	TRAJ49	F	CLVFVGLPITVERR*NQFYF	out-of-frame	1
						TRAV24	F	TRAJ49	F	CLVFVGLPITVEHR*NQLYF	out-of-frame	1
						TRAV24	F	TRAJ49	F	CIRDS.YDSEFPSQWNTGNQFYF	out-of-frame	1
						TRAV24	F	TRAJ49	F	CIRDS.YDSEFPQFYF	out-of-frame	1
						TRAV24	F	TRAJ49	F	CIRDS*NTTPNSRNQFYF	out-of-frame	1
						TRAV24	F	TRAJ49	F	CIRDS*NTTPNSPQWNTGNQFYF	out-of-frame	1
						TRAV24	F	TRAJ49	F	CIRDS*NTTPNSLLSQWNTGNQFYF	out-of-frame	1
						TRAV24	F	TRAJ49	F	CIRDS**IRLRIPQFYF	out-of-frame	1
						TRAV24	F	TRAJ49	F	CGASYHSGTPVTSS**F	out-of-frame	1
						TRAV24	F	TRAJ45	F	CIRDS*NTTPNSPGGGADGLTF	out-of-frame	1
						TRAV24	F	TRAJ45	F	CIRDS*NTTPNSHSGGGADGLTF	out-of-frame	1
						TRAV24	F	TRAJ45	F	CIRDS**IRLRIPGGGADGLTF	out-of-frame	1
						TRAV24	F	TRAJ45	F	CIRDS**IRLRIPADGLTF	out-of-frame	1
						TRAV24	F	TRAJ42	F	CVNYGGSQGNLIF	in-frame	1
						TRAV24	F	TRAJ42	F	CIRDS.YDSEFPRPQKGSQGNLIF	out-of-frame	1
						TRAV24	F	TRAJ42	F	CIRDS.YDSEFPPQKGSQGNLIF	out-of-frame	1
						TRAV24	F	TRAJ42	F	CIRDS**IRLRIPGNLIF	out-of-frame	1
						TRAV24	F	TRAJ42	F	CIRDR**IRLRIPLIF	out-of-frame	1
						TRAV24	F	TRAJ42	F	CEASEGKPRKSH*F	out-of-frame	1
						TRAV24	F	TRAJ42	F	CACVHDETGEKNLIF	in-frame	1
						TRAV24	F	TRAJ36	F	CAPAPDQTGANNLFF	in-frame	1
						TRAV24	F	TRAJ13	F	CIRVS*NTPPNSPGGYQKVTF	out-of-frame	1
						TRAV24	F	TRAJ12	F	CGMDSSYKLIF	in-frame	1
						TRAV23/DV6	F	TRAJ49	F	CLVFVELPITVEHR*NQFYF	out-of-frame	1
						TRAV23/DV6	F	TRAJ42	F	CAVRPQKGSQGNLIF	in-frame	1
						TRAV22	F	TRAJ42	F	CCEASEGKPRKSH*F	out-of-frame	1
						TRAV21	F	TRAJ6	F	CAVRPQKGSQGNLTFGKGTTLSAKQRGRYIPTF	in-frame	1
						TRAV21	F	TRAJ6	F	CAVRPQKGSQGNLIFGKALNSLLNQEEATYL**F	out-of-frame	1
						TRAV21	F	TRAJ58	ORF	CRLTF	in-frame	1
						TRAV21	F	TRAJ58	ORF	CIRDS*NTTPNSRLTF	out-of-frame	1
						TRAV21	F	TRAJ58	ORF	CGGEETSGARFTF	in-frame	1
						TRAV21	F	TRAJ58	ORF	CGGEEASDSKFTF	in-frame	1
						TRAV21	F	TRAJ53	F	CAVRTNEGSKGKLTF	in-frame	1
						TRAV21	F	TRAJ49	F	CWASCHSGKAIESS**F	out-of-frame	1
						TRAV21	F	TRAJ49	F	CLLLLEFEVSVEKPKQVH*F	out-of-frame	1
						TRAV21	F	TRAJ49	F	CLLFLGRATTVGKRWKVL*F	out-of-frame	1
						TRAV21	F	TRAJ49	F	CIRDSYYDSEFPSGTPVTSS**F	out-of-frame	1
						TRAV21	F	TRAJ49	F	CIRDS.YDSEFPSQWNTGNQFYF	out-of-frame	1
						TRAV21	F	TRAJ49	F	CIRDS.SDSEFPFLSQWNTGNQFYF	out-of-frame	1
						TRAV21	F	TRAJ49	F	CIRDS*NTTPNSPGNQFYF	out-of-frame	1
						TRAV21	F	TRAJ49	F	CIRDS*NTTPKSRDNQFYF	out-of-frame	1
						TRAV21	F	TRAJ49	F	CIRDS**IRLRIPQWNTGNQFYF	out-of-frame	1
						TRAV21	F	TRAJ49	F	CFFFFF**SFLSQWNTGNQFNF	out-of-frame	1
						TRAV21	F	TRAJ49	F	CEEATANTTQNS*F	out-of-frame	1
						TRAV21	F	TRAJ49	F	CAFRSP.GSHDKFYF	out-of-frame	1
						TRAV21	F	TRAJ49	F	C**SFRSQWNTGNQFYF	out-of-frame	1
						TRAV21	F	TRAJ48	F	CIRDS.YDSEFPF	out-of-frame	1
						TRAV21	F	TRAJ45	F	CIRDS.YASEFPADELTF	out-of-frame	1
						TRAV21	F	TRAJ45	F	CIRDS*NTTPNSPGGGADGLTF	out-of-frame	1
						TRAV21	F	TRAJ45	F	CIRDS**IRLRSPDGLTF	out-of-frame	1
						TRAV21	F	TRAJ45	F	CIKRQLIRLRIPADGLTF	in-frame	1
						TRAV21	F	TRAJ43	F	CGLRREAEKI**SF	out-of-frame	1
						TRAV21	F	TRAJ42	F	YVVRPQKGSQGNLIF	in-frame	1
						TRAV21	F	TRAJ42	F	YVLRAQKGREGNLIF	in-frame	1
						TRAV21	F	TRAJ42	F	YSLRAQK.SKGNLVF	out-of-frame	1
						TRAV21	F	TRAJ42	F	YPVTPQDRSEGNLIF	in-frame	1
						TRAV21	F	TRAJ42	F	YPVRVQKSREENIIF	in-frame	1
						TRAV21	F	TRAJ42	F	YDVRPQKVSQGNLIF	in-frame	1
						TRAV21	F	TRAJ42	F	YDVRPQKGSQGNLIF	in-frame	1
						TRAV21	F	TRAJ42	F	YAVTPQKGSEGNLIF	in-frame	1
						TRAV21	F	TRAJ42	F	YAVSPQNGSQGNLTF	in-frame	1
						TRAV21	F	TRAJ42	F	YAVSPQKRSQGNLIF	in-frame	1
						TRAV21	F	TRAJ42	F	YAVSPLK.SQGKLIF	out-of-frame	1
						TRAV21	F	TRAJ42	F	YAVRVQKGSQGNLIF	in-frame	1
						TRAV21	F	TRAJ42	F	YAVRPQNGSRGNFIF	in-frame	1
						TRAV21	F	TRAJ42	F	YAVRPQNGSQGNLIF	in-frame	1
						TRAV21	F	TRAJ42	F	YAVRPQN.SQENHNF	out-of-frame	1
						TRAV21	F	TRAJ42	F	YAVRPQKRSRANLIF	in-frame	1
						TRAV21	F	TRAJ42	F	YAVRPQKRSQGNLIF	in-frame	1
						TRAV21	F	TRAJ42	F	YAVRPQKRSQANLIF	in-frame	1
						TRAV21	F	TRAJ42	F	YAVRPQKGSQKNLIF	in-frame	1
						TRAV21	F	TRAJ42	F	YAVRPQKGSQGNLSF	in-frame	1
						TRAV21	F	TRAJ42	F	YAVRPQKGRQGNLIF	in-frame	1
						TRAV21	F	TRAJ42	F	YAVRPQKGNQGNLIF	in-frame	1
						TRAV21	F	TRAJ42	F	YAVRPQKGGQGNLIF	in-frame	1
						TRAV21	F	TRAJ42	F	YAVRPQERSQGNLIF	in-frame	1
						TRAV21	F	TRAJ42	F	YAVRPQEGSQGNLIF	in-frame	1
						TRAV21	F	TRAJ42	F	YAVRPQEGSEDNLIF	in-frame	1
						TRAV21	F	TRAJ42	F	YAVRPPKGSERKFVY	in-frame	1
						TRAV21	F	TRAJ42	F	YAVRPKERSQGKLIF	in-frame	1
						TRAV21	F	TRAJ42	F	YAVRPHKGSQGNLIF	in-frame	1
						TRAV21	F	TRAJ42	F	YAVRPEKGSQGNLIF	in-frame	1
						TRAV21	F	TRAJ42	F	YAVRGQEGSEGKLIF	in-frame	1
						TRAV21	F	TRAJ42	F	YAVRARKGRQGNLIF	in-frame	1
						TRAV21	F	TRAJ42	F	YAVRAQKRSHDKLIF	in-frame	1
						TRAV21	F	TRAJ42	F	YAVRAQKGSQGNLNF	in-frame	1
						TRAV21	F	TRAJ42	F	YAVRAQKGSQGKLIF	in-frame	1
						TRAV21	F	TRAJ42	F	YAVRAQKGSEGNLIF	in-frame	1
						TRAV21	F	TRAJ42	F	YAVRAQKGREGNLIF	in-frame	1
						TRAV21	F	TRAJ42	F	YAVRAQEGRQGKLIF	in-frame	1
						TRAV21	F	TRAJ42	F	YAVRAKKGRQGNLIF	in-frame	1
						TRAV21	F	TRAJ42	F	YAVKPQKGSQGNLIF	in-frame	1
						TRAV21	F	TRAJ42	F	YAVGPQKGSQGNLIF	in-frame	1
						TRAV21	F	TRAJ42	F	YAVGLQGGSNENLIF	in-frame	1
						TRAV21	F	TRAJ42	F	YAVGAQEGSHGKLIF	in-frame	1
						TRAV21	F	TRAJ42	F	YAVASEGKPRKSH*F	out-of-frame	1
						TRAV21	F	TRAJ42	F	YALRLQKGSQGKLIF	in-frame	1
						TRAV21	F	TRAJ42	F	YALMPQEGSHGKLIF	in-frame	1
						TRAV21	F	TRAJ42	F	YAGSPQKGRQGNLIF	in-frame	1
						TRAV21	F	TRAJ42	F	YAGRPQNGSQGNLIF	in-frame	1
						TRAV21	F	TRAJ42	F	YAGRPQKGSQGNLIF	in-frame	1
						TRAV21	F	TRAJ42	F	YAGRPQKGSQEKLIF	in-frame	1
						TRAV21	F	TRAJ42	F	YAGRLQEGRQGNLIF	in-frame	1
						TRAV21	F	TRAJ42	F	YAGRAQKRSQGNLIF	in-frame	1
						TRAV21	F	TRAJ42	F	YAGRAQKGSEGNLIF	in-frame	1
						TRAV21	F	TRAJ42	F	YAGRAKKGRQGNLIF	in-frame	1
						TRAV21	F	TRAJ42	F	YAGGVQEGSQGKLIF	in-frame	1
						TRAV21	F	TRAJ42	F	YAFRPQNGNNGNLIF	in-frame	1
						TRAV21	F	TRAJ42	F	WSVRPQKGSQGKLIF	in-frame	1
						TRAV21	F	TRAJ42	F	WGVRPQRESEGKFYF	in-frame	1
						TRAV21	F	TRAJ42	F	WGVRPQKGRQRNLNF	in-frame	1
						TRAV21	F	TRAJ42	F	WGVRPQKGNQGNLIF	in-frame	1
						TRAV21	F	TRAJ42	F	WGVRPQEGSQGNLIF	in-frame	1
						TRAV21	F	TRAJ42	F	WDVRPQKGSQGNLIF	in-frame	1
						TRAV21	F	TRAJ42	F	WDGRARKGSQGNLIF	in-frame	1
						TRAV21	F	TRAJ42	F	WAVRPRRGGQENLIL	in-frame	1
						TRAV21	F	TRAJ42	F	WAVRPQREAKEIS**F	out-of-frame	1
						TRAV21	F	TRAJ42	F	WAVRPQKVC.GNLIF	out-of-frame	1
						TRAV21	F	TRAJ42	F	WAVRPQKRSQGNLIF	in-frame	1
						TRAV21	F	TRAJ42	F	WAVRPQKKSQRKLYF	in-frame	1
						TRAV21	F	TRAJ42	F	WAVRPQKGSQGNRIF	in-frame	1
						TRAV21	F	TRAJ42	F	WAVRPQKGSQGNPIF	in-frame	1
						TRAV21	F	TRAJ42	F	WAVRPQKGSQGNLNF	in-frame	1
						TRAV21	F	TRAJ42	F	WAVRPQKGSQGNLIL	in-frame	1
						TRAV21	F	TRAJ42	F	WAVRPQKGSQGNLI*W	out-of-frame	1
						TRAV21	F	TRAJ42	F	WAVRPQKGSQENLNF	in-frame	1
						TRAV21	F	TRAJ42	F	WAVRPQKGSQEIS**F	out-of-frame	1
						TRAV21	F	TRAJ42	F	WAVRPQKGSKGNLT*W	out-of-frame	1
						TRAV21	F	TRAJ42	F	WAVRPQKGSKGNLIF	in-frame	1
						TRAV21	F	TRAJ42	F	WAVRPQKGSGGNLIF	in-frame	1
						TRAV21	F	TRAJ42	F	WAVRPQKGSEGNLNF	in-frame	1
						TRAV21	F	TRAJ42	F	WAVRPQKGGQGNLTF	in-frame	1
						TRAV21	F	TRAJ42	F	WAVRPQKGGKGNLTF	in-frame	1
						TRAV21	F	TRAJ42	F	WAVRPQKESQGNLIF	in-frame	1
						TRAV21	F	TRAJ42	F	WAVRPQKEGQGNLIF	in-frame	1
						TRAV21	F	TRAJ42	F	WAVRPQKASQGNLIF	in-frame	1
						TRAV21	F	TRAJ42	F	WAVRPQEGSQGNIIF	in-frame	1
						TRAV21	F	TRAJ42	F	WAVRPKKGSQGNLIF	in-frame	1
						TRAV21	F	TRAJ42	F	WAVRPKKGSQGKLIF	in-frame	1
						TRAV21	F	TRAJ42	F	WAVRLQKGSQVNLIF	in-frame	1
						TRAV21	F	TRAJ42	F	WAVRAQKGSQGNLIF	in-frame	1
						TRAV21	F	TRAJ42	F	WAVMPQKGSQGNLIF	in-frame	1
						TRAV21	F	TRAJ42	F	WAVLPQKESQGNLFF	in-frame	1
						TRAV21	F	TRAJ42	F	WAVGPQKERQGKIIF	in-frame	1
						TRAV21	F	TRAJ42	F	WAMRPQKGSQGNLIF	in-frame	1
						TRAV21	F	TRAJ42	F	WALRPQKGSKGILIF	in-frame	1
						TRAV21	F	TRAJ42	F	WAGSPQKGSQGNLIF	in-frame	1
						TRAV21	F	TRAJ42	F	WAGRPRREAKEIS**F	out-of-frame	1
						TRAV21	F	TRAJ42	F	WAGRPQKGSQGNLI*W	out-of-frame	1
						TRAV21	F	TRAJ42	F	WAFMPQKMSLGNRYF	in-frame	1
						TRAV21	F	TRAJ42	F	WAERPQKGSQGKLIF	in-frame	1
						TRAV21	F	TRAJ42	F	VAVRPKKGSQGKLIF	in-frame	1
						TRAV21	F	TRAJ42	F	STVRPQKGSQGNLIF	in-frame	1
						TRAV21	F	TRAJ42	F	SSVSPEERSHGNLIF	in-frame	1
						TRAV21	F	TRAJ42	F	SSVRPQKRSQENLIF	in-frame	1
						TRAV21	F	TRAJ42	F	SSVRPQEGRQGNLIF	in-frame	1
						TRAV21	F	TRAJ42	F	SSVGPQKGSRGNLIF	in-frame	1
						TRAV21	F	TRAJ42	F	SSFRPQKISQGNLIF	in-frame	1
						TRAV21	F	TRAJ42	F	SDVRPQKGSQGNLIF	in-frame	1
						TRAV21	F	TRAJ42	F	SDVRPQKGRHEKLIF	in-frame	1
						TRAV21	F	TRAJ42	F	SAVSPKKGRQGKIIF	in-frame	1
						TRAV21	F	TRAJ42	F	SAVRTQKGGQGNLIF	in-frame	1
						TRAV21	F	TRAJ42	F	SAVRPQSGKEGNLIF	in-frame	1
						TRAV21	F	TRAJ42	F	SAVRPQKVSQENLIF	in-frame	1
						TRAV21	F	TRAJ42	F	SAVRPQKRSQDNLIF	in-frame	1
						TRAV21	F	TRAJ42	F	SAVRPQKRSHGKIIF	in-frame	1
						TRAV21	F	TRAJ42	F	SAVRPQKRRQGNIIF	in-frame	1
						TRAV21	F	TRAJ42	F	SAVRPQKIRQENLIF	in-frame	1
						TRAV21	F	TRAJ42	F	SAVRPQKGSQRNLIF	in-frame	1
						TRAV21	F	TRAJ42	F	SAVRPQKGSQGNPTF	in-frame	1
						TRAV21	F	TRAJ42	F	SAVRPQKGSQGNLNF	in-frame	1
						TRAV21	F	TRAJ42	F	SAVRPQKGSQGNIIF	in-frame	1
						TRAV21	F	TRAJ42	F	SAVRPQKGSQGKLIF	in-frame	1
						TRAV21	F	TRAJ42	F	SAVRPQKGSQENLIF	in-frame	1
						TRAV21	F	TRAJ42	F	SAVRPQKGRQGNLIY	in-frame	1
						TRAV21	F	TRAJ42	F	SAVRPQKGRQENLIF	in-frame	1
						TRAV21	F	TRAJ42	F	SAVRPQKGRDGKLIF	in-frame	1
						TRAV21	F	TRAJ42	F	SAVRPQKGGQGNLIF	in-frame	1
						TRAV21	F	TRAJ42	F	SAVRPQEISHEKLIF	in-frame	1
						TRAV21	F	TRAJ42	F	SAVRPQ.GIQGNLIF	out-of-frame	1
						TRAV21	F	TRAJ42	F	SAVRPLKGSQGNLIF	in-frame	1
						TRAV21	F	TRAJ42	F	SAVRPHKGSQGNLIF	in-frame	1
						TRAV21	F	TRAJ42	F	SAVRPEKGSQENLIF	in-frame	1
						TRAV21	F	TRAJ42	F	SAVRPEERSQGKLIF	in-frame	1
						TRAV21	F	TRAJ42	F	SAVRHQRGSQGNLIF	in-frame	1
						TRAV21	F	TRAJ42	F	SAVRHQKGSQGNLIY	in-frame	1
						TRAV21	F	TRAJ42	F	SAVRHQKGSQGNLIF	in-frame	1
						TRAV21	F	TRAJ42	F	SAVRAQRGSQENLIF	in-frame	1
						TRAV21	F	TRAJ42	F	SAVRAQKVSQGNLIF	in-frame	1
						TRAV21	F	TRAJ42	F	SAVRAQKRSQGNLIF	in-frame	1
						TRAV21	F	TRAJ42	F	SAVRAQKGSQGNIIF	in-frame	1
						TRAV21	F	TRAJ42	F	SAVRAQKGSEGNLIF	in-frame	1
						TRAV21	F	TRAJ42	F	SAVRAQKGSEDKLIF	in-frame	1
						TRAV21	F	TRAJ42	F	SAVRAQKGRQGNLIF	in-frame	1
						TRAV21	F	TRAJ42	F	SAVRAQKGRQEKLIF	in-frame	1
						TRAV21	F	TRAJ42	F	SAVRAEKGRQGKLIF	in-frame	1
						TRAV21	F	TRAJ42	F	SALSPQKGSQGNLIF	in-frame	1
						TRAV21	F	TRAJ42	F	SALRAQERRQGNLIF	in-frame	1
						TRAV21	F	TRAJ42	F	SAGRPQKGSQGNLNI	in-frame	1
						TRAV21	F	TRAJ42	F	RGVRPQKGSQGKLTF	in-frame	1
						TRAV21	F	TRAJ42	F	RAVSPQKPSQGHLIF	in-frame	1
						TRAV21	F	TRAJ42	F	RAVRRQKGSKENLIF	in-frame	1
						TRAV21	F	TRAJ42	F	RAVRRQK.SKGNLIF	out-of-frame	1
						TRAV21	F	TRAJ42	F	RAVRPQKGSQGNHIF	in-frame	1
						TRAV21	F	TRAJ42	F	RAVRPQKGSQAKLIF	in-frame	1
						TRAV21	F	TRAJ42	F	RAVRPQK.SQGNLIF	out-of-frame	1
						TRAV21	F	TRAJ42	F	RAVMPQKGSQGNLIF	in-frame	1
						TRAV21	F	TRAJ42	F	RAGMAQKGRQEKLIF	in-frame	1
						TRAV21	F	TRAJ42	F	LDVRPLKGSQGNLIF	in-frame	1
						TRAV21	F	TRAJ42	F	LAVRRPKLSQGNVIY	in-frame	1
						TRAV21	F	TRAJ42	F	LAVRPQKGSQVNLIF	in-frame	1
						TRAV21	F	TRAJ42	F	LAVRPQKGSQGKLIF	in-frame	1
						TRAV21	F	TRAJ42	F	LAVRPQKGRQGNLIF	in-frame	1
						TRAV21	F	TRAJ42	F	LAVRPHK.SEGNLFF	out-of-frame	1
						TRAV21	F	TRAJ42	F	LAVRHQKGSQGNLTF	in-frame	1
						TRAV21	F	TRAJ42	F	LAGGPQTGSQRNLIF	in-frame	1
						TRAV21	F	TRAJ42	F	GVVRPQQGSEGKIIF	in-frame	1
						TRAV21	F	TRAJ42	F	GSVRPQKGSQGNLIF	in-frame	1
						TRAV21	F	TRAJ42	F	GGVRPQKGSQGKLIF	in-frame	1
						TRAV21	F	TRAJ42	F	GDVRPQKGSEGNIIF	in-frame	1
						TRAV21	F	TRAJ42	F	GDVRPQKGREVKTIF	in-frame	1
						TRAV21	F	TRAJ42	F	GDVRPQKGGQGNLIF	in-frame	1
						TRAV21	F	TRAJ42	F	GDVRHQEGSQGNLIF	in-frame	1
						TRAV21	F	TRAJ42	F	GAVWRQKGREGNVTF	in-frame	1
						TRAV21	F	TRAJ42	F	GAVWPQKGSQGNLIF	in-frame	1
						TRAV21	F	TRAJ42	F	GAVRTQQGGQGKLIF	in-frame	1
						TRAV21	F	TRAJ42	F	GAVRTKKGSKGNLIF	in-frame	1
						TRAV21	F	TRAJ42	F	GAVRSQKGSQGNLIF	in-frame	1
						TRAV21	F	TRAJ42	F	GAVRSQEGSEGNLIF	in-frame	1
						TRAV21	F	TRAJ42	F	GAVRRQKGGEGNLIF	in-frame	1
						TRAV21	F	TRAJ42	F	GAVRPRKVSQGNLIF	in-frame	1
						TRAV21	F	TRAJ42	F	GAVRPQTGSQRNLIF	in-frame	1
						TRAV21	F	TRAJ42	F	GAVRPQRASQGNLIF	in-frame	1
						TRAV21	F	TRAJ42	F	GAVRPQQGSEENLIF	in-frame	1
						TRAV21	F	TRAJ42	F	GAVRPQQGGQGNLIF	in-frame	1
						TRAV21	F	TRAJ42	F	GAVRPQKKSQGNLIF	in-frame	1
						TRAV21	F	TRAJ42	F	GAVRPQKGSQGNLNF	in-frame	1
						TRAV21	F	TRAJ42	F	GAVRPQKGSQ.NLIF	out-of-frame	1
						TRAV21	F	TRAJ42	F	GAVRPQKGSKRNLIF	in-frame	1
						TRAV21	F	TRAJ42	F	GAVRPQKGSKGNLIF	in-frame	1
						TRAV21	F	TRAJ42	F	GAVRPQKGSEGKLIF	in-frame	1
						TRAV21	F	TRAJ42	F	GAVRPQKGRQGKLIF	in-frame	1
						TRAV21	F	TRAJ42	F	GAVRPQKGRQEKLIF	in-frame	1
						TRAV21	F	TRAJ42	F	GAVRPQKGRKGKLIF	in-frame	1
						TRAV21	F	TRAJ42	F	GAVRPQKGREGNLIF	in-frame	1
						TRAV21	F	TRAJ42	F	GAVRPQKGRDGKLIF	in-frame	1
						TRAV21	F	TRAJ42	F	GAVRPQKGNQGNLIF	in-frame	1
						TRAV21	F	TRAJ42	F	GAVRPQKGGQGNLIF	in-frame	1
						TRAV21	F	TRAJ42	F	GAVRPQKGGQGKLIF	in-frame	1
						TRAV21	F	TRAJ42	F	GAVRPQKGGQENLIF	in-frame	1
						TRAV21	F	TRAJ42	F	GAVRPQKEGKGNPTF	in-frame	1
						TRAV21	F	TRAJ42	F	GAVRPQKASPGNLIF	in-frame	1
						TRAV21	F	TRAJ42	F	GAVRPQK.SQGNLIF	out-of-frame	1
						TRAV21	F	TRAJ42	F	GAVRPQEGGQGKLIF	in-frame	1
						TRAV21	F	TRAJ42	F	GAVRPLRGSEGNLIF	in-frame	1
						TRAV21	F	TRAJ42	F	GAVRPKKGSQGNLIF	in-frame	1
						TRAV21	F	TRAJ42	F	GAVRPHKESQGKLIF	in-frame	1
						TRAV21	F	TRAJ42	F	GAVRPEKGGEGNLIF	in-frame	1
						TRAV21	F	TRAJ42	F	GAVRLQKESKGNPTF	in-frame	1
						TRAV21	F	TRAJ42	F	GAVRAQKGSQRNLIF	in-frame	1
						TRAV21	F	TRAJ42	F	GAVKPQKGSQGNLIF	in-frame	1
						TRAV21	F	TRAJ42	F	GAMRPQKGSQGNLIF	in-frame	1
						TRAV21	F	TRAJ42	F	GAGRPQKGSQGKLIF	in-frame	1
						TRAV21	F	TRAJ42	F	GAGRPQKGSQENLIF	in-frame	1
						TRAV21	F	TRAJ42	F	GAGRPKKGSKGNSTF	in-frame	1
						TRAV21	F	TRAJ42	F	GAGRGRWESRGRLNF	in-frame	1
						TRAV21	F	TRAJ42	F	GAGRAQKGSQGNLIF	in-frame	1
						TRAV21	F	TRAJ42	F	GAGGPQEGSQGNLIF	in-frame	1
						TRAV21	F	TRAJ42	F	GAERP.RGREDNLIF	out-of-frame	1
						TRAV21	F	TRAJ42	F	GADRPQGGGQGNIIF	in-frame	1
						TRAV21	F	TRAJ42	F	FSVSPQKGSEVNIIF	in-frame	1
						TRAV21	F	TRAJ42	F	FSVRPQKGSQLNLIF	in-frame	1
						TRAV21	F	TRAJ42	F	FGVGPQEGGQGNLIF	in-frame	1
						TRAV21	F	TRAJ42	F	FDVRPQGGRQGNLIF	in-frame	1
						TRAV21	F	TRAJ42	F	FAVSPQKGSQGNLIF	in-frame	1
						TRAV21	F	TRAJ42	F	FAVRRQQGRQGNLIF	in-frame	1
						TRAV21	F	TRAJ42	F	FAVRPQKGSQGNLI*W	out-of-frame	1
						TRAV21	F	TRAJ42	F	FAVRPQKGSQENLIF	in-frame	1
						TRAV21	F	TRAJ42	F	FAVRPQKGSQ.NLIF	out-of-frame	1
						TRAV21	F	TRAJ42	F	FAVRPQKGGQGKHIF	in-frame	1
						TRAV21	F	TRAJ42	F	FAVRPQK.SQGNLIF	out-of-frame	1
						TRAV21	F	TRAJ42	F	FAVRGQESSQGKLIF	in-frame	1
						TRAV21	F	TRAJ42	F	FAVRAHRGSQGNLIF	in-frame	1
						TRAV21	F	TRAJ42	F	FAVKPPKGRQGNLIF	in-frame	1
						TRAV21	F	TRAJ42	F	FAVIPLKGRQGNLIF	in-frame	1
						TRAV21	F	TRAJ42	F	FAMEPQKGNPGNLIF	in-frame	1
						TRAV21	F	TRAJ42	F	FALRPQKGSQGNPIF	in-frame	1
						TRAV21	F	TRAJ42	F	FALRP.K.RQGNLIF	out-of-frame	1
						TRAV21	F	TRAJ42	F	FAGRPQKGSQGNLIF	in-frame	1
						TRAV21	F	TRAJ42	F	FAERPQKGSEGNLIF	in-frame	1
						TRAV21	F	TRAJ42	F	DAVRPQRGKQGNLIF	in-frame	1
						TRAV21	F	TRAJ42	F	CYVSPEKGRQENIIF	in-frame	1
						TRAV21	F	TRAJ42	F	CYVRALKGRHGNLIF	in-frame	1
						TRAV21	F	TRAJ42	F	CYPGNYPWAVRAQKGSQGNLIF	in-frame	1
						TRAV21	F	TRAJ42	F	CYERPQKKSQGNLIF	in-frame	1
						TRAV21	F	TRAJ42	F	CWKATGGKPRKSH*F	out-of-frame	1
						TRAV21	F	TRAJ42	F	CWGREAPEWKRMKYH*F	out-of-frame	1
						TRAV21	F	TRAJ42	F	CWEGSEGKARKAH*F	out-of-frame	1
						TRAV21	F	TRAJ42	F	CWEGAEEKRRQDH*F	out-of-frame	1
						TRAV21	F	TRAJ42	F	CWEG*RKGSQGNLIF	out-of-frame	1
						TRAV21	F	TRAJ42	F	CWECEGGKTRQAH*F	out-of-frame	1
						TRAV21	F	TRAJ42	F	CWEASGVKPRKAH*F	out-of-frame	1
						TRAV21	F	TRAJ42	F	CWEASEGKQRKFNL	in-frame	1
						TRAV21	F	TRAJ42	F	CWEASEGKPRKSH*F	out-of-frame	1
						TRAV21	F	TRAJ42	F	CWEAPEGKPRKSH*F	out-of-frame	1
						TRAV21	F	TRAJ42	F	CW*RVRDGRQGKLIF	out-of-frame	1
						TRAV21	F	TRAJ42	F	CW*DVRPQKAREGKLIF	out-of-frame	1
						TRAV21	F	TRAJ42	F	CVYKRQKGSERNLIF	in-frame	1
						TRAV21	F	TRAJ42	F	CVVRVQNGNHGKLIF	in-frame	1
						TRAV21	F	TRAJ42	F	CVVRRQKGSHGNLIF	in-frame	1
						TRAV21	F	TRAJ42	F	CVVRPRREREENLIF	in-frame	1
						TRAV21	F	TRAJ42	F	CVVRPQKGSQGNLIL	in-frame	1
						TRAV21	F	TRAJ42	F	CVVRPQKGSQGNLII	in-frame	1
						TRAV21	F	TRAJ42	F	CVVRPQKGSQGNL**F	out-of-frame	1
						TRAV21	F	TRAJ42	F	CVVRPQKGSQ.NLIF	out-of-frame	1
						TRAV21	F	TRAJ42	F	CVVRPQKGRQGNLIF	in-frame	1
						TRAV21	F	TRAJ42	F	CVVRPQKGGQGNLIF	in-frame	1
						TRAV21	F	TRAJ42	F	CVVRPQEGRHGNIIF	in-frame	1
						TRAV21	F	TRAJ42	F	CVVRLQKGSQGSFTF	in-frame	1
						TRAV21	F	TRAJ42	F	CVVRLEKGSQGNLIF	in-frame	1
						TRAV21	F	TRAJ42	F	CVVMPQKGSQGNLIF	in-frame	1
						TRAV21	F	TRAJ42	F	CVVKPQKGSQGNLIF	in-frame	1
						TRAV21	F	TRAJ42	F	CVVKPQEGSQGKLIF	in-frame	1
						TRAV21	F	TRAJ42	F	CVVGLKKRSQGNLIF	in-frame	1
						TRAV21	F	TRAJ42	F	CVVAPQKGSQGKLIF	in-frame	1
						TRAV21	F	TRAJ42	F	CVTPQKGGKDNLTF	in-frame	1
						TRAV21	F	TRAJ42	F	CVRPYKGSQENLIF	in-frame	1
						TRAV21	F	TRAJ42	F	CVRPYK.SPGNLIF	out-of-frame	1
						TRAV21	F	TRAJ42	F	CVRPQKGRKGNLIF	in-frame	1
						TRAV21	F	TRAJ42	F	CVLYGLRSEENKSS**F	out-of-frame	1
						TRAV21	F	TRAJ42	F	CVLLGGPKREAKEIS**F	out-of-frame	1
						TRAV21	F	TRAJ42	F	CVLIQPLTFVVLGLIRVS**GNLIF	out-of-frame	1
						TRAV21	F	TRAJ42	F	CVKRQLIRLRIPLRREAKEIS**F	out-of-frame	1
						TRAV21	F	TRAJ42	F	CVGRPQKGSQVKLIF	in-frame	1
						TRAV21	F	TRAJ42	F	CVGRPQKGHEGKLIF	in-frame	1
						TRAV21	F	TRAJ42	F	CVGHHKAGQENLIF	in-frame	1
						TRAV21	F	TRAJ42	F	CVGGVKKRSEGKLIF	in-frame	1
						TRAV21	F	TRAJ42	F	CVCSQGKQRKFH*F	out-of-frame	1
						TRAV21	F	TRAJ42	F	CVCHLCQCRQG*EKGSQENLIF	out-of-frame	1
						TRAV21	F	TRAJ42	F	CVC*KK.GQGTLIF	out-of-frame	1
						TRAV21	F	TRAJ42	F	CVASEGSRRKAH*F	out-of-frame	1
						TRAV21	F	TRAJ42	F	CVARGGKRRKSH*F	out-of-frame	1
						TRAV21	F	TRAJ42	F	CV*NRPP.RLRITPQKGSQGNLIF	out-of-frame	1
						TRAV21	F	TRAJ42	F	CV**RHS.YDSEFPF	out-of-frame	1
						TRAV21	F	TRAJ42	F	CV**RDSKYDSEFPIF	out-of-frame	1
						TRAV21	F	TRAJ42	F	CV**RDS.CDSDFPF	out-of-frame	1
						TRAV21	F	TRAJ42	F	CTVRSQKGSKGKLIF	in-frame	1
						TRAV21	F	TRAJ42	F	CTVRPQTGSQGNLIF	in-frame	1
						TRAV21	F	TRAJ42	F	CTVRPQTGSKGNLIF	in-frame	1
						TRAV21	F	TRAJ42	F	CTVRPQTGNHRNLIF	in-frame	1
						TRAV21	F	TRAJ42	F	CTVRPQNGSQGKLIF	in-frame	1
						TRAV21	F	TRAJ42	F	CTVRPQKGSQRKLIF	in-frame	1
						TRAV21	F	TRAJ42	F	CTVRPQKGSQGNLSF	in-frame	1
						TRAV21	F	TRAJ42	F	CTVRPQKGSQGNII.	out-of-frame	1
						TRAV21	F	TRAJ42	F	CTVRPQKGSQGKLIF	in-frame	1
						TRAV21	F	TRAJ42	F	CTVRPQKGSQEIS**F	out-of-frame	1
						TRAV21	F	TRAJ42	F	CTVRPQKGSKGNLIF	in-frame	1
						TRAV21	F	TRAJ42	F	CTVRPQKGSEEKLIF	in-frame	1
						TRAV21	F	TRAJ42	F	CTVRPQKGGQGNLIF	in-frame	1
						TRAV21	F	TRAJ42	F	CTVRPQK.SQGNLIF	out-of-frame	1
						TRAV21	F	TRAJ42	F	CTVRPQEGSKGKLIC	in-frame	1
						TRAV21	F	TRAJ42	F	CTVRAQKGSQGNLIF	in-frame	1
						TRAV21	F	TRAJ42	F	CTVKPQKGSRGNLIF	in-frame	1
						TRAV21	F	TRAJ42	F	CTRLKGLRREAKEIS**F	out-of-frame	1
						TRAV21	F	TRAJ42	F	CTGRPKKGSQGKLIF	in-frame	1
						TRAV21	F	TRAJ42	F	CTGRPKKESQGNLIF	in-frame	1
						TRAV21	F	TRAJ42	F	CTERPQKGSEGNLIF	in-frame	1
						TRAV21	F	TRAJ42	F	CSVWTQKGSQGNLIF	in-frame	1
						TRAV21	F	TRAJ42	F	CSVWAQKGSQGNLIF	in-frame	1
						TRAV21	F	TRAJ42	F	CSVSAQKRSHGKLIF	in-frame	1
						TRAV21	F	TRAJ42	F	CSVRTQKGSQGNLIF	in-frame	1
						TRAV21	F	TRAJ42	F	CSVRPRK.SQGNLIF	out-of-frame	1
						TRAV21	F	TRAJ42	F	CSVRPQNGGQGNLIF	in-frame	1
						TRAV21	F	TRAJ42	F	CSVRPQKGSQGNPIF	in-frame	1
						TRAV21	F	TRAJ42	F	CSVRPQKGSQGNLVF	in-frame	1
						TRAV21	F	TRAJ42	F	CSVRPQKGSQGKLIF	in-frame	1
						TRAV21	F	TRAJ42	F	CSVRPQKGSQENLSF	in-frame	1
						TRAV21	F	TRAJ42	F	CSVRPQKGSQENLIF	in-frame	1
						TRAV21	F	TRAJ42	F	CSVRPQKGSHDKLIF	in-frame	1
						TRAV21	F	TRAJ42	F	CSVRPQKGSEGNLIF	in-frame	1
						TRAV21	F	TRAJ42	F	CSVRPQKGRQGNLIF	in-frame	1
						TRAV21	F	TRAJ42	F	CSVRPQKGRKGNLIF	in-frame	1
						TRAV21	F	TRAJ42	F	CSVRPQKGGQGNLIF	in-frame	1
						TRAV21	F	TRAJ42	F	CSVRPQKASQVNLIF	in-frame	1
						TRAV21	F	TRAJ42	F	CSVRPQKASKGKLTF	in-frame	1
						TRAV21	F	TRAJ42	F	CSVRPQERSQGNLIF	in-frame	1
						TRAV21	F	TRAJ42	F	CSVRPQERSQENLIF	in-frame	1
						TRAV21	F	TRAJ42	F	CSVRPQEGRQGNLIF	in-frame	1
						TRAV21	F	TRAJ42	F	CSVRPPKGSQGNLIF	in-frame	1
						TRAV21	F	TRAJ42	F	CSVRPPKGNQRNLNF	in-frame	1
						TRAV21	F	TRAJ42	F	CSVRPHKGRQGNLIF	in-frame	1
						TRAV21	F	TRAJ42	F	CSVRPHKGIHGNFIF	in-frame	1
						TRAV21	F	TRAJ42	F	CSVRPEGGGQVNLIF	in-frame	1
						TRAV21	F	TRAJ42	F	CSVRLHMGSLGYLFF	in-frame	1
						TRAV21	F	TRAJ42	F	CSVRHQNGSQDNLIF	in-frame	1
						TRAV21	F	TRAJ42	F	CSVRAQNEGQRNLIF	in-frame	1
						TRAV21	F	TRAJ42	F	CSVRAQKGSQGNLIF	in-frame	1
						TRAV21	F	TRAJ42	F	CSVRALE.SRGNLIF	out-of-frame	1
						TRAV21	F	TRAJ42	F	CSVRAEKSRRGNLIF	in-frame	1
						TRAV21	F	TRAJ42	F	CSVMEDKGCQGMLNC	in-frame	1
						TRAV21	F	TRAJ42	F	CSVGPQKGSEGNLIF	in-frame	1
						TRAV21	F	TRAJ42	F	CSLTPQKGSPGKLIF	in-frame	1
						TRAV21	F	TRAJ42	F	CSLRPQERSQGKLIF	in-frame	1
						TRAV21	F	TRAJ42	F	CSGRPQKGSQENLIF	in-frame	1
						TRAV21	F	TRAJ42	F	CSGGAHKGRKGKLIF	in-frame	1
						TRAV21	F	TRAJ42	F	CSGE*SHGKLIF	out-of-frame	1
						TRAV21	F	TRAJ42	F	CSEEKARKAH*F	out-of-frame	1
						TRAV21	F	TRAJ42	F	CSEASEWKPRKSH*F	out-of-frame	1
						TRAV21	F	TRAJ42	F	CSCKPQKGSQGNLIF	in-frame	1
						TRAV21	F	TRAJ42	F	CSCGAQKGSQGKLNF	in-frame	1
						TRAV21	F	TRAJ42	F	CSARPQKGSQGNLIF	in-frame	1
						TRAV21	F	TRAJ42	F	CSARHQKGRQGNLIF	in-frame	1
						TRAV21	F	TRAJ42	F	CSARHQKGRKENLIF	in-frame	1
						TRAV21	F	TRAJ42	F	CRQGSGGKARQAH*F	out-of-frame	1
						TRAV21	F	TRAJ42	F	CRKFTAEARLLQPPLAVHIATCTPETASAIPQMMELQWVLLGARSRRMEAEGIS**F	out-of-frame	1
						TRAV21	F	TRAJ42	F	CREGSEGKP*ENLIF	out-of-frame	1
						TRAV21	F	TRAJ42	F	CREGSEEQRRKYH*F	out-of-frame	1
						TRAV21	F	TRAJ42	F	CREASGGRPRKSH*F	out-of-frame	1
						TRAV21	F	TRAJ42	F	CREASEEKRRKDH*F	out-of-frame	1
						TRAV21	F	TRAJ42	F	CRDGSEV*SQGNLIF	out-of-frame	1
						TRAV21	F	TRAJ42	F	CR*RA.KGSQGNLIF	out-of-frame	1
						TRAV21	F	TRAJ42	F	CQSSEDKPRKAH*F	out-of-frame	1
						TRAV21	F	TRAJ42	F	CQGSEETARKSH*F	out-of-frame	1
						TRAV21	F	TRAJ42	F	CQGAEGRPRKTH*F	out-of-frame	1
						TRAV21	F	TRAJ42	F	CQATRVRLTKVQ*F	out-of-frame	1
						TRAV21	F	TRAJ42	F	CQASGCKRMKSH*F	out-of-frame	1
						TRAV21	F	TRAJ42	F	CQASEGKPRQSH*F	out-of-frame	1
						TRAV21	F	TRAJ42	F	CQASEGKPRKSH*F	out-of-frame	1
						TRAV21	F	TRAJ42	F	CQARGWKTRKSH*F	out-of-frame	1
						TRAV21	F	TRAJ42	F	CQA*EKRSQEKLIF	out-of-frame	1
						TRAV21	F	TRAJ42	F	CPVRPRKGGQGNLTF	in-frame	1
						TRAV21	F	TRAJ42	F	CPVRAQEGSQGNIIF	in-frame	1
						TRAV21	F	TRAJ42	F	CPVMPHHGSEGKLIF	in-frame	1
						TRAV21	F	TRAJ42	F	CPEGKPRKAH*F	out-of-frame	1
						TRAV21	F	TRAJ42	F	CLYCAE*RSDGKLIF	out-of-frame	1
						TRAV21	F	TRAJ42	F	CLVRSHKGSQGNLIF	in-frame	1
						TRAV21	F	TRAJ42	F	CLVRPKKGSKGNIIF	in-frame	1
						TRAV21	F	TRAJ42	F	CLSQLPMYCEASEGKKHNSH*F	out-of-frame	1
						TRAV21	F	TRAJ42	F	CLSGPRRVAEANP**F	out-of-frame	1
						TRAV21	F	TRAJ42	F	CLRREAKESS**F	out-of-frame	1
						TRAV21	F	TRAJ42	F	CLRGEKKKSS**F	out-of-frame	1
						TRAV21	F	TRAJ42	F	CLNKEAEENS**F	out-of-frame	1
						TRAV21	F	TRAJ42	F	CLNDLLL*DVRHQGGSQGNLIF	out-of-frame	1
						TRAV21	F	TRAJ42	F	CLGSSEWKPRKAH*C	out-of-frame	1
						TRAV21	F	TRAJ42	F	CLGCEASEGKPRKSH*F	out-of-frame	1
						TRAV21	F	TRAJ42	F	CLCDVGPKKGSQGNLNF	in-frame	1
						TRAV21	F	TRAJ42	F	CL*DVRAEKISHGKLIF	out-of-frame	1
						TRAV21	F	TRAJ42	F	CL**RPQKGSQGNLIF	out-of-frame	1
						TRAV21	F	TRAJ42	F	CKTGD.DDSEFPPHGRS.GKLTF	out-of-frame	1
						TRAV21	F	TRAJ42	F	CKPRKSH*F	out-of-frame	1
						TRAV21	F	TRAJ42	F	CKKGS.CNFKF	out-of-frame	1
						TRAV21	F	TRAJ42	F	CIRQLIRLRIPQGNLIF	in-frame	1
						TRAV21	F	TRAJ42	F	CIRDS.YDSEFPWRPSWACLSF	out-of-frame	1
						TRAV21	F	TRAJ42	F	CIRDS.SDSEFPRPQKGSQGNLIF	out-of-frame	1
						TRAV21	F	TRAJ42	F	CIRDS*NTTPNSRQGNLIF	out-of-frame	1
						TRAV21	F	TRAJ42	F	CIRDS*NTTPNSQGNLIF	out-of-frame	1
						TRAV21	F	TRAJ42	F	CIRDS*NTTPNSPQKGSQGNLIF	out-of-frame	1
						TRAV21	F	TRAJ42	F	CIRDS*DTTPNSRQGNLIF	out-of-frame	1
						TRAV21	F	TRAJ42	F	CIRDS**RRLRIPQGNLIF	out-of-frame	1
						TRAV21	F	TRAJ42	F	CIRDS**IRLRIPQGNLIF	out-of-frame	1
						TRAV21	F	TRAJ42	F	CIRDS**IRLRIPLIF	out-of-frame	1
						TRAV21	F	TRAJ42	F	CIRDS**IRLRIPGNLIF	out-of-frame	1
						TRAV21	F	TRAJ42	F	CIRDS**IRLQKPSQGNLIF	out-of-frame	1
						TRAV21	F	TRAJ42	F	CIRAS.YDSEFPPQKGSQGNLIF	out-of-frame	1
						TRAV21	F	TRAJ42	F	CI.RFTGSGQKSSQGKLIF	out-of-frame	1
						TRAV21	F	TRAJ42	F	CI**RDS.YDSECPGNLIF	out-of-frame	1
						TRAV21	F	TRAJ42	F	CHQAPEGKPRQSH*F	out-of-frame	1
						TRAV21	F	TRAJ42	F	CHAEVDKRQQIR*F	out-of-frame	1
						TRAV21	F	TRAJ42	F	CGYASEGKPRKSH*F	out-of-frame	1
						TRAV21	F	TRAJ42	F	CGWSKVKPRKSL*F	out-of-frame	1
						TRAV21	F	TRAJ42	F	CGVVSEGRSR*KLIF	out-of-frame	1
						TRAV21	F	TRAJ42	F	CGVSPQTGNHRNLIF	in-frame	1
						TRAV21	F	TRAJ42	F	CGVRVQKGS.GNLIF	out-of-frame	1
						TRAV21	F	TRAJ42	F	CGVRTQKRSQGNLIF	in-frame	1
						TRAV21	F	TRAJ42	F	CGVRTQKRSQGKLIF	in-frame	1
						TRAV21	F	TRAJ42	F	CGVRTQKGSQGNLIF	in-frame	1
						TRAV21	F	TRAJ42	F	CGVRTQKGSQGKLIF	in-frame	1
						TRAV21	F	TRAJ42	F	CGVRTQKGRQRNLIF	in-frame	1
						TRAV21	F	TRAJ42	F	CGVRSQKGGKGNLIF	in-frame	1
						TRAV21	F	TRAJ42	F	CGVRSQ.GSEGKLIF	out-of-frame	1
						TRAV21	F	TRAJ42	F	CGVRPQNGSQGNLIF	in-frame	1
						TRAV21	F	TRAJ42	F	CGVRPQNGGTGNLIF	in-frame	1
						TRAV21	F	TRAJ42	F	CGVRPQKVSQGNLTF	in-frame	1
						TRAV21	F	TRAJ42	F	CGVRPQKGSQGNVIF	in-frame	1
						TRAV21	F	TRAJ42	F	CGVRPQKGSQGKLIF	in-frame	1
						TRAV21	F	TRAJ42	F	CGVRPQKGSKGNLIF	in-frame	1
						TRAV21	F	TRAJ42	F	CGVRPQKGSHGNLIF	in-frame	1
						TRAV21	F	TRAJ42	F	CGVRPQKGRPGNLIF	in-frame	1
						TRAV21	F	TRAJ42	F	CGVRPQKGRKGNLIF	in-frame	1
						TRAV21	F	TRAJ42	F	CGVRPQKGGQGNHTF	in-frame	1
						TRAV21	F	TRAJ42	F	CGVRPQKESQGKLIF	in-frame	1
						TRAV21	F	TRAJ42	F	CGVRPQKARKENLIF	in-frame	1
						TRAV21	F	TRAJ42	F	CGVRPQK.RQGNLIF	out-of-frame	1
						TRAV21	F	TRAJ42	F	CGVRHQKGSQGNLIF	in-frame	1
						TRAV21	F	TRAJ42	F	CGVRHQKGRKGNLIF	in-frame	1
						TRAV21	F	TRAJ42	F	CGVRHQK.RQGNLIF	out-of-frame	1
						TRAV21	F	TRAJ42	F	CGVREEKGSEGKLNC	in-frame	1
						TRAV21	F	TRAJ42	F	CGVRAQKGSKGKLIF	in-frame	1
						TRAV21	F	TRAJ42	F	CGVRAQKGRQGNSIF	in-frame	1
						TRAV21	F	TRAJ42	F	CGVMPQKESQGKLIF	in-frame	1
						TRAV21	F	TRAJ42	F	CGVKAQKGSQGNLIF	in-frame	1
						TRAV21	F	TRAJ42	F	CGVIP.KRSQGNLIV	out-of-frame	1
						TRAV21	F	TRAJ42	F	CGVGTQKGSERNLIF	in-frame	1
						TRAV21	F	TRAJ42	F	CGVGTLKGSQGKLIF	in-frame	1
						TRAV21	F	TRAJ42	F	CGVGPQKGRQGNLIF	in-frame	1
						TRAV21	F	TRAJ42	F	CGVGHQKGGQGNLIF	in-frame	1
						TRAV21	F	TRAJ42	F	CGSTPLPLAVKAPKGSQGNLIF	in-frame	1
						TRAV21	F	TRAJ42	F	CGRAQEGRPGKPHL	in-frame	1
						TRAV21	F	TRAJ42	F	CGQQPKSH*C	out-of-frame	1
						TRAV21	F	TRAJ42	F	CGPVRPQKGNHGKLIF	in-frame	1
						TRAV21	F	TRAJ42	F	CGNYEGSQGNLIF	in-frame	1
						TRAV21	F	TRAJ42	F	CGLRREAKENS**F	out-of-frame	1
						TRAV21	F	TRAJ42	F	CGKAPEGRQGNLLL	in-frame	1
						TRAV21	F	TRAJ42	F	CGGRPQKGSQGNLIF	in-frame	1
						TRAV21	F	TRAJ42	F	CGGKAQKGSQGNLIF	in-frame	1
						TRAV21	F	TRAJ42	F	CGESPVNGSQVNLIF	in-frame	1
						TRAV21	F	TRAJ42	F	CGEETTNTTANTPQKGSQGNLIF	in-frame	1
						TRAV21	F	TRAJ42	F	CGEDAEGKTRKAH*F	out-of-frame	1
						TRAV21	F	TRAJ42	F	CGEATERKQWKTH*F	out-of-frame	1
						TRAV21	F	TRAJ42	F	CGEASEGKTKKSH*F	out-of-frame	1
						TRAV21	F	TRAJ42	F	CGEASEGKPRETH*F	out-of-frame	1
						TRAV21	F	TRAJ42	F	CGDASEEKLRKAD*F	out-of-frame	1
						TRAV21	F	TRAJ42	F	CGCKASEGRPRKSP*F	out-of-frame	1
						TRAV21	F	TRAJ42	F	CGAVRHPRGSQDKLIF	in-frame	1
						TRAV21	F	TRAJ42	F	CGASEGRKRKTH*F	out-of-frame	1
						TRAV21	F	TRAJ42	F	CGARRQKGSQGNLIF	in-frame	1
						TRAV21	F	TRAJ42	F	CGARPQKGSQGNLIF	in-frame	1
						TRAV21	F	TRAJ42	F	CGARPQKGSPGNLIF	in-frame	1
						TRAV21	F	TRAJ42	F	CGARHHK.SH.NLIF	out-of-frame	1
						TRAV21	F	TRAJ42	F	CGARAQKGSQGKLTF	in-frame	1
						TRAV21	F	TRAJ42	F	CGALTQNSRPGNLIF	in-frame	1
						TRAV21	F	TRAJ42	F	CGAAGVKPRKSH*F	out-of-frame	1
						TRAV21	F	TRAJ42	F	CGAAGEKPRKSH*F	out-of-frame	1
						TRAV21	F	TRAJ42	F	CG.AAANPTANSPQKGSQGNLIF	out-of-frame	1
						TRAV21	F	TRAJ42	F	CG*ERPVKGSQ.NIIF	out-of-frame	1
						TRAV21	F	TRAJ42	F	CFRAPKGRPRKLLF	in-frame	1
						TRAV21	F	TRAJ42	F	CETSEEKRRKSQ*F	out-of-frame	1
						TRAV21	F	TRAJ42	F	CESKSSKSY*F	out-of-frame	1
						TRAV21	F	TRAJ42	F	CEGSEGRPRKSH*F	out-of-frame	1
						TRAV21	F	TRAJ42	F	CEGSEGKPRKTQ*F	out-of-frame	1
						TRAV21	F	TRAJ42	F	CEGSEETPRKAH*F	out-of-frame	1
						TRAV21	F	TRAJ42	F	CEGPEDKPRKSH*F	out-of-frame	1
						TRAV21	F	TRAJ42	F	CEGAEGKRRKYH*F	out-of-frame	1
						TRAV21	F	TRAJ42	F	CEG*RKGSQGNLNF	out-of-frame	1
						TRAV21	F	TRAJ42	F	CEESEGKQRKDQ*F	out-of-frame	1
						TRAV21	F	TRAJ42	F	CEDAEGKQRKYH*F	out-of-frame	1
						TRAV21	F	TRAJ42	F	CEDA*KGSKGNVTV	out-of-frame	1
						TRAV21	F	TRAJ42	F	CECEEEKPWKYH*F	out-of-frame	1
						TRAV21	F	TRAJ42	F	CEATEGKPRKLL*V	out-of-frame	1
						TRAV21	F	TRAJ42	F	CEASEGKRRKSH*F	out-of-frame	1
						TRAV21	F	TRAJ42	F	CEASEGKRRKAP*F	out-of-frame	1
						TRAV21	F	TRAJ42	F	CEASEGKPRKTH*F	out-of-frame	1
						TRAV21	F	TRAJ42	F	CEASEGISK*NLIF	out-of-frame	1
						TRAV21	F	TRAJ42	F	CEAPRGKPRKSH*F	out-of-frame	1
						TRAV21	F	TRAJ42	F	CEAPEGKTRKSY*F	out-of-frame	1
						TRAV21	F	TRAJ42	F	CDVRTQKGSQGNLIF	in-frame	1
						TRAV21	F	TRAJ42	F	CDVRPQRGREGNLIF	in-frame	1
						TRAV21	F	TRAJ42	F	CDVRPQKGSQGNIIF	in-frame	1
						TRAV21	F	TRAJ42	F	CDVRPQKGSQ.NLIF	out-of-frame	1
						TRAV21	F	TRAJ42	F	CDVRPQKGSPRKLIF	in-frame	1
						TRAV21	F	TRAJ42	F	CDVRPQKGSHGNLIF	in-frame	1
						TRAV21	F	TRAJ42	F	CDVRPQKGS.GPLIY	out-of-frame	1
						TRAV21	F	TRAJ42	F	CDVRPQKGS.ENVIF	out-of-frame	1
						TRAV21	F	TRAJ42	F	CDVRPQKGRQGKPIF	in-frame	1
						TRAV21	F	TRAJ42	F	CDVRPQKGRQGKLIF	in-frame	1
						TRAV21	F	TRAJ42	F	CDVRPQKAREGNLIF	in-frame	1
						TRAV21	F	TRAJ42	F	CDVRPEKGSQENLIF	in-frame	1
						TRAV21	F	TRAJ42	F	CDVRPEKGSK.KLIF	out-of-frame	1
						TRAV21	F	TRAJ42	F	CDVRP.KGSQGNLIF	out-of-frame	1
						TRAV21	F	TRAJ42	F	CDVRLQKGRQGNLIF	in-frame	1
						TRAV21	F	TRAJ42	F	CDVRAQMGSKGKLIF	in-frame	1
						TRAV21	F	TRAJ42	F	CDVRAQKRSQGNLIF	in-frame	1
						TRAV21	F	TRAJ42	F	CDVRAQKGSQGNLNF	in-frame	1
						TRAV21	F	TRAJ42	F	CDVRAQKGRQENLIF	in-frame	1
						TRAV21	F	TRAJ42	F	CDVRAQKESQSKFIF	in-frame	1
						TRAV21	F	TRAJ42	F	CDVRAEKGSQGNLIF	in-frame	1
						TRAV21	F	TRAJ42	F	CDLRPQNRSQGNLIF	in-frame	1
						TRAV21	F	TRAJ42	F	CDLRAQKGSQGKLIC	in-frame	1
						TRAV21	F	TRAJ42	F	CDERPQKGGQGNLIF	in-frame	1
						TRAV21	F	TRAJ42	F	CDERPQKASQGNLIF	in-frame	1
						TRAV21	F	TRAJ42	F	CDERPQEGSHGNLIF	in-frame	1
						TRAV21	F	TRAJ42	F	CDERAQKGREGNLIF	in-frame	1
						TRAV21	F	TRAJ42	F	CDARPQKECQEKLIF	in-frame	1
						TRAV21	F	TRAJ42	F	CCWECSGGKPREAH*F	out-of-frame	1
						TRAV21	F	TRAJ42	F	CCVRPQKGSQGNLIF	in-frame	1
						TRAV21	F	TRAJ42	F	CCVGPKNGSQENLIF	in-frame	1
						TRAV21	F	TRAJ42	F	CCQGSEGKQRTFN*C	out-of-frame	1
						TRAV21	F	TRAJ42	F	CCQGSEGKPRKSH*F	out-of-frame	1
						TRAV21	F	TRAJ42	F	CCQAPEWKR*ENLIF	out-of-frame	1
						TRAV21	F	TRAJ42	F	CCQALPGKRRKYH*F	out-of-frame	1
						TRAV21	F	TRAJ42	F	CCKASEGKRRKSH*F	out-of-frame	1
						TRAV21	F	TRAJ42	F	CCESPEGKPRKPH*F	out-of-frame	1
						TRAV21	F	TRAJ42	F	CCEPPEWKPRKSH*F	out-of-frame	1
						TRAV21	F	TRAJ42	F	CCEGSGVKPRKAK*F	out-of-frame	1
						TRAV21	F	TRAJ42	F	CCEGPEGTRRKSH*F	out-of-frame	1
						TRAV21	F	TRAJ42	F	CCEGPEGTARKYH*F	out-of-frame	1
						TRAV21	F	TRAJ42	F	CCEESEGKPRKSH*F	out-of-frame	1
						TRAV21	F	TRAJ42	F	CCEDAEE*SQGNLIF	out-of-frame	1
						TRAV21	F	TRAJ42	F	CCECEEEKPRKAH*F	out-of-frame	1
						TRAV21	F	TRAJ42	F	CC*SPQKGSQGKLIF	out-of-frame	1
						TRAV21	F	TRAJ42	F	CAWRVQKRSQGKIIF	in-frame	1
						TRAV21	F	TRAJ42	F	CAWRPQKGSQGNLIF	in-frame	1
						TRAV21	F	TRAJ42	F	CAWRPKNGSQGNLIF	in-frame	1
						TRAV21	F	TRAJ42	F	CAWKAQKGRPGNLNL	in-frame	1
						TRAV21	F	TRAJ42	F	CAVWSQTGSQGNLIF	in-frame	1
						TRAV21	F	TRAJ42	F	CAVWPRKGSQGNLIF	in-frame	1
						TRAV21	F	TRAJ42	F	CAVWPQKGSQGNL**F	out-of-frame	1
						TRAV21	F	TRAJ42	F	CAVWPQKGSKENLIF	in-frame	1
						TRAV21	F	TRAJ42	F	CAVWPQKESQGNLIF	in-frame	1
						TRAV21	F	TRAJ42	F	CAVTVQKGRQGNIIF	in-frame	1
						TRAV21	F	TRAJ42	F	CAVTPQKVSQGYLIV	in-frame	1
						TRAV21	F	TRAJ42	F	CAVTPQKRRQGNLIF	in-frame	1
						TRAV21	F	TRAJ42	F	CAVTPQKGSQGNHIF	in-frame	1
						TRAV21	F	TRAJ42	F	CAVTPQKGRQGNLIF	in-frame	1
						TRAV21	F	TRAJ42	F	CAVTPPKGSQGNLTF	in-frame	1
						TRAV21	F	TRAJ42	F	CAVTPEQAGEDNLIF	in-frame	1
						TRAV21	F	TRAJ42	F	CAVTAQKGSQGNLIF	in-frame	1
						TRAV21	F	TRAJ42	F	CAVTAQKGSPGNLIF	in-frame	1
						TRAV21	F	TRAJ42	F	CAVTAQEGSHGNLIF	in-frame	1
						TRAV21	F	TRAJ42	F	CAVTAKEGRQGNIIF	in-frame	1
						TRAV21	F	TRAJ42	F	CAVSVKKRSHGNLIF	in-frame	1
						TRAV21	F	TRAJ42	F	CAVSPQKVSQGKLIF	in-frame	1
						TRAV21	F	TRAJ42	F	CAVSPQKRSQGNLIF	in-frame	1
						TRAV21	F	TRAJ42	F	CAVSPQKRSQENLIF	in-frame	1
						TRAV21	F	TRAJ42	F	CAVSPQEASK.NLIF	out-of-frame	1
						TRAV21	F	TRAJ42	F	CAVSHQK.SQGNLIS	out-of-frame	1
						TRAV21	F	TRAJ42	F	CAVSAREGSQGNIIF	in-frame	1
						TRAV21	F	TRAJ42	F	CAVSAQKGSQGNLIF	in-frame	1
						TRAV21	F	TRAJ42	F	CAVSAQKGRQGNLIF	in-frame	1
						TRAV21	F	TRAJ42	F	CAVSAQEGSQGNLIF	in-frame	1
						TRAV21	F	TRAJ42	F	CAVSAQDRREGNLIF	in-frame	1
						TRAV21	F	TRAJ42	F	CAVRVQNRRQGKLIF	in-frame	1
						TRAV21	F	TRAJ42	F	CAVRVQKRRQGNLIF	in-frame	1
						TRAV21	F	TRAJ42	F	CAVRVQKGSQGKLIF	in-frame	1
						TRAV21	F	TRAJ42	F	CAVRTQRETKEIS**F	out-of-frame	1
						TRAV21	F	TRAJ42	F	CAVRTQQGREGNLIF	in-frame	1
						TRAV21	F	TRAJ42	F	CAVRTQNGSKGNLIF	in-frame	1
						TRAV21	F	TRAJ42	F	CAVRTQKVSQGNLIF	in-frame	1
						TRAV21	F	TRAJ42	F	CAVRTQKRSQGNLIF	in-frame	1
						TRAV21	F	TRAJ42	F	CAVRTQKRSQENLIF	in-frame	1
						TRAV21	F	TRAJ42	F	CAVRTQKRRQGKLIF	in-frame	1
						TRAV21	F	TRAJ42	F	CAVRTQKGSQRNLIF	in-frame	1
						TRAV21	F	TRAJ42	F	CAVRTQKGSQGNLTF	in-frame	1
						TRAV21	F	TRAJ42	F	CAVRTQKGSQGDLIF	in-frame	1
						TRAV21	F	TRAJ42	F	CAVRTQKGSKGNLIF	in-frame	1
						TRAV21	F	TRAJ42	F	CAVRTQKGRKGNPIF	in-frame	1
						TRAV21	F	TRAJ42	F	CAVRTQKGRKGNLIF	in-frame	1
						TRAV21	F	TRAJ42	F	CAVRTQKGGKGNLIF	in-frame	1
						TRAV21	F	TRAJ42	F	CAVRTQHGSQGNLIF	in-frame	1
						TRAV21	F	TRAJ42	F	CAVRTPKGSEGNLIF	in-frame	1
						TRAV21	F	TRAJ42	F	CAVRTLRGSEGKLIF	in-frame	1
						TRAV21	F	TRAJ42	F	CAVRTKKGSQGNLIF	in-frame	1
						TRAV21	F	TRAJ42	F	CAVRTHNVSKGNLIF	in-frame	1
						TRAV21	F	TRAJ42	F	CAVRSQTGSKGNLIF	in-frame	1
						TRAV21	F	TRAJ42	F	CAVRSQKKSQNNLYF	in-frame	1
						TRAV21	F	TRAJ42	F	CAVRSQKGSQGKLNF	in-frame	1
						TRAV21	F	TRAJ42	F	CAVRSQKGSQGKLIW	in-frame	1
						TRAV21	F	TRAJ42	F	CAVRSQKGRQGNLIF	in-frame	1
						TRAV21	F	TRAJ42	F	CAVRSQEGSKGKLIF	in-frame	1
						TRAV21	F	TRAJ42	F	CAVRSKKGSKGNLIF	in-frame	1
						TRAV21	F	TRAJ42	F	CAVRS.KGSEGNLTF	out-of-frame	1
						TRAV21	F	TRAJ42	F	CAVRS*SFFFQAEDGIRDRLRSRGLGDVYKRQLIRLRIPQKGSQGNLIF	out-of-frame	1
						TRAV21	F	TRAJ42	F	CAVRRQKGSKGNLTF	in-frame	1
						TRAV21	F	TRAJ42	F	CAVRRQKGSKGNLIC	in-frame	1
						TRAV21	F	TRAJ42	F	CAVRRQKGS.GNLIF	out-of-frame	1
						TRAV21	F	TRAJ42	F	CAVRRQKGRQRNLIF	in-frame	1
						TRAV21	F	TRAJ42	F	CAVRRQKGRKGNLIF	in-frame	1
						TRAV21	F	TRAJ42	F	CAVRRQKGREEKLIF	in-frame	1
						TRAV21	F	TRAJ42	F	CAVRRQKASQGNLIF	in-frame	1
						TRAV21	F	TRAJ42	F	CAVRRKQGSPGNLII	in-frame	1
						TRAV21	F	TRAJ42	F	CAVRQQKGSQGNLNF	in-frame	1
						TRAV21	F	TRAJ42	F	CAVRQQKGSQGNLIF	in-frame	1
						TRAV21	F	TRAJ42	F	CAVRQQKGSQGNIIF	in-frame	1
						TRAV21	F	TRAJ42	F	CAVRQQKGRQGNLIF	in-frame	1
						TRAV21	F	TRAJ42	F	CAVRQKKGSQRNLNF	in-frame	1
						TRAV21	F	TRAJ42	F	CAVRQKKGSQGNLIF	in-frame	1
						TRAV21	F	TRAJ42	F	CAVRPVKVRKGNSIY	in-frame	1
						TRAV21	F	TRAJ42	F	CAVRPRREAKEIS**F	out-of-frame	1
						TRAV21	F	TRAJ42	F	CAVRPRKGSKGNLIF	in-frame	1
						TRAV21	F	TRAJ42	F	CAVRPRKGS.GNLIF	out-of-frame	1
						TRAV21	F	TRAJ42	F	CAVRPRKGREGNLIF	in-frame	1
						TRAV21	F	TRAJ42	F	CAVRPRKESKGNLIF	in-frame	1
						TRAV21	F	TRAJ42	F	CAVRPRERSQGNLIF	in-frame	1
						TRAV21	F	TRAJ42	F	CAVRPREGSQGNLIF	in-frame	1
						TRAV21	F	TRAJ42	F	CAVRPQTGSQGNLTF	in-frame	1
						TRAV21	F	TRAJ42	F	CAVRPQTGSQGKLNF	in-frame	1
						TRAV21	F	TRAJ42	F	CAVRPQTGSHGNLIF	in-frame	1
						TRAV21	F	TRAJ42	F	CAVRPQTGIQGNLIF	in-frame	1
						TRAV21	F	TRAJ42	F	CAVRPQRGSRGNLIF	in-frame	1
						TRAV21	F	TRAJ42	F	CAVRPQRGSQRKLFF	in-frame	1
						TRAV21	F	TRAJ42	F	CAVRPQRGSQGNLFF	in-frame	1
						TRAV21	F	TRAJ42	F	CAVRPQRGSQGKLIF	in-frame	1
						TRAV21	F	TRAJ42	F	CAVRPQRGSQ.NLIF	out-of-frame	1
						TRAV21	F	TRAJ42	F	CAVRPQQGSQGNLFF	in-frame	1
						TRAV21	F	TRAJ42	F	CAVRPQQGSQGNIIF	in-frame	1
						TRAV21	F	TRAJ42	F	CAVRPQQGRQGNIIF	in-frame	1
						TRAV21	F	TRAJ42	F	CAVRPQNRSQGNLIF	in-frame	1
						TRAV21	F	TRAJ42	F	CAVRPQNISHEKLIF	in-frame	1
						TRAV21	F	TRAJ42	F	CAVRPQNGSQGNLNF	in-frame	1
						TRAV21	F	TRAJ42	F	CAVRPQNGSQGNHIF	in-frame	1
						TRAV21	F	TRAJ42	F	CAVRPQNGSQGKLIF	in-frame	1
						TRAV21	F	TRAJ42	F	CAVRPQNGSQ.KPIF	out-of-frame	1
						TRAV21	F	TRAJ42	F	CAVRPQMGSRGKLIF	in-frame	1
						TRAV21	F	TRAJ42	F	CAVRPQMGGQGNLIF	in-frame	1
						TRAV21	F	TRAJ42	F	CAVRPQKVSQGNRIC	in-frame	1
						TRAV21	F	TRAJ42	F	CAVRPQKVSQGNLNF	in-frame	1
						TRAV21	F	TRAJ42	F	CAVRPQKVSKENLIF	in-frame	1
						TRAV21	F	TRAJ42	F	CAVRPQKVSEGKLIF	in-frame	1
						TRAV21	F	TRAJ42	F	CAVRPQKVRQGNLIF	in-frame	1
						TRAV21	F	TRAJ42	F	CAVRPQKTSQGNLIF	in-frame	1
						TRAV21	F	TRAJ42	F	CAVRPQKTGQGNLIF	in-frame	1
						TRAV21	F	TRAJ42	F	CAVRPQKRSRGNLIF	in-frame	1
						TRAV21	F	TRAJ42	F	CAVRPQKRSRENLIF	in-frame	1
						TRAV21	F	TRAJ42	F	CAVRPQKRSQRNLIF	in-frame	1
						TRAV21	F	TRAJ42	F	CAVRPQKRSQGNLVF	in-frame	1
						TRAV21	F	TRAJ42	F	CAVRPQKRSQGNHIF	in-frame	1
						TRAV21	F	TRAJ42	F	CAVRPQKRSQGKIIF	in-frame	1
						TRAV21	F	TRAJ42	F	CAVRPQKRSKGNLIF	in-frame	1
						TRAV21	F	TRAJ42	F	CAVRPQKRSKENLIF	in-frame	1
						TRAV21	F	TRAJ42	F	CAVRPQKRSHGNLIF	in-frame	1
						TRAV21	F	TRAJ42	F	CAVRPQKRSHENLIF	in-frame	1
						TRAV21	F	TRAJ42	F	CAVRPQKRSEGKLIF	in-frame	1
						TRAV21	F	TRAJ42	F	CAVRPQKRRQKNLIF	in-frame	1
						TRAV21	F	TRAJ42	F	CAVRPQKRRQ.NLIF	out-of-frame	1
						TRAV21	F	TRAJ42	F	CAVRPQKRREGNLIF	in-frame	1
						TRAV21	F	TRAJ42	F	CAVRPQKRGERNLIF	in-frame	1
						TRAV21	F	TRAJ42	F	CAVRPQKLSQGNLIF	in-frame	1
						TRAV21	F	TRAJ42	F	CAVRPQKISQGNLIF	in-frame	1
						TRAV21	F	TRAJ42	F	CAVRPQKGSRVNLIF	in-frame	1
						TRAV21	F	TRAJ42	F	CAVRPQKGSRGKLIF	in-frame	1
						TRAV21	F	TRAJ42	F	CAVRPQKGSRENLIF	in-frame	1
						TRAV21	F	TRAJ42	F	CAVRPQKGSQVNRIF	in-frame	1
						TRAV21	F	TRAJ42	F	CAVRPQKGSQVNLI*W	out-of-frame	1
						TRAV21	F	TRAJ42	F	CAVRPQKGSQVILIF	in-frame	1
						TRAV21	F	TRAJ42	F	CAVRPQKGSQRNLTF	in-frame	1
						TRAV21	F	TRAJ42	F	CAVRPQKGSQRNIIF	in-frame	1
						TRAV21	F	TRAJ42	F	CAVRPQKGSQQNVIF	in-frame	1
						TRAV21	F	TRAJ42	F	CAVRPQKGSQQNLIF	in-frame	1
						TRAV21	F	TRAJ42	F	CAVRPQKGSQKNLIF	in-frame	1
						TRAV21	F	TRAJ42	F	CAVRPQKGSQGRLIF	in-frame	1
						TRAV21	F	TRAJ42	F	CAVRPQKGSQGNTIF	in-frame	1
						TRAV21	F	TRAJ42	F	CAVRPQKGSQGNRNF	in-frame	1
						TRAV21	F	TRAJ42	F	CAVRPQKGSQGNMTF	in-frame	1
						TRAV21	F	TRAJ42	F	CAVRPQKGSQGNLIFGFPSEASQHRGRWLSHQAEKPQKGSQGNLIF	in-frame	1
						TRAV21	F	TRAJ42	F	CAVRPQKGSQGNLHF	in-frame	1
						TRAV21	F	TRAJ42	F	CAVRPQKGSQGNHIL	in-frame	1
						TRAV21	F	TRAJ42	F	CAVRPQKGSQGKSIF	in-frame	1
						TRAV21	F	TRAJ42	F	CAVRPQKGSQGKSH*F	out-of-frame	1
						TRAV21	F	TRAJ42	F	CAVRPQKGSQGKRSF	in-frame	1
						TRAV21	F	TRAJ42	F	CAVRPQKGSQGKLIL	in-frame	1
						TRAV21	F	TRAJ42	F	CAVRPQKGSQGGLIF	in-frame	1
						TRAV21	F	TRAJ42	F	CAVRPQKGSQGDLNF	in-frame	1
						TRAV21	F	TRAJ42	F	CAVRPQKGSQENLI*W	out-of-frame	1
						TRAV21	F	TRAJ42	F	CAVRPQKGSQENIIF	in-frame	1
						TRAV21	F	TRAJ42	F	CAVRPQKGSQDNLIF	in-frame	1
						TRAV21	F	TRAJ42	F	CAVRPQKGSQ.KLIF	out-of-frame	1
						TRAV21	F	TRAJ42	F	CAVRPQKGSPGNLNF	in-frame	1
						TRAV21	F	TRAJ42	F	CAVRPQKGSPGKLIF	in-frame	1
						TRAV21	F	TRAJ42	F	CAVRPQKGSKGNIIF	in-frame	1
						TRAV21	F	TRAJ42	F	CAVRPQKGSKGNHIF	in-frame	1
						TRAV21	F	TRAJ42	F	CAVRPQKGSKGKLIC	in-frame	1
						TRAV21	F	TRAJ42	F	CAVRPQKGSKENHIF	in-frame	1
						TRAV21	F	TRAJ42	F	CAVRPQKGSK.NLIF	out-of-frame	1
						TRAV21	F	TRAJ42	F	CAVRPQKGSHGKLIF	in-frame	1
						TRAV21	F	TRAJ42	F	CAVRPQKGSHGILIF	in-frame	1
						TRAV21	F	TRAJ42	F	CAVRPQKGSEGNIIF	in-frame	1
						TRAV21	F	TRAJ42	F	CAVRPQKGSEGKLIF	in-frame	1
						TRAV21	F	TRAJ42	F	CAVRPQKGSEEKIIF	in-frame	1
						TRAV21	F	TRAJ42	F	CAVRPQKGSDANVIF	in-frame	1
						TRAV21	F	TRAJ42	F	CAVRPQKGS.GNLTF	out-of-frame	1
						TRAV21	F	TRAJ42	F	CAVRPQKGRTEKLIF	in-frame	1
						TRAV21	F	TRAJ42	F	CAVRPQKGRQRNLIF	in-frame	1
						TRAV21	F	TRAJ42	F	CAVRPQKGRQGNLTF	in-frame	1
						TRAV21	F	TRAJ42	F	CAVRPQKGRQGNLIC	in-frame	1
						TRAV21	F	TRAJ42	F	CAVRPQKGRQGHLIW	in-frame	1
						TRAV21	F	TRAJ42	F	CAVRPQKGRQENLIY	in-frame	1
						TRAV21	F	TRAJ42	F	CAVRPQKGRQ.NLIF	out-of-frame	1
						TRAV21	F	TRAJ42	F	CAVRPQKGRPGNLIF	in-frame	1
						TRAV21	F	TRAJ42	F	CAVRPQKGRNGNLIF	in-frame	1
						TRAV21	F	TRAJ42	F	CAVRPQKGRKGNLTF	in-frame	1
						TRAV21	F	TRAJ42	F	CAVRPQKGRKENLIF	in-frame	1
						TRAV21	F	TRAJ42	F	CAVRPQKGREKNLIF	in-frame	1
						TRAV21	F	TRAJ42	F	CAVRPQKGNQGKLIF	in-frame	1
						TRAV21	F	TRAJ42	F	CAVRPQKGNQ.YLIF	out-of-frame	1
						TRAV21	F	TRAJ42	F	CAVRPQKGN.GNLIF	out-of-frame	1
						TRAV21	F	TRAJ42	F	CAVRPQKGKEGKIIF	in-frame	1
						TRAV21	F	TRAJ42	F	CAVRPQKGIKGNLIF	in-frame	1
						TRAV21	F	TRAJ42	F	CAVRPQKGGRGNLIF	in-frame	1
						TRAV21	F	TRAJ42	F	CAVRPQKGGQRNLIF	in-frame	1
						TRAV21	F	TRAJ42	F	CAVRPQKGGQKNLTF	in-frame	1
						TRAV21	F	TRAJ42	F	CAVRPQKGGQKNLIF	in-frame	1
						TRAV21	F	TRAJ42	F	CAVRPQKGGQGNLIV	in-frame	1
						TRAV21	F	TRAJ42	F	CAVRPQKGGQGKPIF	in-frame	1
						TRAV21	F	TRAJ42	F	CAVRPQKGGQ.NLIF	out-of-frame	1
						TRAV21	F	TRAJ42	F	CAVRPQKGGPGNLIF	in-frame	1
						TRAV21	F	TRAJ42	F	CAVRPQKGGEGNLIS	in-frame	1
						TRAV21	F	TRAJ42	F	CAVRPQKGGEGNLIF	in-frame	1
						TRAV21	F	TRAJ42	F	CAVRPQKGGAGNLIF	in-frame	1
						TRAV21	F	TRAJ42	F	CAVRPQKGG.GNLIF	out-of-frame	1
						TRAV21	F	TRAJ42	F	CAVRPQKGEQGKIIF	in-frame	1
						TRAV21	F	TRAJ42	F	CAVRPQKEWQGKDIF	in-frame	1
						TRAV21	F	TRAJ42	F	CAVRPQKESQGNF**F	out-of-frame	1
						TRAV21	F	TRAJ42	F	CAVRPQKESQGKLIF	in-frame	1
						TRAV21	F	TRAJ42	F	CAVRPQKESEEKLIF	in-frame	1
						TRAV21	F	TRAJ42	F	CAVRPQKEPRKSH*F	out-of-frame	1
						TRAV21	F	TRAJ42	F	CAVRPQKEGQGNLIF	in-frame	1
						TRAV21	F	TRAJ42	F	CAVRPQKEGQEKLIF	in-frame	1
						TRAV21	F	TRAJ42	F	CAVRPQKASQRNLIF	in-frame	1
						TRAV21	F	TRAJ42	F	CAVRPQKASQENLFF	in-frame	1
						TRAV21	F	TRAJ42	F	CAVRPQKASP.NLIF	out-of-frame	1
						TRAV21	F	TRAJ42	F	CAVRPQKARQGNLTF	in-frame	1
						TRAV21	F	TRAJ42	F	CAVRPQK.SQGNVIY	out-of-frame	1
						TRAV21	F	TRAJ42	F	CAVRPQK.SQGNRIF	out-of-frame	1
						TRAV21	F	TRAJ42	F	CAVRPQK.SQGNLFF	out-of-frame	1
						TRAV21	F	TRAJ42	F	CAVRPQK.SQGNFIF	out-of-frame	1
						TRAV21	F	TRAJ42	F	CAVRPQK.GQENLIF	out-of-frame	1
						TRAV21	F	TRAJ42	F	CAVRPQGSQGNLIF	in-frame	1
						TRAV21	F	TRAJ42	F	CAVRPQERSQGNIIF	in-frame	1
						TRAV21	F	TRAJ42	F	CAVRPQERSKGNLIF	in-frame	1
						TRAV21	F	TRAJ42	F	CAVRPQERSHGNLIF	in-frame	1
						TRAV21	F	TRAJ42	F	CAVRPQERSEGKLIF	in-frame	1
						TRAV21	F	TRAJ42	F	CAVRPQEGSRGNLIF	in-frame	1
						TRAV21	F	TRAJ42	F	CAVRPQEGSQRNPIF	in-frame	1
						TRAV21	F	TRAJ42	F	CAVRPQEGSKGKLIF	in-frame	1
						TRAV21	F	TRAJ42	F	CAVRPQEGSEENLIF	in-frame	1
						TRAV21	F	TRAJ42	F	CAVRPQEGGEGKLIF	in-frame	1
						TRAV21	F	TRAJ42	F	CAVRPQE.SQGNLIF	out-of-frame	1
						TRAV21	F	TRAJ42	F	CAVRPQE**KPRKSLF	out-of-frame	1
						TRAV21	F	TRAJ42	F	CAVRPQ.GSQRNLIF	out-of-frame	1
						TRAV21	F	TRAJ42	F	CAVRPQ.GSQENLIF	out-of-frame	1
						TRAV21	F	TRAJ42	F	CAVRPQ.GGQGNLIF	out-of-frame	1
						TRAV21	F	TRAJ42	F	CAVRPQ..SQGNLIF	out-of-frame	1
						TRAV21	F	TRAJ42	F	CAVRPPTGSQGKLIF	in-frame	1
						TRAV21	F	TRAJ42	F	CAVRPPNSQEIS**F	out-of-frame	1
						TRAV21	F	TRAJ42	F	CAVRPPM.SQGNLIF	out-of-frame	1
						TRAV21	F	TRAJ42	F	CAVRPPKGSQGKLIF	in-frame	1
						TRAV21	F	TRAJ42	F	CAVRPPKGSQ.NPIF	out-of-frame	1
						TRAV21	F	TRAJ42	F	CAVRPPKGSKGNQIF	in-frame	1
						TRAV21	F	TRAJ42	F	CAVRPPKGSKGNLIF	in-frame	1
						TRAV21	F	TRAJ42	F	CAVRPPKGRQRNLIF	in-frame	1
						TRAV21	F	TRAJ42	F	CAVRPPKGRQGNPIL	in-frame	1
						TRAV21	F	TRAJ42	F	CAVRPPKGGQEKLIF	in-frame	1
						TRAV21	F	TRAJ42	F	CAVRPPK.SQGNLIY	out-of-frame	1
						TRAV21	F	TRAJ42	F	CAVRPPK.SKGNLIF	out-of-frame	1
						TRAV21	F	TRAJ42	F	CAVRPLKGSQGNLTF	in-frame	1
						TRAV21	F	TRAJ42	F	CAVRPLKGSQGKLIF	in-frame	1
						TRAV21	F	TRAJ42	F	CAVRPLKGSQEIS**F	out-of-frame	1
						TRAV21	F	TRAJ42	F	CAVRPLKGSQ.NLIF	out-of-frame	1
						TRAV21	F	TRAJ42	F	CAVRPLKGSHGNLIF	in-frame	1
						TRAV21	F	TRAJ42	F	CAVRPLKGRQDNLIF	in-frame	1
						TRAV21	F	TRAJ42	F	CAVRPKNGSQGNIIF	in-frame	1
						TRAV21	F	TRAJ42	F	CAVRPKKGSRGNLIF	in-frame	1
						TRAV21	F	TRAJ42	F	CAVRPKKGSQGNIIF	in-frame	1
						TRAV21	F	TRAJ42	F	CAVRPKKGSKGNLIL	in-frame	1
						TRAV21	F	TRAJ42	F	CAVRPKKGSKENLIF	in-frame	1
						TRAV21	F	TRAJ42	F	CAVRPKKGSHGNLTF	in-frame	1
						TRAV21	F	TRAJ42	F	CAVRPKKGNQGKLIF	in-frame	1
						TRAV21	F	TRAJ42	F	CAVRPKKGGQGNLIF	in-frame	1
						TRAV21	F	TRAJ42	F	CAVRPKKGGQ.KLIF	out-of-frame	1
						TRAV21	F	TRAJ42	F	CAVRPKKESKEIS**F	out-of-frame	1
						TRAV21	F	TRAJ42	F	CAVRPHTGRNGNLIF	in-frame	1
						TRAV21	F	TRAJ42	F	CAVRPHNGSKGNLIF	in-frame	1
						TRAV21	F	TRAJ42	F	CAVRPHKGSQRNLIF	in-frame	1
						TRAV21	F	TRAJ42	F	CAVRPHKGSQGNIIF	in-frame	1
						TRAV21	F	TRAJ42	F	CAVRPHKGSQGKLVF	in-frame	1
						TRAV21	F	TRAJ42	F	CAVRPHKGSQGILSF	in-frame	1
						TRAV21	F	TRAJ42	F	CAVRPHKGIQGNLIF	in-frame	1
						TRAV21	F	TRAJ42	F	CAVRPHKGGQENLIF	in-frame	1
						TRAV21	F	TRAJ42	F	CAVRPHKESQGNLNF	in-frame	1
						TRAV21	F	TRAJ42	F	CAVRPHK.SQGNLIF	out-of-frame	1
						TRAV21	F	TRAJ42	F	CAVRPHEGSQGNLIF	in-frame	1
						TRAV21	F	TRAJ42	F	CAVRPESGRQVNTIF	in-frame	1
						TRAV21	F	TRAJ42	F	CAVRPERGSQGKLIF	in-frame	1
						TRAV21	F	TRAJ42	F	CAVRPEQGSQGNLIF	in-frame	1
						TRAV21	F	TRAJ42	F	CAVRPEKVSQGNLIF	in-frame	1
						TRAV21	F	TRAJ42	F	CAVRPEKRSQGNLIF	in-frame	1
						TRAV21	F	TRAJ42	F	CAVRPEKRRQGKLIF	in-frame	1
						TRAV21	F	TRAJ42	F	CAVRPEKRREEKLIF	in-frame	1
						TRAV21	F	TRAJ42	F	CAVRPEKGSQRNLIF	in-frame	1
						TRAV21	F	TRAJ42	F	CAVRPEKGSQGNTIL	in-frame	1
						TRAV21	F	TRAJ42	F	CAVRPEKGSQGNLNF	in-frame	1
						TRAV21	F	TRAJ42	F	CAVRPEKGSKGKLTF	in-frame	1
						TRAV21	F	TRAJ42	F	CAVRPEKGSEGNLIF	in-frame	1
						TRAV21	F	TRAJ42	F	CAVRPEKGRQGNLIF	in-frame	1
						TRAV21	F	TRAJ42	F	CAVRPEERRQGNLIF	in-frame	1
						TRAV21	F	TRAJ42	F	CAVRPEEISQENLIF	in-frame	1
						TRAV21	F	TRAJ42	F	CAVRPDKGSQGNLIF	in-frame	1
						TRAV21	F	TRAJ42	F	CAVRP.KGSQGNLTF	out-of-frame	1
						TRAV21	F	TRAJ42	F	CAVRP.KGSQGNLNF	out-of-frame	1
						TRAV21	F	TRAJ42	F	CAVRP.KGSQGKLIF	out-of-frame	1
						TRAV21	F	TRAJ42	F	CAVRP.KGS.GNLIF	out-of-frame	1
						TRAV21	F	TRAJ42	F	CAVRP.KGRQGNLIF	out-of-frame	1
						TRAV21	F	TRAJ42	F	CAVRP.K.SQGNLIF	out-of-frame	1
						TRAV21	F	TRAJ42	F	CAVRP.EGSQGNLIF	out-of-frame	1
						TRAV21	F	TRAJ42	F	CAVRNQKGSQGNLIF	in-frame	1
						TRAV21	F	TRAJ42	F	CAVRLQKGSQGILIF	in-frame	1
						TRAV21	F	TRAJ42	F	CAVRLQKGSLGILIF	in-frame	1
						TRAV21	F	TRAJ42	F	CAVRLQKGRQVNLIF	in-frame	1
						TRAV21	F	TRAJ42	F	CAVRLQKGRQGNIIF	in-frame	1
						TRAV21	F	TRAJ42	F	CAVRLQKGRQENLIF	in-frame	1
						TRAV21	F	TRAJ42	F	CAVRLQKASQGNLIF	in-frame	1
						TRAV21	F	TRAJ42	F	CAVRLQ.GSQGNLIF	out-of-frame	1
						TRAV21	F	TRAJ42	F	CAVRLKKGSQGNLIF	in-frame	1
						TRAV21	F	TRAJ42	F	CAVRIQKGSQGNLTF	in-frame	1
						TRAV21	F	TRAJ42	F	CAVRHQTGSQENLIF	in-frame	1
						TRAV21	F	TRAJ42	F	CAVRHQKGSQGSLT*W	out-of-frame	1
						TRAV21	F	TRAJ42	F	CAVRHQKGSQGNRIF	in-frame	1
						TRAV21	F	TRAJ42	F	CAVRHQKGSQGNLSF	in-frame	1
						TRAV21	F	TRAJ42	F	CAVRHQKGSQGNLNF	in-frame	1
						TRAV21	F	TRAJ42	F	CAVRHQKGSQGNLMF	in-frame	1
						TRAV21	F	TRAJ42	F	CAVRHQKGSQGNLII	in-frame	1
						TRAV21	F	TRAJ42	F	CAVRHQKGSQGKLIF	in-frame	1
						TRAV21	F	TRAJ42	F	CAVRHQKGSQENLIF	in-frame	1
						TRAV21	F	TRAJ42	F	CAVRHQKGSQANLIF	in-frame	1
						TRAV21	F	TRAJ42	F	CAVRHQKGSHGNLIF	in-frame	1
						TRAV21	F	TRAJ42	F	CAVRHQKGS.ENLIF	out-of-frame	1
						TRAV21	F	TRAJ42	F	CAVRHQKGRKGNLIF	in-frame	1
						TRAV21	F	TRAJ42	F	CAVRHQKGRKENLIF	in-frame	1
						TRAV21	F	TRAJ42	F	CAVRHQKGGQGNLIF	in-frame	1
						TRAV21	F	TRAJ42	F	CAVRHQK.SQGNLIF	out-of-frame	1
						TRAV21	F	TRAJ42	F	CAVRH.KGSQGNLIF	out-of-frame	1
						TRAV21	F	TRAJ42	F	CAVRH.KGSKGNLIF	out-of-frame	1
						TRAV21	F	TRAJ42	F	CAVRDRKASQGKLFF	in-frame	1
						TRAV21	F	TRAJ42	F	CAVRDQKGSHGNLIF	in-frame	1
						TRAV21	F	TRAJ42	F	CAVRCQKGS.ENLIF	out-of-frame	1
						TRAV21	F	TRAJ42	F	CAVRCQKESK.KLIW	out-of-frame	1
						TRAV21	F	TRAJ42	F	CAVRARKRSQGNLIF	in-frame	1
						TRAV21	F	TRAJ42	F	CAVRARKGSQGNLIF	in-frame	1
						TRAV21	F	TRAJ42	F	CAVRARK.SQGNLIF	out-of-frame	1
						TRAV21	F	TRAJ42	F	CAVRARESSDGNLIF	in-frame	1
						TRAV21	F	TRAJ42	F	CAVRAQRGRQGNLIF	in-frame	1
						TRAV21	F	TRAJ42	F	CAVRAQQGSKGNLIF	in-frame	1
						TRAV21	F	TRAJ42	F	CAVRAQQGGKENLIF	in-frame	1
						TRAV21	F	TRAJ42	F	CAVRAQNRSQGNLIF	in-frame	1
						TRAV21	F	TRAJ42	F	CAVRAQNGSQGNIIF	in-frame	1
						TRAV21	F	TRAJ42	F	CAVRAQKVSQGKLIL	in-frame	1
						TRAV21	F	TRAJ42	F	CAVRAQKRSYGNLIF	in-frame	1
						TRAV21	F	TRAJ42	F	CAVRAQKRSQGNIIF	in-frame	1
						TRAV21	F	TRAJ42	F	CAVRAQKRSQGKLIY	in-frame	1
						TRAV21	F	TRAJ42	F	CAVRAQKRSQGKLIF	in-frame	1
						TRAV21	F	TRAJ42	F	CAVRAQKRSQGKIIF	in-frame	1
						TRAV21	F	TRAJ42	F	CAVRAQKRSQENLIF	in-frame	1
						TRAV21	F	TRAJ42	F	CAVRAQKRSKGNLIF	in-frame	1
						TRAV21	F	TRAJ42	F	CAVRAQKRSHENLIF	in-frame	1
						TRAV21	F	TRAJ42	F	CAVRAQKRSEGKPIF	in-frame	1
						TRAV21	F	TRAJ42	F	CAVRAQKRRQENIIF	in-frame	1
						TRAV21	F	TRAJ42	F	CAVRAQKRRQEKLIF	in-frame	1
						TRAV21	F	TRAJ42	F	CAVRAQKRREGNIIF	in-frame	1
						TRAV21	F	TRAJ42	F	CAVRAQKRGKGNLTF	in-frame	1
						TRAV21	F	TRAJ42	F	CAVRAQKISQGKLIF	in-frame	1
						TRAV21	F	TRAJ42	F	CAVRAQKIRDEKLIF	in-frame	1
						TRAV21	F	TRAJ42	F	CAVRAQKGSQGNRIF	in-frame	1
						TRAV21	F	TRAJ42	F	CAVRAQKGSQGNLVF	in-frame	1
						TRAV21	F	TRAJ42	F	CAVRAQKGSQGNLLF	in-frame	1
						TRAV21	F	TRAJ42	F	CAVRAQKGSQGKLNF	in-frame	1
						TRAV21	F	TRAJ42	F	CAVRAQKGSQENLIF	in-frame	1
						TRAV21	F	TRAJ42	F	CAVRAQKGSKGKLIF	in-frame	1
						TRAV21	F	TRAJ42	F	CAVRAQKGSHGNLIF	in-frame	1
						TRAV21	F	TRAJ42	F	CAVRAQKGSEGNIIF	in-frame	1
						TRAV21	F	TRAJ42	F	CAVRAQKGSEGKLIF	in-frame	1
						TRAV21	F	TRAJ42	F	CAVRAQKGS.GNLIF	out-of-frame	1
						TRAV21	F	TRAJ42	F	CAVRAQKGS.GKLIF	out-of-frame	1
						TRAV21	F	TRAJ42	F	CAVRAQKGRQGNRIF	in-frame	1
						TRAV21	F	TRAJ42	F	CAVRAQKGRQGNLIY	in-frame	1
						TRAV21	F	TRAJ42	F	CAVRAQKGRQGKFIF	in-frame	1
						TRAV21	F	TRAJ42	F	CAVRAQKGRQENLIF	in-frame	1
						TRAV21	F	TRAJ42	F	CAVRAQKGNQGNLSF	in-frame	1
						TRAV21	F	TRAJ42	F	CAVRAQKGGQGNVIF	in-frame	1
						TRAV21	F	TRAJ42	F	CAVRAQKGGQGNLIF	in-frame	1
						TRAV21	F	TRAJ42	F	CAVRAQKGGQEKLTF	in-frame	1
						TRAV21	F	TRAJ42	F	CAVRAQKESEGNLIF	in-frame	1
						TRAV21	F	TRAJ42	F	CAVRAQK.SQGNLIF	out-of-frame	1
						TRAV21	F	TRAJ42	F	CAVRAQERSQENLIF	in-frame	1
						TRAV21	F	TRAJ42	F	CAVRAQERSQENIIF	in-frame	1
						TRAV21	F	TRAJ42	F	CAVRAQERSEEKLIF	in-frame	1
						TRAV21	F	TRAJ42	F	CAVRAQEGSQGKLIF	in-frame	1
						TRAV21	F	TRAJ42	F	CAVRAQEGSEGNLIF	in-frame	1
						TRAV21	F	TRAJ42	F	CAVRAQEGNQGNLIF	in-frame	1
						TRAV21	F	TRAJ42	F	CAVRAQEASQGKLIF	in-frame	1
						TRAV21	F	TRAJ42	F	CAVRAPKGSQRKLLF	in-frame	1
						TRAV21	F	TRAJ42	F	CAVRAPK.SKGNLTF	out-of-frame	1
						TRAV21	F	TRAJ42	F	CAVRALKGSQGNLIF	in-frame	1
						TRAV21	F	TRAJ42	F	CAVRAKKGSQRNLIF	in-frame	1
						TRAV21	F	TRAJ42	F	CAVRAKKGSQGKLIF	in-frame	1
						TRAV21	F	TRAJ42	F	CAVRAKKGSHGNLIF	in-frame	1
						TRAV21	F	TRAJ42	F	CAVRAHKGSERNLIF	in-frame	1
						TRAV21	F	TRAJ42	F	CAVRAEKGRRGNLIF	in-frame	1
						TRAV21	F	TRAJ42	F	CAVRAEKGRQGNIIF	in-frame	1
						TRAV21	F	TRAJ42	F	CAVRAEEGSKGKLIF	in-frame	1
						TRAV21	F	TRAJ42	F	CAVR.LKGSQGNLIF	out-of-frame	1
						TRAV21	F	TRAJ42	F	CAVMPQNGRHENLIF	in-frame	1
						TRAV21	F	TRAJ42	F	CAVMPQN.SQGKLIF	out-of-frame	1
						TRAV21	F	TRAJ42	F	CAVMPQKGSQQKLIF	in-frame	1
						TRAV21	F	TRAJ42	F	CAVMPQKGREGNLIF	in-frame	1
						TRAV21	F	TRAJ42	F	CAVMPQKGNQGNLIF	in-frame	1
						TRAV21	F	TRAJ42	F	CAVMHQRGGQRNLIF	in-frame	1
						TRAV21	F	TRAJ42	F	CAVKVQKGS.GNLIF	out-of-frame	1
						TRAV21	F	TRAJ42	F	CAVKSQKGSQGNLIF	in-frame	1
						TRAV21	F	TRAJ42	F	CAVKPRKGSKEKLIF	in-frame	1
						TRAV21	F	TRAJ42	F	CAVKPREGSQGKLIF	in-frame	1
						TRAV21	F	TRAJ42	F	CAVKPREGSQEKLIF	in-frame	1
						TRAV21	F	TRAJ42	F	CAVKPRDRSRRNLSF	in-frame	1
						TRAV21	F	TRAJ42	F	CAVKPQRGSQGNLIF	in-frame	1
						TRAV21	F	TRAJ42	F	CAVKPQQGSQGNLIF	in-frame	1
						TRAV21	F	TRAJ42	F	CAVKPQKGSYGKLIF	in-frame	1
						TRAV21	F	TRAJ42	F	CAVKPQKGSQGNLNF	in-frame	1
						TRAV21	F	TRAJ42	F	CAVKPQKGSQGILIF	in-frame	1
						TRAV21	F	TRAJ42	F	CAVKPQKGSQENLIF	in-frame	1
						TRAV21	F	TRAJ42	F	CAVKPQKGSQANLIF	in-frame	1
						TRAV21	F	TRAJ42	F	CAVKPQKGSKGNLIF	in-frame	1
						TRAV21	F	TRAJ42	F	CAVKPQKGSEGNLIF	in-frame	1
						TRAV21	F	TRAJ42	F	CAVKPQKGRPGNLIF	in-frame	1
						TRAV21	F	TRAJ42	F	CAVKPQKGGPGTLIF	in-frame	1
						TRAV21	F	TRAJ42	F	CAVKPQEGSQGNLIF	in-frame	1
						TRAV21	F	TRAJ42	F	CAVKPQDGSHGKLIF	in-frame	1
						TRAV21	F	TRAJ42	F	CAVKPPKGSQGNLIF	in-frame	1
						TRAV21	F	TRAJ42	F	CAVKPPKGRQGNLIF	in-frame	1
						TRAV21	F	TRAJ42	F	CAVKPHNASQGKLIF	in-frame	1
						TRAV21	F	TRAJ42	F	CAVKHQKGRQGSLIF	in-frame	1
						TRAV21	F	TRAJ42	F	CAVKARKRSQGKMIF	in-frame	1
						TRAV21	F	TRAJ42	F	CAVKAQKRSQGKLIF	in-frame	1
						TRAV21	F	TRAJ42	F	CAVKAQKGRQGNLIF	in-frame	1
						TRAV21	F	TRAJ42	F	CAVKAQKGRPGNLIF	in-frame	1
						TRAV21	F	TRAJ42	F	CAVIPEKGSEENLIF	in-frame	1
						TRAV21	F	TRAJ42	F	CAVGVQNGSQGNLIF	in-frame	1
						TRAV21	F	TRAJ42	F	CAVGTQKASEGNLTF	in-frame	1
						TRAV21	F	TRAJ42	F	CAVGPRKGSQGNLIF	in-frame	1
						TRAV21	F	TRAJ42	F	CAVGPQKRSEENLIF	in-frame	1
						TRAV21	F	TRAJ42	F	CAVGPQKRRQRNLIF	in-frame	1
						TRAV21	F	TRAJ42	F	CAVGPQKGTQGNLIF	in-frame	1
						TRAV21	F	TRAJ42	F	CAVGPQKGSQKNLFF	in-frame	1
						TRAV21	F	TRAJ42	F	CAVGPQKGSQGNLTF	in-frame	1
						TRAV21	F	TRAJ42	F	CAVGPQKGSQGNLNF	in-frame	1
						TRAV21	F	TRAJ42	F	CAVGPQKGSQGNIIF	in-frame	1
						TRAV21	F	TRAJ42	F	CAVGPQKGSQENLIF	in-frame	1
						TRAV21	F	TRAJ42	F	CAVGPQKGSEGNLIF	in-frame	1
						TRAV21	F	TRAJ42	F	CAVGPQKGRQGNIIF	in-frame	1
						TRAV21	F	TRAJ42	F	CAVGPQKGNQRNLIF	in-frame	1
						TRAV21	F	TRAJ42	F	CAVGPQKGGEGNLIF	in-frame	1
						TRAV21	F	TRAJ42	F	CAVGPQKASQGNLIF	in-frame	1
						TRAV21	F	TRAJ42	F	CAVGPQK.SQGNLIF	out-of-frame	1
						TRAV21	F	TRAJ42	F	CAVGPQEGSQGNLIF	in-frame	1
						TRAV21	F	TRAJ42	F	CAVGPQEGRQENLIF	in-frame	1
						TRAV21	F	TRAJ42	F	CAVGPQ.GSQGKLIF	out-of-frame	1
						TRAV21	F	TRAJ42	F	CAVGPKKGSQGNLIF	in-frame	1
						TRAV21	F	TRAJ42	F	CAVGPEQGSEKNLIF	in-frame	1
						TRAV21	F	TRAJ42	F	CAVGPEKGSQGNLIF	in-frame	1
						TRAV21	F	TRAJ42	F	CAVGPDKTSEKNLIF	in-frame	1
						TRAV21	F	TRAJ42	F	CAVGLRKGSEGNIIF	in-frame	1
						TRAV21	F	TRAJ42	F	CAVGHQKARKEKLIF	in-frame	1
						TRAV21	F	TRAJ42	F	CAVGAQKGSQGNIIF	in-frame	1
						TRAV21	F	TRAJ42	F	CAVGAQKGRPGKLLF	in-frame	1
						TRAV21	F	TRAJ42	F	CAVGAQKGREGNIIF	in-frame	1
						TRAV21	F	TRAJ42	F	CAVGAQKGGQGNLIF	in-frame	1
						TRAV21	F	TRAJ42	F	CAVGAKKGRQENLIF	in-frame	1
						TRAV21	F	TRAJ42	F	CAVEHHKRRQGILIF	in-frame	1
						TRAV21	F	TRAJ42	F	CAVEAQKGSQGNLIF	in-frame	1
						TRAV21	F	TRAJ42	F	CAVEAQKGGKGNLIF	in-frame	1
						TRAV21	F	TRAJ42	F	CAVDVQKGRQGKLIF	in-frame	1
						TRAV21	F	TRAJ42	F	CAVCPQKGSQGNLIF	in-frame	1
						TRAV21	F	TRAJ42	F	CAVAPQKRSQGNLIF	in-frame	1
						TRAV21	F	TRAJ42	F	CAVAPEEGGDGNLIF	in-frame	1
						TRAV21	F	TRAJ42	F	CASHLPLCCQASEEKPRKAH*F	out-of-frame	1
						TRAV21	F	TRAJ42	F	CARRPQKGSQGNLIF	in-frame	1
						TRAV21	F	TRAJ42	F	CARHQKGSQGNLIF	in-frame	1
						TRAV21	F	TRAJ42	F	CARAPKGSPNNLIF	in-frame	1
						TRAV21	F	TRAJ42	F	CAMRSQKGSQGNLIF	in-frame	1
						TRAV21	F	TRAJ42	F	CAMRPQMGSQGNLIF	in-frame	1
						TRAV21	F	TRAJ42	F	CAMRPQKGSQRNLIF	in-frame	1
						TRAV21	F	TRAJ42	F	CAMRPQKGSQGNLSF	in-frame	1
						TRAV21	F	TRAJ42	F	CAMRPQK.SQGNLIF	out-of-frame	1
						TRAV21	F	TRAJ42	F	CAMRPHKGGQKNLIF	in-frame	1
						TRAV21	F	TRAJ42	F	CAMKPQREGQGNLIF	in-frame	1
						TRAV21	F	TRAJ42	F	CAMKPQKGSQGNLIF	in-frame	1
						TRAV21	F	TRAJ42	F	CAMGAQKGSQENLIF	in-frame	1
						TRAV21	F	TRAJ42	F	CALWPQK.SQGNLIF	out-of-frame	1
						TRAV21	F	TRAJ42	F	CALSRVNLSQVNLIF	in-frame	1
						TRAV21	F	TRAJ42	F	CALSPKKGSQENLIF	in-frame	1
						TRAV21	F	TRAJ42	F	CALRPQNRSQ.NLIF	out-of-frame	1
						TRAV21	F	TRAJ42	F	CALRPQNGGQGNLIF	in-frame	1
						TRAV21	F	TRAJ42	F	CALRPQKRRQGNLIC	in-frame	1
						TRAV21	F	TRAJ42	F	CALRPQKGSQGNLLF	in-frame	1
						TRAV21	F	TRAJ42	F	CALRPQKGSQENLIF	in-frame	1
						TRAV21	F	TRAJ42	F	CALRPQKGSKGNLIF	in-frame	1
						TRAV21	F	TRAJ42	F	CALRPQKGRQGKLIF	in-frame	1
						TRAV21	F	TRAJ42	F	CALRPQKGREGNLIF	in-frame	1
						TRAV21	F	TRAJ42	F	CALRPQEGGQGNLIF	in-frame	1
						TRAV21	F	TRAJ42	F	CALRPPKGSQGNLIF	in-frame	1
						TRAV21	F	TRAJ42	F	CALRPLKGSQGNLIF	in-frame	1
						TRAV21	F	TRAJ42	F	CALRPHKGSQANLFF	in-frame	1
						TRAV21	F	TRAJ42	F	CALRPEKGSQGKLIF	in-frame	1
						TRAV21	F	TRAJ42	F	CALRLQKGSQGKLIF	in-frame	1
						TRAV21	F	TRAJ42	F	CALRAQN.RQGNLIF	out-of-frame	1
						TRAV21	F	TRAJ42	F	CALRAQKRRQGNLIF	in-frame	1
						TRAV21	F	TRAJ42	F	CALRAQKGSQGKLIF	in-frame	1
						TRAV21	F	TRAJ42	F	CALRAQKGGQANLIF	in-frame	1
						TRAV21	F	TRAJ42	F	CALMPQKGNQGNLIF	in-frame	1
						TRAV21	F	TRAJ42	F	CALKPQKGSQGNLNF	in-frame	1
						TRAV21	F	TRAJ42	F	CALGPQEGSQGNPLF	in-frame	1
						TRAV21	F	TRAJ42	F	CALGPQEGREGNLIF	in-frame	1
						TRAV21	F	TRAJ42	F	CALGLRMGTKRSS**F	out-of-frame	1
						TRAV21	F	TRAJ42	F	CALGAQKRRQDNLIF	in-frame	1
						TRAV21	F	TRAJ42	F	CAK*RSHEKLIF	out-of-frame	1
						TRAV21	F	TRAJ42	F	CAGTLQKGSQGNIIF	in-frame	1
						TRAV21	F	TRAJ42	F	CAGTARKGSQGNLIF	in-frame	1
						TRAV21	F	TRAJ42	F	CAGTAQKGREGKIIF	in-frame	1
						TRAV21	F	TRAJ42	F	CAGTAKKGSQGNLIF	in-frame	1
						TRAV21	F	TRAJ42	F	CAGSPQKGRQGNLIF	in-frame	1
						TRAV21	F	TRAJ42	F	CAGSPHKGRQGNLIF	in-frame	1
						TRAV21	F	TRAJ42	F	CAGSLKNGSQEKLIF	in-frame	1
						TRAV21	F	TRAJ42	F	CAGSAKKGRQGNLIF	in-frame	1
						TRAV21	F	TRAJ42	F	CAGRVQKGSQGKLIF	in-frame	1
						TRAV21	F	TRAJ42	F	CAGRVLKGSERNLIF	in-frame	1
						TRAV21	F	TRAJ42	F	CAGRVKERSEGNLIF	in-frame	1
						TRAV21	F	TRAJ42	F	CAGRTQKGSQGNLIF	in-frame	1
						TRAV21	F	TRAJ42	F	CAGRPYKGSQGNLIF	in-frame	1
						TRAV21	F	TRAJ42	F	CAGRPQRGSQGNLIF	in-frame	1
						TRAV21	F	TRAJ42	F	CAGRPQNGRHRNLSF	in-frame	1
						TRAV21	F	TRAJ42	F	CAGRPQKVSKGKLIF	in-frame	1
						TRAV21	F	TRAJ42	F	CAGRPQKRSRGNLIF	in-frame	1
						TRAV21	F	TRAJ42	F	CAGRPQKRSQGKLIF	in-frame	1
						TRAV21	F	TRAJ42	F	CAGRPQKRSQENLIF	in-frame	1
						TRAV21	F	TRAJ42	F	CAGRPQKRSPGNLIF	in-frame	1
						TRAV21	F	TRAJ42	F	CAGRPQKRSGGKLIF	in-frame	1
						TRAV21	F	TRAJ42	F	CAGRPQKRSEENLIF	in-frame	1
						TRAV21	F	TRAJ42	F	CAGRPQKRRQGNLIF	in-frame	1
						TRAV21	F	TRAJ42	F	CAGRPQKGSQGNRII	in-frame	1
						TRAV21	F	TRAJ42	F	CAGRPQKGSQGNLNF	in-frame	1
						TRAV21	F	TRAJ42	F	CAGRPQKGSQGKLIL	in-frame	1
						TRAV21	F	TRAJ42	F	CAGRPQKGSKGNLIF	in-frame	1
						TRAV21	F	TRAJ42	F	CAGRPQKGSEGNLIF	in-frame	1
						TRAV21	F	TRAJ42	F	CAGRPQKGSEGKLIF	in-frame	1
						TRAV21	F	TRAJ42	F	CAGRPQKGRQENLIF	in-frame	1
						TRAV21	F	TRAJ42	F	CAGRPQKGRQEKIIF	in-frame	1
						TRAV21	F	TRAJ42	F	CAGRPQEGSQGNPIF	in-frame	1
						TRAV21	F	TRAJ42	F	CAGRPQEGSQGNLIC	in-frame	1
						TRAV21	F	TRAJ42	F	CAGRPQEGSKGNLIF	in-frame	1
						TRAV21	F	TRAJ42	F	CAGRPNKGSKRKLIC	in-frame	1
						TRAV21	F	TRAJ42	F	CAGRPKKGSQGKLIF	in-frame	1
						TRAV21	F	TRAJ42	F	CAGRPKEGSQGNLIF	in-frame	1
						TRAV21	F	TRAJ42	F	CAGRPDEGSQGNLIF	in-frame	1
						TRAV21	F	TRAJ42	F	CAGRNQKGSQGNLIF	in-frame	1
						TRAV21	F	TRAJ42	F	CAGRLQMGSHGILIF	in-frame	1
						TRAV21	F	TRAJ42	F	CAGRLQKGSQGNLIF	in-frame	1
						TRAV21	F	TRAJ42	F	CAGRLQKGREGNIIF	in-frame	1
						TRAV21	F	TRAJ42	F	CAGRLQKGREENLIF	in-frame	1
						TRAV21	F	TRAJ42	F	CAGRHQKGSQGNLIF	in-frame	1
						TRAV21	F	TRAJ42	F	CAGRHERGSQEKLIF	in-frame	1
						TRAV21	F	TRAJ42	F	CAGRDQKGSQGKLIF	in-frame	1
						TRAV21	F	TRAJ42	F	CAGRAQKRSQGKLIF	in-frame	1
						TRAV21	F	TRAJ42	F	CAGRAQKGSQRKFLF	in-frame	1
						TRAV21	F	TRAJ42	F	CAGRAQKGREGKLIF	in-frame	1
						TRAV21	F	TRAJ42	F	CAGRAQK.SQGNIIF	out-of-frame	1
						TRAV21	F	TRAJ42	F	CAGRAQEGSQGNLIF	in-frame	1
						TRAV21	F	TRAJ42	F	CAGRAQEGRQGNLIF	in-frame	1
						TRAV21	F	TRAJ42	F	CAGRAKKGSQGNLIF	in-frame	1
						TRAV21	F	TRAJ42	F	CAGPQKGSQGNLIF	in-frame	1
						TRAV21	F	TRAJ42	F	CAGKPQKGSQGNLIF	in-frame	1
						TRAV21	F	TRAJ42	F	CAGGPRKRSQGNLIF	in-frame	1
						TRAV21	F	TRAJ42	F	CAGGPKKGSQGKLIF	in-frame	1
						TRAV21	F	TRAJ42	F	CAGGLQNGSQGNIIF	in-frame	1
						TRAV21	F	TRAJ42	F	CAGGLKKGRKGNLIF	in-frame	1
						TRAV21	F	TRAJ42	F	CAGGAQTGSQGNLIF	in-frame	1
						TRAV21	F	TRAJ42	F	CAGGAQERRQENLIF	in-frame	1
						TRAV21	F	TRAJ42	F	CAGAPQEGSEDNLIF	in-frame	1
						TRAV21	F	TRAJ42	F	CAGAAKKGRQGKLIF	in-frame	1
						TRAV21	F	TRAJ42	F	CAFTPQKGSQGNLIF	in-frame	1
						TRAV21	F	TRAJ42	F	CAFRPQNSSHGNLIF	in-frame	1
						TRAV21	F	TRAJ42	F	CAFRPQKGSQGNLIF	in-frame	1
						TRAV21	F	TRAJ42	F	CAFRPQ.GSQGNLIF	out-of-frame	1
						TRAV21	F	TRAJ42	F	CAFRA.KGNQGNLIF	out-of-frame	1
						TRAV21	F	TRAJ42	F	CAFGAQKGRQGKLIF	in-frame	1
						TRAV21	F	TRAJ42	F	CAERRQKGSQGNLVF	in-frame	1
						TRAV21	F	TRAJ42	F	CAERPQQRGQGNLTF	in-frame	1
						TRAV21	F	TRAJ42	F	CAERPQKGSQGTLIF	in-frame	1
						TRAV21	F	TRAJ42	F	CAERPQKGSQGNPIF	in-frame	1
						TRAV21	F	TRAJ42	F	CAERPQKGSQGNLTF	in-frame	1
						TRAV21	F	TRAJ42	F	CAERPQKGSQGKLIF	in-frame	1
						TRAV21	F	TRAJ42	F	CAERPQKGRQGNLIF	in-frame	1
						TRAV21	F	TRAJ42	F	CAERPQKGRQGKLIF	in-frame	1
						TRAV21	F	TRAJ42	F	CAERPQKGGQGNLIF	in-frame	1
						TRAV21	F	TRAJ42	F	CAERPQKGGEGNLIF	in-frame	1
						TRAV21	F	TRAJ42	F	CAERPQKASPGKLIF	in-frame	1
						TRAV21	F	TRAJ42	F	CAERPPEGREEKLTF	in-frame	1
						TRAV21	F	TRAJ42	F	CAEMTLKGGQEKLIF	in-frame	1
						TRAV21	F	TRAJ42	F	CAEKHQRGSQGNLIF	in-frame	1
						TRAV21	F	TRAJ42	F	CAEEKT*ENLIF	out-of-frame	1
						TRAV21	F	TRAJ42	F	CAEEKPRKSH*F	out-of-frame	1
						TRAV21	F	TRAJ42	F	CADRPQRGSQGNLIF	in-frame	1
						TRAV21	F	TRAJ42	F	CADKPQKGSQQNLIF	in-frame	1
						TRAV21	F	TRAJ42	F	CACRANKGSTGNLIF	in-frame	1
						TRAV21	F	TRAJ42	F	CAAVPQKASKGNLIF	in-frame	1
						TRAV21	F	TRAJ42	F	CAATTYRGSQGNLIF	in-frame	1
						TRAV21	F	TRAJ42	F	CAATTQKGSHGNLIF	in-frame	1
						TRAV21	F	TRAJ42	F	CAARTQKGSQGNLIF	in-frame	1
						TRAV21	F	TRAJ42	F	CAARTQKGSQGKLIF	in-frame	1
						TRAV21	F	TRAJ42	F	CAARTKKGSQGKLIF	in-frame	1
						TRAV21	F	TRAJ42	F	CAARSQKTGYRNLIF	in-frame	1
						TRAV21	F	TRAJ42	F	CAARPQKGSQGNLIS	in-frame	1
						TRAV21	F	TRAJ42	F	CAARPQKGSQGKLIF	in-frame	1
						TRAV21	F	TRAJ42	F	CAARPQKGSKGNLIF	in-frame	1
						TRAV21	F	TRAJ42	F	CAARPQKGSK.KLIF	out-of-frame	1
						TRAV21	F	TRAJ42	F	CAARPQKGSEGNLIF	in-frame	1
						TRAV21	F	TRAJ42	F	CAARPQKGRQGNLIF	in-frame	1
						TRAV21	F	TRAJ42	F	CAARPQKGRKGNLIF	in-frame	1
						TRAV21	F	TRAJ42	F	CAARPQKGGPGNLIF	in-frame	1
						TRAV21	F	TRAJ42	F	CAARPQKASQKNLIF	in-frame	1
						TRAV21	F	TRAJ42	F	CAARPQKASQGNLIF	in-frame	1
						TRAV21	F	TRAJ42	F	CAARPQKASPGNLIF	in-frame	1
						TRAV21	F	TRAJ42	F	CAARPQKARPGNLIF	in-frame	1
						TRAV21	F	TRAJ42	F	CAARHQKASQ.NLIF	out-of-frame	1
						TRAV21	F	TRAJ42	F	CAARHHKGRQDNLIF	in-frame	1
						TRAV21	F	TRAJ42	F	CAAGPQKGGQENLIF	in-frame	1
						TRAV21	F	TRAJ42	F	CAAGPHKGSEGNLIF	in-frame	1
						TRAV21	F	TRAJ42	F	C*RA.GGSNENLIF	out-of-frame	1
						TRAV21	F	TRAJ42	F	C*DVRPQKGRQGNLIF	out-of-frame	1
						TRAV21	F	TRAJ42	F	C*DRRKK.SKGNLVF	out-of-frame	1
						TRAV21	F	TRAJ42	F	.TVRPQKGSQRNLIF	out-of-frame	1
						TRAV21	F	TRAJ42	F	.GVRAQKGSEGNIIF	out-of-frame	1
						TRAV21	F	TRAJ42	F	.AVSPQKGSQGNLIF	out-of-frame	1
						TRAV21	F	TRAJ42	F	.AVRPQKRSQGQFNF	out-of-frame	1
						TRAV21	F	TRAJ42	F	.AVRPQKGSRGNLIF	out-of-frame	1
						TRAV21	F	TRAJ42	F	.AVRPQKGSQRNLIF	out-of-frame	1
						TRAV21	F	TRAJ42	F	.AVRHQKGSQGNLIF	out-of-frame	1
						TRAV21	F	TRAJ41	F	DAVRPQKGSQGNLTFGKGPPRTVKPRRTHGGTPIPGMHS**F	out-of-frame	1
						TRAV21	F	TRAJ41	F	CRPLPRGREVSVEKRRRTQ*F	out-of-frame	1
						TRAV21	F	TRAJ41	F	CAVRPQNGSQGNLIFGKGTKLSVKPRRTHCGTQIPGMHS**F	out-of-frame	1
						TRAV21	F	TRAJ41	F	CAMRPQKGSQGNLIFGKGTKLSVKPRRTHCGTQIPGMHS**F	out-of-frame	1
						TRAV21	F	TRAJ40	F	CGVRHHKGRKGKLIF	in-frame	1
						TRAV21	F	TRAJ40	F	CC*RP.KGGKGNLIF	out-of-frame	1
						TRAV21	F	TRAJ40	F	CARPLNARKENLIF	in-frame	1
						TRAV21	F	TRAJ39	F	CIRDS*NTTPNSHNNAGNMLTF	out-of-frame	1
						TRAV21	F	TRAJ38	F	CAVRSKEGNKGKLIC	in-frame	1
						TRAV21	F	TRAJ38	F	CAVRLATTVS**IW	out-of-frame	1
						TRAV21	F	TRAJ36	F	CEAPEGKPRQPL*F	out-of-frame	1
						TRAV21	F	TRAJ30	F	CSEDSEGER*DKIIF	out-of-frame	1
						TRAV21	F	TRAJ30	F	CRECREETRRKAH*F	out-of-frame	1
						TRAV21	F	TRAJ30	F	CPVRPKKRREGNIIF	in-frame	1
						TRAV21	F	TRAJ30	F	CDDSPGKT*DNIIF	out-of-frame	1
						TRAV21	F	TRAJ30	F	CAVRLQKRRDGKIIF	in-frame	1
						TRAV21	F	TRAJ30	F	CAVRAQERRHGKIIF	in-frame	1
						TRAV21	F	TRAJ27	F	CTVRTKKGSQGKLICGKGTKHSIKPEA*ESRLLQ.H.RLCNTNAGKSTF	out-of-frame	1
						TRAV21	F	TRAJ27	F	CRRQVQEIS**F	out-of-frame	1
						TRAV21	F	TRAJ27	F	CGARHQKGNAGNLTF	in-frame	1
						TRAV21	F	TRAJ27	F	CAVRPQKGSQGNLIFRKGTKLSVKPKA*ESRLLQ.H.RLCNTNAGKSTF	out-of-frame	1
						TRAV21	F	TRAJ27	F	CAVRPQKGSQGNLIFGKGTKLSVKPKA*ESRLLQ.HERLCNTNAGKSTF	out-of-frame	1
						TRAV21	F	TRAJ27	F	CAVRPQKGSQGNLIFGKGTKLSVKPKA*E.RLLQ.H.RLCNTNAGKSTF	out-of-frame	1
						TRAV21	F	TRAJ27	F	CAVRPQKGSQGNLIFGKGTKHSVKPKA*ESRLLQ.H.RLCNTNAGKSTF	out-of-frame	1
						TRAV21	F	TRAJ27	F	CAVRPQKGSKGNLIFGKGTKLSVKPKA*ESRLLQ.H.RLCNTNAGKSTF	out-of-frame	1
						TRAV21	F	TRAJ27	F	CAVGAKSGSQENLIVGKGTKPSVEPEA*KSRLLQ.L.GLSNTKAGKSIF	out-of-frame	1
						TRAV21	F	TRAJ23	F	CAVREQKGSKGKLIF	in-frame	1
						TRAV21	F	TRAJ13	F	CVLPPRWHA*K.GS.RKLTF	out-of-frame	1
						TRAV20	F	TRAJ6	F	CAVQDGNNRKLIWGLGTSLAVNPRGSYIPTF	in-frame	1
						TRAV20	F	TRAJ6	F	CAVQAGNTRNLIWGLGASLAVNPRGSYMPTF	in-frame	1
						TRAV20	F	TRAJ6	F	CAVQAGNNRKLIWGLGKSLAVNPRGSYIPTF	in-frame	1
						TRAV20	F	TRAJ6	F	CAVQAGNNHKLIWGLGTSLAVNPRGSYIPTF	in-frame	1
						TRAV20	F	TRAJ6	F	CAGQAGNNRKLIWGLGTSLGVNPR.SYIPTF	out-of-frame	1
						TRAV20	F	TRAJ49	F	CLVFVGLPITVEHR*NQFYF	out-of-frame	1
						TRAV20	F	TRAJ49	F	CLVFVELPITVEHR*NQFYF	out-of-frame	1
						TRAV20	F	TRAJ42	F	CYKRQLIRLRIPLRREAKEIS**F	out-of-frame	1
						TRAV20	F	TRAJ42	F	CVVRPQKGSQGNLIF	in-frame	1
						TRAV20	F	TRAJ42	F	CTVRPQKGSQGNLIF	in-frame	1
						TRAV20	F	TRAJ42	F	CIRDS.YDSEFPRPQKGSQGNLIF	out-of-frame	1
						TRAV20	F	TRAJ42	F	CIRDS.DDSEFPGSQGNLIF	out-of-frame	1
						TRAV20	F	TRAJ42	F	CIRDS*NTTPNSRAVRPQKGSQGNLIF	out-of-frame	1
						TRAV20	F	TRAJ42	F	CIRDS**IRLRIPQGNLIF	out-of-frame	1
						TRAV20	F	TRAJ42	F	CAVRPQKASQGTLIF	in-frame	1
						TRAV20	F	TRAJ38	F	YAVQAGNNRKLIW	in-frame	1
						TRAV20	F	TRAJ38	F	YAVQAGKNRKLIW	in-frame	1
						TRAV20	F	TRAJ38	F	WGVQAGNKRKLIW	in-frame	1
						TRAV20	F	TRAJ38	F	WAVQTGNKRKLIW	in-frame	1
						TRAV20	F	TRAJ38	F	SAVQACNNRKLIW	in-frame	1
						TRAV20	F	TRAJ38	F	RAVQAGKNHKLTW	in-frame	1
						TRAV20	F	TRAJ38	F	LAVQTGNNRNLIW	in-frame	1
						TRAV20	F	TRAJ38	F	GAVQAGTNRKLIW	in-frame	1
						TRAV20	F	TRAJ38	F	GAVQAGSNRNLIL	in-frame	1
						TRAV20	F	TRAJ38	F	GAVQAGDNRKLIW	in-frame	1
						TRAV20	F	TRAJ38	F	FAVQDGNNRKLIW	in-frame	1
						TRAV20	F	TRAJ38	F	FAGQAGNNRKLIW	in-frame	1
						TRAV20	F	TRAJ38	F	CWPGCNKP*NLIW	out-of-frame	1
						TRAV20	F	TRAJ38	F	CVQGWKHPKVI*W	out-of-frame	1
						TRAV20	F	TRAJ38	F	CTVQASNNRKLIC	in-frame	1
						TRAV20	F	TRAJ38	F	CTAHAGKNHKLIC	in-frame	1
						TRAV20	F	TRAJ38	F	CSVQAVNNGKLIW	in-frame	1
						TRAV20	F	TRAJ38	F	CRGGAEWQQT*KLIC	out-of-frame	1
						TRAV20	F	TRAJ38	F	CR*RVQEGNNRKLIW	out-of-frame	1
						TRAV20	F	TRAJ38	F	CGVQAGNNRKLIW	in-frame	1
						TRAV20	F	TRAJ38	F	CGVEDGNNRKLIW	in-frame	1
						TRAV20	F	TRAJ38	F	CAVQSGNNRKLIW	in-frame	1
						TRAV20	F	TRAJ38	F	CAVQSGNNHKLIC	in-frame	1
						TRAV20	F	TRAJ38	F	CAVQGRNNREMSW	in-frame	1
						TRAV20	F	TRAJ38	F	CAVQDGNTRKLIW	in-frame	1
						TRAV20	F	TRAJ38	F	CAVQDGNNHNLIW	in-frame	1
						TRAV20	F	TRAJ38	F	CAVQDGNKRKLIW	in-frame	1
						TRAV20	F	TRAJ38	F	CAVQDCNNRKLIW	in-frame	1
						TRAV20	F	TRAJ38	F	CAVQASNTRKLIW	in-frame	1
						TRAV20	F	TRAJ38	F	CAVQASNNSKLIW	in-frame	1
						TRAV20	F	TRAJ38	F	CAVQASNNRKLIL	in-frame	1
						TRAV20	F	TRAJ38	F	CAVQASNNRKLIC	in-frame	1
						TRAV20	F	TRAJ38	F	CAVQAHNNRKLIW	in-frame	1
						TRAV20	F	TRAJ38	F	CAVQAGTTVS**IW	out-of-frame	1
						TRAV20	F	TRAJ38	F	CAVQAGSNRKLIW	in-frame	1
						TRAV20	F	TRAJ38	F	CAVQAGSNRKLIC	in-frame	1
						TRAV20	F	TRAJ38	F	CAVQAGNTSKLIW	in-frame	1
						TRAV20	F	TRAJ38	F	CAVQAGNSRKPIW	in-frame	1
						TRAV20	F	TRAJ38	F	CAVQAGNNRS**IW	out-of-frame	1
						TRAV20	F	TRAJ38	F	CAVQAGNNRQLIW	in-frame	1
						TRAV20	F	TRAJ38	F	CAVQAGNNRNLIW	in-frame	1
						TRAV20	F	TRAJ38	F	CAVQAGNNRKQIW	in-frame	1
						TRAV20	F	TRAJ38	F	CAVQAGNNRKLMW	in-frame	1
						TRAV20	F	TRAJ38	F	CAVQAGNNRKLIL	in-frame	1
						TRAV20	F	TRAJ38	F	CAVQAGNNRKLI*W	out-of-frame	1
						TRAV20	F	TRAJ38	F	CAVQAGNNR.LIW	out-of-frame	1
						TRAV20	F	TRAJ38	F	CAVQAGNKRKLIF	in-frame	1
						TRAV20	F	TRAJ38	F	CAVQAGNKRKLI.	out-of-frame	1
						TRAV20	F	TRAJ38	F	CAVQAGNDHKLIW	in-frame	1
						TRAV20	F	TRAJ38	F	CAVQAGKRRKLIW	in-frame	1
						TRAV20	F	TRAJ38	F	CAVQAGKNRKVIW	in-frame	1
						TRAV20	F	TRAJ38	F	CAVQAGKNRKMIW	in-frame	1
						TRAV20	F	TRAJ38	F	CAVQAGHNRKLIW	in-frame	1
						TRAV20	F	TRAJ38	F	CAVQACNNRKLIW	in-frame	1
						TRAV20	F	TRAJ38	F	CAVQACNNRKLFW	in-frame	1
						TRAV20	F	TRAJ38	F	CAVPAGNNHKLIL	in-frame	1
						TRAV20	F	TRAJ38	F	CAVKDGKNRKMIW	in-frame	1
						TRAV20	F	TRAJ38	F	CAV.AGNNRKLTW	out-of-frame	1
						TRAV20	F	TRAJ38	F	CAGWQQPKAN*W	out-of-frame	1
						TRAV20	F	TRAJ38	F	CAGWKPP*KLIC	out-of-frame	1
						TRAV20	F	TRAJ38	F	CAGQAGNNRKLIW	in-frame	1
						TRAV20	F	TRAJ38	F	CAGKAGSSHKLIC	in-frame	1
						TRAV20	F	TRAJ38	F	CAAQGGNNRKLIW	in-frame	1
						TRAV2	F	TRAJ6	F	CIRDS*NTTPNSPGGSYIPTF	out-of-frame	1
						TRAV2	F	TRAJ49	F	CLVFVELPITVEHR*NQFYF	out-of-frame	1
						TRAV2	F	TRAJ49	F	CALAQRNSGNQLYC	in-frame	1
						TRAV2	F	TRAJ42	F	CIRDS*NTTPNSRQGNLIF	out-of-frame	1
						TRAV2	F	TRAJ42	F	CEASEGKPRKSH*F	out-of-frame	1
						TRAV2	F	TRAJ42	F	CAVRPQKGSQGNLIF	in-frame	1
						TRAV2	F	TRAJ39	F	CVNNNAGNMLTF	in-frame	1
						TRAV19	F	TRAJ49	F	CV*KRQLIRLRIPNQFYF	out-of-frame	1
						TRAV19	F	TRAJ49	F	CLVFVELHITVEHR*NQFYF	out-of-frame	1
						TRAV19	F	TRAJ49	F	CIRDS*NTTPNSPGNQFYF	out-of-frame	1
						TRAV19	F	TRAJ48	F	CIRDS.YDSEFPFGNEKLTF	out-of-frame	1
						TRAV19	F	TRAJ48	F	CDSEFPFGNEKLTF	in-frame	1
						TRAV19	F	TRAJ45	F	CVFRRRC*DGLTF	out-of-frame	1
						TRAV19	F	TRAJ45	F	CIRDS*NTTPNSPGGGADGLTF	out-of-frame	1
						TRAV19	F	TRAJ42	F	CWYASVG*SQGNLIF	out-of-frame	1
						TRAV19	F	TRAJ42	F	CRGLGDVDKGG.YDTEIS	out-of-frame	1
						TRAV19	F	TRAJ42	F	CIRDS.YDSEFPPQKGSQGNLIF	out-of-frame	1
						TRAV19	F	TRAJ42	F	CIRDS.YDSEFPGNLIF	out-of-frame	1
						TRAV19	F	TRAJ42	F	CEAAEGKPRKSH*F	out-of-frame	1
						TRAV19	F	TRAJ40	F	CIRDS**IRLRIPGTYKYIF	out-of-frame	1
						TRAV19	F	TRAJ12	F	CGMDSSYKLIF	in-frame	1
						TRAV17	F	TRAJ54	F	CATFENQGAQKLVF	in-frame	1
						TRAV17	F	TRAJ42	F	CLFQR.DFL	out-of-frame	1
						TRAV17	F	TRAJ42	F	CIRDS.YDSEFPNLIF	out-of-frame	1
						TRAV17	F	TRAJ42	F	CIRDS*NTTPNSRQGNLIF	out-of-frame	1
						TRAV16	F	TRAJ49	F	CLVFVELPITVEHR*NQFYF	out-of-frame	1
						TRAV16	F	TRAJ49	F	CIRDS*NTTPNSHQFYF	out-of-frame	1
						TRAV16	F	TRAJ42	F	CV**RDS.YDSEFPF	out-of-frame	1
						TRAV16	F	TRAJ42	F	CIRDS**IRLRIPNLIF	out-of-frame	1
						TRAV14/DV4	F	TRAJ49	F	CLVFVELPITVEHR*NQFYF	out-of-frame	1
						TRAV14/DV4	F	TRAJ49	F	CIRDS**IRLRIPNQFYF	out-of-frame	1
						TRAV14/DV4	F	TRAJ12	F	CIRDS.YDSEFPMDSSYKLIF	out-of-frame	1
						TRAV13-2	F	TRAJ8	F	CAERNTGFQKLVF	in-frame	1
						TRAV13-2	F	TRAJ49	F	CLVFVELPITVEHR*NQFYF	out-of-frame	1
						TRAV13-2	F	TRAJ45	F	CIRDS*NTTPNSPGGGADGLTF	out-of-frame	1
						TRAV13-2	F	TRAJ42	F	CIRDS.YDSEFPKGSQGNLIF	out-of-frame	1
						TRAV13-2	F	TRAJ42	F	CIRDS*NTTPNSPQKGSQGNLIF	out-of-frame	1
						TRAV13-2	F	TRAJ42	F	CIRDS**IRLRIPQKGSQGNLIF	out-of-frame	1
						TRAV13-2	F	TRAJ42	F	CAVKAERRSQGKLIF	in-frame	1
						TRAV12-3	F	TRAJ42	F	CIRDS**IRLRIPQKGSQGNLIF	out-of-frame	1
						TRAV12-3	F	TRAJ12	F	CGMDSSYKLIF	in-frame	1
						TRAV12-2	F	TRAJ56	F	CV**KAGENDSELP	out-of-frame	1
						TRAV12-2	F	TRAJ42	F	CEASEGKPRKSH*F	out-of-frame	1
						TRAV12-2	F	TRAJ42	F	CAVRPQKGSQGNLIF	in-frame	1
						TRAV12-1	F	TRAJ49	F	CLFFVELPITVEHR*NQFYF	out-of-frame	1
						TRAV12-1	F	TRAJ45	F	CIRDSNTTPNSRRRC*DGLTF	out-of-frame	1
						TRAV12-1	F	TRAJ42	F	CIRDS.TTPNSRPQKGSQGNLIF	out-of-frame	1
						TRAV12-1	F	TRAJ42	F	CIRDS*NTTPNSRQGNLIF	out-of-frame	1
						TRAV12-1	F	TRAJ26	F	CGDNYGQNFVF	in-frame	1
						TRAV10	F	TRAJ49	F	CLVFVELPITVEHR*NQSYF	out-of-frame	1
						TRAV10	F	TRAJ42	F	CIRDS*NTTPNSRPQKGSQGNLIF	out-of-frame	1
						TRAV1-2	F	TRAJ52	F	CWWY*SYGKLTF	out-of-frame	1
						TRAV1-2	F	TRAJ49	F	CIRVR*NATPNCPGNQFNF	out-of-frame	1
						TRAV1-2	F	TRAJ49	F	CIRDS.YDSEFPQFYF	out-of-frame	1
						TRAV1-2	F	TRAJ49	F	CIRDS*NTTPNSPGNQFYF	out-of-frame	1
						TRAV1-2	F	TRAJ49	F	CIRDS*NTTPNSHF	out-of-frame	1
						TRAV1-2	F	TRAJ49	F	CIRDS**IRLRIPNQFYF	out-of-frame	1
						TRAV1-2	F	TRAJ48	F	CVTNFGNEKLTF	in-frame	1
						TRAV1-2	F	TRAJ47	F	CVEYGNKLVF	in-frame	1
						TRAV1-2	F	TRAJ45	F	CIRDS.YDSEFPADGLTF	out-of-frame	1
						TRAV1-2	F	TRAJ44	F	CIRDS*NTTPNSPGTASKLTF	out-of-frame	1
						TRAV1-2	F	TRAJ42	F	CISHS.YDSDFPGNLIF	out-of-frame	1
						TRAV1-2	F	TRAJ42	F	CIRDS.YTPNSPQKGSQGNLIF	out-of-frame	1
						TRAV1-2	F	TRAJ42	F	CIRDS.YDSEPRPQKGSQGNLIF	out-of-frame	1
						TRAV1-2	F	TRAJ42	F	CIRDS.YDSEFPIF	out-of-frame	1
						TRAV1-2	F	TRAJ42	F	CIRDS.YDSEFPGSQGNLIF	out-of-frame	1
						TRAV1-2	F	TRAJ42	F	CIRDS.YDSEFP.SRC.CNLIF	out-of-frame	1
						TRAV1-2	F	TRAJ42	F	CIRDS*NTTPNSHLIF	out-of-frame	1
						TRAV1-2	F	TRAJ42	F	CIRDS*DTTPNSRQGNLIF	out-of-frame	1
						TRAV1-2	F	TRAJ42	F	CIRDS**IRLRIPQKGRQGNLIF	out-of-frame	1
						TRAV1-2	F	TRAJ42	F	CIRDS**IRLRIPLIF	out-of-frame	1
						TRAV1-2	F	TRAJ42	F	CAVRPQKGSQGNLIF	in-frame	1
						TRAV1-2	F	TRAJ42	F	CAGEKPRKSH*F	out-of-frame	1
						TRAV1-2	F	TRAJ42	F	CAG*RREGKLIF	out-of-frame	1
						TRAV1-2	F	TRAJ39	F	CIRDS*NTTPNSHNNAGNMLTF	out-of-frame	1
						TRAV1-2	F	TRAJ30	F	CL*NRRRVRVRRPEKLIF	out-of-frame	1
						TRAV1-2	F	TRAJ30	F	CAVRDSRDDKIIF	in-frame	1
						TRAV1-1	F	TRAJ42	F	CIRDS.YDSEFPGNLIF	out-of-frame	1
						TRAV1-1	F	TRAJ42	F	CAVRPQKGSQGNLIF	in-frame	1
[truncated: 42 more columns]

## Sheet: C-T-11 Vβ5.1 (TCRB)
4:Sequensing summary	Total reads	155081			7:All Data	TRBV5-1	F	TRBJ2-3	F	CASSLGGYGTGGTDTQYF	in-frame	59346		8:In frame Data	1	TRBV5-1	TRBJ2-3	CASSLGGYGTGGTDTQYF	59346	92.6644		9:V Repertoire	BV	Reads	%Reads		10:J Repertoire	BJ	Reads	%Reads		11:VJ Repertoire		TRBJ1-1	TRBJ1-2	TRBJ1-3	TRBJ1-4	TRBJ1-5	TRBJ1-6	TRBJ2-1	TRBJ2-2	TRBJ2-2P	TRBJ2-3	TRBJ2-4	TRBJ2-5	TRBJ2-6	TRBJ2-7
	Assigned reads	67400				TRBV21-1	P	TRBJ2-7	F	CASSKGQGPYEQYF	in-frame	762		Ranking	2	TRBV5-1	TRBJ2-3	CASGLGGYGTGGTDTQYF	151	0.235775			TRBV2	2	0.00312285			TRBJ1-1	11	0.0171757			TRBV2	0	0	0	0	0	0	0	0	0	1	0	0	0	1
	Functional reads	66239				TRBV5-1	F	TRBJ2-3	F	CASSLGDTGQGAQIRS**F	out-of-frame	299			3	TRBV5-1	TRBJ2-3	CASSLGRYGTGGTDTQYF	149	0.232653			TRBV3-1	8	0.0124914			TRBJ1-2	0	0			TRBV3-1	0	0	0	0	0	0	5	0	0	1	0	0	0	2
	In frame	64044				TRBV21-1	P	TRBJ2-7	F	CASSKGTGTLRAV*F	out-of-frame	259			4	TRBV5-1	TRBJ2-3	CASSVGGYGTGGTDTQYF	127	0.198301			TRBV4-1	4	0.00624571			TRBJ1-3	0	0			TRBV4-1	0	0	0	0	0	0	2	0	0	0	0	0	0	2
	Unique reads	1502				TRBV5-1	F	TRBJ2-4	F	CASSLGGYGTGGTDTQYFGPGTRLTVLGKRGLPLKPRNWGGGAPGRRGRRRASFCAASRGCEPKTFS**F	out-of-frame	168			5	TRBV5-1	TRBJ2-3	CASSWGGYGTGGTDTQYF	124	0.193617			TRBV4-2	1	0.00156143			TRBJ1-4	6	0.00936856			TRBV4-2	0	0	0	0	0	0	1	0	0	0	0	0	0	0
5:Diversity Index	Shannon-Weaver index H'	0.686636				TRBV5-1	F	TRBJ2-3	F	CASSLGGYGTGAQIRS**F	out-of-frame	155			6	TRBV5-1	TRBJ2-3	CARSLGGYGTGGTDTQYF	105	0.16395			TRBV4-3	2	0.00312285			TRBJ1-5	1	0.00156143			TRBV4-3	1	0	0	0	0	0	1	0	0	0	0	0	0	0
in frame only	Inv. Simpson's index 1/λ	1.16452				TRBV5-1	F	TRBJ2-3	F	CASGLGGYGTGGTDTQYF	in-frame	151			7	TRBV5-1	TRBJ2-3	GASSLGGYGTGGTDTQYF	100	0.156143			TRBV5-1	63846	99.6908			TRBJ1-6	1	0.00156143			TRBV5-1	3	0	0	1	0	0	0	0	0	63820	3	11	1	7
	Pielou's evenness	0.093873				TRBV5-1	F	TRBJ2-3	F	CASSLGRYGTGGTDTQYF	in-frame	149			8	TRBV5-1	TRBJ2-3	CASSLGGYGTGGKDTQYF	100	0.156143			TRBV5-3	1	0.00156143			TRBJ2-1	10	0.0156143			TRBV5-3	0	0	0	0	0	0	0	0	0	1	0	0	0	0
	DE50	0.000666				TRBV5-1	F	TRBJ2-3	F	CASSVGGYGTGGTDTQYF	in-frame	127			9	TRBV5-1	TRBJ2-3	CASSLGEYGTGGTDTQYF	94	0.146774			TRBV5-4	2	0.00312285			TRBJ2-2	2	0.00312285			TRBV5-4	0	0	0	0	0	0	0	1	0	0	0	0	0	1
6:Diversity Index	Shannon-Weaver index H'	7.643-10.646 (mean: 9.449)				TRBV5-1	F	TRBJ2-3	F	CASSWGGYGTGGTDTQYF	in-frame	124			10	TRBV5-1	TRBJ2-3	CASSLGGYGTGGTETQYF	89	0.138967			TRBV5-5	8	0.0124914			TRBJ2-2P	0	0			TRBV5-5	0	0	0	0	0	0	0	0	0	3	3	0	0	2
min-max (mean: )	Inv. Simpson's index 1/λ	41-15071 (mean: 2059)				TRBV5-1	F	TRBJ2-3	F	CARSLGGYGTGGTDTQYF	in-frame	105			11	TRBV5-1	TRBJ2-3	CASSLGGDGTGGTDTQYF	80	0.124914			TRBV5-6	0	0			TRBJ2-3	63852	99.7002			TRBV5-6	0	0	0	0	0	0	0	0	0	0	0	0	0	0
	Pielou's evenness	0.761-0.951 (mean: 0.889)				TRBV5-1	F	TRBJ2-3	F	GASSLGGYGTGGTDTQYF	in-frame	100			12	TRBV23-1	TRBJ2-7	CASSQSQGPYEQYF	80	0.124914			TRBV5-7	0	0			TRBJ2-4	7	0.01093			TRBV5-7	0	0	0	0	0	0	0	0	0	0	0	0	0	0
	DE50	0.031-0.210 (mean: 0.115)				TRBV5-1	F	TRBJ2-3	F	CASSLGGYGTGGKDTQYF	in-frame	100			13	TRBV5-1	TRBJ2-3	CANSLGGYGTGGTDTQYF	75	0.117107			TRBV5-8	1	0.00156143			TRBJ2-5	27	0.0421585			TRBV5-8	0	0	0	0	0	0	0	0	0	1	0	0	0	0
						TRBV10-1	F	TRBJ2-7	F	CASSEGDRDPTSS**F	out-of-frame	95			14	TRBV5-1	TRBJ2-3	CAGSLGGYGTGGTDTQYF	75	0.117107			TRBV6-1	0	0			TRBJ2-6	1	0.00156143			TRBV6-1	0	0	0	0	0	0	0	0	0	0	0	0	0	0
						TRBV5-1	F	TRBJ2-3	F	CASSLGEYGTGGTDTQYF	in-frame	94			15	TRBV5-1	TRBJ2-3	CASSLGGYGTGDTDTQYF	70	0.1093			TRBV6-2	0	0			TRBJ2-7	126	0.19674			TRBV6-2	0	0	0	0	0	0	0	0	0	0	0	0	0	0
						TRBV5-1	F	TRBJ2-3	F	CASSLGGYGTGGTETQYF	in-frame	89			16	TRBV5-1	TRBJ2-3	CTSSLGGYGTGGTDTQYF	66	0.103054			TRBV6-3	0	0			total	64044	100			TRBV6-3	0	0	0	0	0	0	0	0	0	0	0	0	0	0
						TRBV5-1	F	TRBJ2-3	F	CASSLGGDGTGGTDTQYF	in-frame	80			17	TRBV5-1	TRBJ2-3	CDSSLGGYGTGGTDTQYF	61	0.095247			TRBV6-4	0	0								TRBV6-4	0	0	0	0	0	0	0	0	0	0	0	0	0	0
						TRBV23-1	ORF	TRBJ2-7	F	CASSQSQGPYEQYF	in-frame	80			18	TRBV5-1	TRBJ2-3	CASSLGGCGTGGTDTQYF	60	0.0936856			TRBV6-5	0	0								TRBV6-5	0	0	0	0	0	0	0	0	0	0	0	0	0	0
						TRBV25-1	F	TRBJ2-7	F	CASSEWDRDPTSS**F	out-of-frame	78			19	TRBV5-1	TRBJ2-3	CASSLGGYGKGGTDTQYF	59	0.0921242			TRBV6-6	0	0								TRBV6-6	0	0	0	0	0	0	0	0	0	0	0	0	0	0
						TRBV5-1	F	TRBJ2-3	F	CANSLGGYGTGGTDTQYF	in-frame	75			20	TRBV5-1	TRBJ2-3	CASSLGGYGTRGTDTQYF	58	0.0905627			TRBV6-7	0	0								TRBV6-7	0	0	0	0	0	0	0	0	0	0	0	0	0	0
						TRBV5-1	F	TRBJ2-3	F	CAGSLGGYGTGGTDTQYF	in-frame	75			21	TRBV5-1	TRBJ2-3	CASRLGGYGTGGTDTQYF	58	0.0905627			TRBV6-8	0	0								TRBV6-8	0	0	0	0	0	0	0	0	0	0	0	0	0	0
						TRBV5-1	F	TRBJ2-3	F	CASSLGGIRDRGHRYAV*F	out-of-frame	72			22	TRBV5-1	TRBJ2-3	CASSLRGYGTGGTDTQYF	56	0.0874399			TRBV6-9	0	0								TRBV6-9	0	0	0	0	0	0	0	0	0	0	0	0	0	0
						TRBV5-1	F	TRBJ2-3	F	CASSLGGYGTGDTDTQYF	in-frame	70			23	TRBV5-1	TRBJ2-3	CASSLGGYGTGGIDTQYF	54	0.084317			TRBV7-1	0	0								TRBV7-1	0	0	0	0	0	0	0	0	0	0	0	0	0	0
						TRBV5-1	F	TRBJ2-3	F	CTSSLGGYGTGGTDTQYF	in-frame	66			24	TRBV5-1	TRBJ2-3	CASSLGGYGTGGTDAQYF	48	0.0749485			TRBV7-2	2	0.00312285								TRBV7-2	1	0	0	0	0	0	0	0	0	0	0	0	0	1
						TRBV5-1	F	TRBJ2-3	F	CASSLGGYGTGGTDTQY*W	out-of-frame	65			25	TRBV5-1	TRBJ2-3	CASSLGGYGTGGTDTKYF	38	0.0593342			TRBV7-3	0	0								TRBV7-3	0	0	0	0	0	0	0	0	0	0	0	0	0	0
						TRBV5-1	F	TRBJ2-3	F	CDSSLGGYGTGGTDTQYF	in-frame	61			26	TRBV5-1	TRBJ2-3	CASSLGGYGTGGTDKQYF	38	0.0593342			TRBV7-4	0	0								TRBV7-4	0	0	0	0	0	0	0	0	0	0	0	0	0	0
						TRBV5-1	F	TRBJ2-3	F	CASSLGGCGTGGTDTQYF	in-frame	60			27	TRBV5-1	TRBJ2-3	CASSLGGYRTGGTDTQYF	35	0.0546499			TRBV7-6	0	0								TRBV7-6	0	0	0	0	0	0	0	0	0	0	0	0	0	0
						TRBV5-1	F	TRBJ2-3	F	CASSLGGYGKGGTDTQYF	in-frame	59			28	TRBV5-1	TRBJ2-3	CASSLGGYGIGGTDTQYF	35	0.0546499			TRBV7-7	0	0								TRBV7-7	0	0	0	0	0	0	0	0	0	0	0	0	0	0
						TRBV5-1	F	TRBJ2-3	F	CASSLGGYGTRGTDTQYF	in-frame	58			29	TRBV5-1	TRBJ2-3	CASNLGGYGTGGTDTQYF	35	0.0546499			TRBV7-8	0	0								TRBV7-8	0	0	0	0	0	0	0	0	0	0	0	0	0	0
						TRBV5-1	F	TRBJ2-3	F	CASRLGGYGTGGTDTQYF	in-frame	58			30	TRBV5-1	TRBJ2-3	CASSLGGYETGGTDTQYF	34	0.0530885			TRBV7-9	4	0.00624571								TRBV7-9	0	0	0	0	0	0	1	0	0	1	0	0	0	2
						TRBV5-1	F	TRBJ2-3	F	CASSLRGYGTGGTDTQYF	in-frame	56			31	TRBV5-1	TRBJ2-3	CASSLGGYGTWGTDTQYF	32	0.0499656			TRBV9	12	0.0187371								TRBV9	0	0	0	4	0	0	0	1	0	2	0	0	0	5
						TRBV5-1	F	TRBJ2-3	F	CASSLGGYGTGGIDTQYF	in-frame	54			32	TRBV5-1	TRBJ2-3	CASSLGGYGTGGTDTQYL	31	0.0484042			TRBV10-1	1	0.00156143								TRBV10-1	0	0	0	0	0	0	0	0	0	0	0	0	0	1
						TRBV5-1	F	TRBJ2-3	F	CASSLGG.GTGGTDTQYF	out-of-frame	50			33	TRBV5-1	TRBJ2-3	CASSLGGYGTGGTDMQYF	31	0.0484042			TRBV10-2	0	0								TRBV10-2	0	0	0	0	0	0	0	0	0	0	0	0	0	0
						TRBV21-1	P	TRBJ2-7	F	CASSKDRDPTSS**F	out-of-frame	49			34	TRBV5-1	TRBJ2-3	CASSLGGYGTEGTDTQYF	31	0.0484042			TRBV10-3	0	0								TRBV10-3	0	0	0	0	0	0	0	0	0	0	0	0	0	0
						TRBV5-1	F	TRBJ2-3	F	CASSLGGYGTGGTDAQYF	in-frame	48			35	TRBV5-1	TRBJ2-3	CASSLGGYGAGGTDTQYF	29	0.0452814			TRBV11-1	1	0.00156143								TRBV11-1	0	0	0	0	0	0	0	0	0	0	0	1	0	0
						TRBV5-1	F	TRBJ2-3	F	CASSLGGYGTGGTDTKYF	in-frame	38			36	TRBV5-1	TRBJ2-3	CASSLEGYGTGGTDTQYF	29	0.0452814			TRBV11-2	0	0								TRBV11-2	0	0	0	0	0	0	0	0	0	0	0	0	0	0
						TRBV5-1	F	TRBJ2-3	F	CASSLGGYGTGGTDKQYF	in-frame	38			37	TRBV5-1	TRBJ2-3	YASSLGGYGTGGTDTQYF	28	0.0437199			TRBV11-3	0	0								TRBV11-3	0	0	0	0	0	0	0	0	0	0	0	0	0	0
						TRBV20-1	F	TRBJ2-7	F	RAV*F	out-of-frame	37			38	TRBV5-1	TRBJ2-3	CASSSGGYGTGGTDTQYF	28	0.0437199			TRBV12-3	0	0								TRBV12-3	0	0	0	0	0	0	0	0	0	0	0	0	0	0
						TRBV5-1	F	TRBJ2-3	F	CASSLGGYRTGGTDTQYF	in-frame	35			39	TRBV5-1	TRBJ2-3	CASSLGGYGTGSTDTQYF	28	0.0437199			TRBV12-4	0	0								TRBV12-4	0	0	0	0	0	0	0	0	0	0	0	0	0	0
						TRBV5-1	F	TRBJ2-3	F	CASSLGGYGIGGTDTQYF	in-frame	35			40	TRBV5-1	TRBJ2-3	CASSFGGYGTGGTDTQYF	28	0.0437199			TRBV12-5	0	0								TRBV12-5	0	0	0	0	0	0	0	0	0	0	0	0	0	0
						TRBV5-1	F	TRBJ2-3	F	CASNLGGYGTGGTDTQYF	in-frame	35			41	TRBV5-1	TRBJ2-3	CASSLGGYGTGGTNTQYF	27	0.0421585			TRBV13	2	0.00312285								TRBV13	0	0	0	0	0	0	0	0	0	1	0	0	0	1
						TRBV5-1	F	TRBJ2-3	F	CASSLGGYGTGGHRYAV*F	out-of-frame	34			42	TRBV5-1	TRBJ2-3	CASSLGGYGTGGADTQYF	27	0.0421585			TRBV14	0	0								TRBV14	0	0	0	0	0	0	0	0	0	0	0	0	0	0
						TRBV5-1	F	TRBJ2-3	F	CASSLGGYETGGTDTQYF	in-frame	34			43	TRBV5-1	TRBJ2-3	CASSLGGYGTGGTGTQYF	24	0.0374742			TRBV15	1	0.00156143								TRBV15	0	0	0	0	0	0	0	0	0	1	0	0	0	0
						TRBV5-1	F	TRBJ2-3	F	CASSLGGYGTWGTDTQYF	in-frame	32			44	TRBV5-1	TRBJ2-3	CASSLGGYGTGGTDTRYF	24	0.0374742			TRBV16	0	0								TRBV16	0	0	0	0	0	0	0	0	0	0	0	0	0	0
						TRBV5-1	F	TRBJ2-3	F	CASSLGGYGTGGTDTQYL	in-frame	31			45	TRBV5-1	TRBJ2-3	CACSLGGYGTGGTDTQYF	24	0.0374742			TRBV17	0	0								TRBV17	0	0	0	0	0	0	0	0	0	0	0	0	0	0
						TRBV5-1	F	TRBJ2-3	F	CASSLGGYGTGGTDMQYF	in-frame	31			46	TRBV5-1	TRBJ2-3	WASSLGGYGTGGTDTQYF	23	0.0359128			TRBV18	0	0								TRBV18	0	0	0	0	0	0	0	0	0	0	0	0	0	0
						TRBV5-1	F	TRBJ2-3	F	CASSLGGYGTEGTDTQYF	in-frame	31			47	TRBV5-1	TRBJ2-3	CASSMGGYGTGGTDTQYF	22	0.0343514			TRBV19	2	0.00312285								TRBV19	0	0	0	0	0	0	0	0	0	2	0	0	0	0
						TRBV5-1	F	TRBJ2-3	F	CASSLGGYGAGGTDTQYF	in-frame	29			48	TRBV5-1	TRBJ2-3	CASSLGGYGTVGTDTQYF	22	0.0343514			TRBV20-1	25	0.0390357								TRBV20-1	6	0	0	0	0	1	0	0	0	4	1	9	0	4
						TRBV5-1	F	TRBJ2-3	F	CASSLG.YGTGGTDTQYF	out-of-frame	29			49	TRBV5-1	TRBJ2-3	SASSLGGYGTGGTDTQYF	20	0.0312285			TRBV20/OR9-2	0	0								TRBV20/OR9-2	0	0	0	0	0	0	0	0	0	0	0	0	0	0
						TRBV5-1	F	TRBJ2-3	F	CASSLEGYGTGGTDTQYF	in-frame	29			50	TRBV5-1	TRBJ2-3	RASSLGGYGTGGTDTQYF	20	0.0312285			TRBV23-1	86	0.134283								TRBV23-1	0	0	0	0	0	0	0	0	0	0	0	0	0	86
						TRBV5-1	F	TRBJ2-3	F	YASSLGGYGTGGTDTQYF	in-frame	28											TRBV23/OR9-2	0	0								TRBV23/OR9-2	0	0	0	0	0	0	0	0	0	0	0	0	0	0
						TRBV5-1	F	TRBJ2-3	F	CASSSGGYGTGGTDTQYF	in-frame	28											TRBV24-1	0	0								TRBV24-1	0	0	0	0	0	0	0	0	0	0	0	0	0	0
						TRBV5-1	F	TRBJ2-3	F	CASSLGGYGTGSTDTQYF	in-frame	28											TRBV24/OR9-2	2	0.00312285								TRBV24/OR9-2	0	0	0	0	0	0	0	0	0	2	0	0	0	0
						TRBV5-1	F	TRBJ2-3	F	CASSFGGYGTGGTDTQYF	in-frame	28											TRBV25-1	2	0.00312285								TRBV25-1	0	0	0	1	0	0	0	0	0	0	0	0	0	1
						TRBV5-1	F	TRBJ2-3	F	CASSLGGYGTGGTNTQYF	in-frame	27											TRBV27	3	0.00468428								TRBV27	0	0	0	0	1	0	0	0	0	0	0	1	0	1
						TRBV5-1	F	TRBJ2-3	F	CASSLGGYGTGGADTQYF	in-frame	27											TRBV28	17	0.0265443								TRBV28	0	0	0	0	0	0	0	0	0	9	0	0	0	8
						TRBV5-1	F	TRBJ2-3	F	.ASSLGGYGTGGTDTQYF	out-of-frame	25											TRBV29-1	9	0.0140528								TRBV29-1	0	0	0	0	0	0	0	0	0	3	0	5	0	1
						TRBV5-1	F	TRBJ2-3	F	CASSLGGYGTGGTGTQYF	in-frame	24											TRBV29/OR9-2	0	0								TRBV29/OR9-2	0	0	0	0	0	0	0	0	0	0	0	0	0	0
						TRBV5-1	F	TRBJ2-3	F	CASSLGGYGTGGTDTRYF	in-frame	24											TRBV30	0	0								TRBV30	0	0	0	0	0	0	0	0	0	0	0	0	0	0
						TRBV5-1	F	TRBJ2-3	F	CACSLGGYGTGGTDTQYF	in-frame	24											total	64044	100
						TRBV5-1	F	TRBJ2-3	F	WASSLGGYGTGGTDTQYF	in-frame	23																						TRBJ1-1	TRBJ1-2	TRBJ1-3	TRBJ1-4	TRBJ1-5	TRBJ1-6	TRBJ2-1	TRBJ2-2	TRBJ2-2P	TRBJ2-3	TRBJ2-4	TRBJ2-5	TRBJ2-6	TRBJ2-7
						TRBV5-1	F	TRBJ2-3	F	CASSLGGYGTGGTDTQ.F	out-of-frame	23																					TRBV2	0	0	0	0	0	0	0	0	0	0.00156143	0	0	0	0.00156143
						TRBV5-1	F	TRBJ2-3	F	CASSMGGYGTGGTDTQYF	in-frame	22																					TRBV3-1	0	0	0	0	0	0	0.00780713	0	0	0.00156143	0	0	0	0.00312285
						TRBV5-1	F	TRBJ2-3	F	CASSLGGYGTVGTDTQYF	in-frame	22																					TRBV4-1	0	0	0	0	0	0	0.00312285	0	0	0	0	0	0	0.00312285
						TRBV29-1	F	TRBJ2-7	F	RAV*F	out-of-frame	22																					TRBV4-2	0	0	0	0	0	0	0.00156143	0	0	0	0	0	0	0
						TRBV5-1	F	TRBJ2-3	F	SASSLGGYGTGGTDTQYF	in-frame	20																					TRBV4-3	0.00156143	0	0	0	0	0	0.00156143	0	0	0	0	0	0	0
						TRBV5-1	F	TRBJ2-3	F	RASSLGGYGTGGTDTQYF	in-frame	20																					TRBV5-1	0.00468428	0	0	0.00156143	0	0	0	0	0	99.6502	0.00468428	0.0171757	0.00156143	0.01093
						TRBV5-1	F	TRBJ2-3	F	CASSLGGFGTGGTDTQYF	in-frame	19																					TRBV5-3	0	0	0	0	0	0	0	0	0	0.00156143	0	0	0	0
						TRBV5-1	F	TRBJ2-3	F	FASSLGGYGTGGTDTQYF	in-frame	18																					TRBV5-4	0	0	0	0	0	0	0	0.00156143	0	0	0	0	0	0.00156143
						TRBV5-1	F	TRBJ2-3	F	CASSLWGYGTGGTDTQYF	in-frame	18																					TRBV5-5	0	0	0	0	0	0	0	0	0	0.00468428	0.00468428	0	0	0.00312285
						TRBV5-1	F	TRBJ2-3	F	CAISLGGYGTGGTDTQYF	in-frame	18																					TRBV5-6	0	0	0	0	0	0	0	0	0	0	0	0	0	0
						TRBV5-1	F	TRBJ2-3	F	CGSSLGGYGTGGTDTQYF	in-frame	17																					TRBV5-7	0	0	0	0	0	0	0	0	0	0	0	0	0	0
						TRBV5-1	F	TRBJ2-3	F	CASSLVGYGTGGTDTQYF	in-frame	17																					TRBV5-8	0	0	0	0	0	0	0	0	0	0.00156143	0	0	0	0
						TRBV5-1	F	TRBJ2-3	F	CASSLGGYGTGGTDTQCF	in-frame	17																					TRBV6-1	0	0	0	0	0	0	0	0	0	0	0	0	0	0
						TRBV5-1	F	TRBJ2-3	F	CASSLGGNGTGGTDTQYF	in-frame	16																					TRBV6-2	0	0	0	0	0	0	0	0	0	0	0	0	0	0
						TRBV5-1	F	TRBJ2-3	F	CASSLGGYWTGGTDTQYF	in-frame	15																					TRBV6-3	0	0	0	0	0	0	0	0	0	0	0	0	0	0
						TRBV5-1	F	TRBJ2-3	F	CASSLGGYGTGGTDTQYS	in-frame	15																					TRBV6-4	0	0	0	0	0	0	0	0	0	0	0	0	0	0
						TRBV5-1	F	TRBJ2-3	F	CASS.GGYGTGGTDTQYF	out-of-frame	15																					TRBV6-5	0	0	0	0	0	0	0	0	0	0	0	0	0	0
						TRBV9	F	TRBJ2-7	F	RAV*F	out-of-frame	14																					TRBV6-6	0	0	0	0	0	0	0	0	0	0	0	0	0	0
						TRBV5-1	F	TRBJ2-3	F	CVSSLGGYGTGGTDTQYF	in-frame	14																					TRBV6-7	0	0	0	0	0	0	0	0	0	0	0	0	0	0
						TRBV5-1	F	TRBJ2-3	F	CASSLGVYGTGGTDTQYF	in-frame	14																					TRBV6-8	0	0	0	0	0	0	0	0	0	0	0	0	0	0
						TRBV5-1	F	TRBJ2-3	F	CASSLGGYGTGGTDTQYFGPGTRLTVLEDLGRQHRYAV*F	out-of-frame	14																					TRBV6-9	0	0	0	0	0	0	0	0	0	0	0	0	0	0
						TRBV5-1	F	TRBJ2-3	F	CASSLGGYGTGGTDTQDF	in-frame	13																					TRBV7-1	0	0	0	0	0	0	0	0	0	0	0	0	0	0
						TRBV5-1	F	TRBJ2-3	F	CASSLGGYGTGGTDT.YF	out-of-frame	13																					TRBV7-2	0.00156143	0	0	0	0	0	0	0	0	0	0	0	0	0.00156143
						TRBV3-1	F	TRBJ2-7	F	RAV*F	out-of-frame	13																					TRBV7-3	0	0	0	0	0	0	0	0	0	0	0	0	0	0
						TRBV5-1	F	TRBJ2-3	F	CASSLGGYGTGGTDTLYF	in-frame	12																					TRBV7-4	0	0	0	0	0	0	0	0	0	0	0	0	0	0
						TRBV5-1	F	TRBJ2-3	F	CASSLGGHGTGGTDTQYF	in-frame	12																					TRBV7-6	0	0	0	0	0	0	0	0	0	0	0	0	0	0
						TRBV5-1	F	TRBJ2-3	F	CASSLGGYGTGGTDTQYI	in-frame	11																					TRBV7-7	0	0	0	0	0	0	0	0	0	0	0	0	0	0
						TRBV5-1	F	TRBJ2-3	F	CASSLGGYGTGGTDTQHF	in-frame	11																					TRBV7-8	0	0	0	0	0	0	0	0	0	0	0	0	0	0
						TRBV5-1	F	TRBJ2-3	F	CASSLGGYGTGGTDTEYF	in-frame	11																					TRBV7-9	0	0	0	0	0	0	0.00156143	0	0	0.00156143	0	0	0	0.00312285
						TRBV21-1	P	TRBJ2-7	F	CAGSKGQGPYEQYF	in-frame	11																					TRBV9	0	0	0	0.00624571	0	0	0	0.00156143	0	0.00312285	0	0	0	0.00780713
						TRBV5-1	F	TRBJ2-3	F	CARRLGGYGTGGTDTQYF	in-frame	10																					TRBV10-1	0	0	0	0	0	0	0	0	0	0	0	0	0	0.00156143
						TRBV5-1	F	TRBJ2-3	F	CSSSLGGYGTGGTDTQYF	in-frame	9																					TRBV10-2	0	0	0	0	0	0	0	0	0	0	0	0	0	0
						TRBV5-1	F	TRBJ2-3	F	CASSLGGYGTGGTDTQNF	in-frame	9																					TRBV10-3	0	0	0	0	0	0	0	0	0	0	0	0	0	0
						TRBV29-1	F	TRBJ2-3	F	YAV*F	out-of-frame	9																					TRBV11-1	0	0	0	0	0	0	0	0	0	0	0	0.00156143	0	0
						TRBV5-1	F	TRBJ2-3	F	CASSLGGYGTGGTDTQYV	in-frame	8																					TRBV11-2	0	0	0	0	0	0	0	0	0	0	0	0	0	0
						TRBV5-1	F	TRBJ2-3	F	CASSLGGYGTGGRDTQYF	in-frame	8																					TRBV11-3	0	0	0	0	0	0	0	0	0	0	0	0	0	0
						TRBV9	F	TRBJ2-3	F	YAV*F	out-of-frame	7																					TRBV12-3	0	0	0	0	0	0	0	0	0	0	0	0	0	0
						TRBV5-1	F	TRBJ2-3	F	CPSSLGGYGTGGTDTQYF	in-frame	7																					TRBV12-4	0	0	0	0	0	0	0	0	0	0	0	0	0	0
						TRBV5-1	F	TRBJ2-3	F	CASSWGRYGTGGTDTQYF	in-frame	7																					TRBV12-5	0	0	0	0	0	0	0	0	0	0	0	0	0	0
						TRBV5-1	F	TRBJ2-3	F	CASSWGGYGTGGKDTQYF	in-frame	7																					TRBV13	0	0	0	0	0	0	0	0	0	0.00156143	0	0	0	0.00156143
						TRBV5-1	F	TRBJ2-3	F	CASSVGRYGTGGTDTQYF	in-frame	7																					TRBV14	0	0	0	0	0	0	0	0	0	0	0	0	0	0
						TRBV5-1	F	TRBJ2-3	F	CASSVGGDGTGGTDTQYF	in-frame	7																					TRBV15	0	0	0	0	0	0	0	0	0	0.00156143	0	0	0	0
						TRBV5-1	F	TRBJ2-3	F	CASSLGGYGTGGTDTQYY	in-frame	7																					TRBV16	0	0	0	0	0	0	0	0	0	0	0	0	0	0
						TRBV5-1	F	TRBJ2-3	F	CASSLGGYGTGCTDTQYF	in-frame	7																					TRBV17	0	0	0	0	0	0	0	0	0	0	0	0	0	0
						TRBV5-1	F	TRBJ2-3	F	CASSLGGYGRGGTDTQYF	in-frame	7																					TRBV18	0	0	0	0	0	0	0	0	0	0	0	0	0	0
						TRBV5-1	F	TRBJ2-3	F	CASSLGGYATGGTDTQYF	in-frame	7																					TRBV19	0	0	0	0	0	0	0	0	0	0.00312285	0	0	0	0
						TRBV5-1	F	TRBJ2-3	F	CASSLGGSGTGGTDTQYF	in-frame	7																					TRBV20-1	0.00936856	0	0	0	0	0.00156143	0	0	0	0.00624571	0.00156143	0.0140528	0	0.00624571
						TRBV5-1	F	TRBJ2-3	F	CASSLGAYGTGGTDTQYF	in-frame	7																					TRBV20/OR9-2	0	0	0	0	0	0	0	0	0	0	0	0	0	0
						TRBV5-1	F	TRBJ2-3	F	CASILGGYGTGGTDTQYF	in-frame	7																					TRBV23-1	0	0	0	0	0	0	0	0	0	0	0	0	0	0.134283
						TRBV5-1	F	TRBJ2-3	F	CASCLGGYGTGGTDTQYF	in-frame	7																					TRBV23/OR9-2	0	0	0	0	0	0	0	0	0	0	0	0	0	0
						TRBV28	F	TRBJ2-7	F	CIRDS**IRLRIPQGPYEQYF	out-of-frame	7																					TRBV24-1	0	0	0	0	0	0	0	0	0	0	0	0	0	0
						TRBV20-1	F	TRBJ2-3	F	YAV*F	out-of-frame	7																					TRBV24/OR9-2	0	0	0	0	0	0	0	0	0	0.00312285	0	0	0	0
						TRBV5-1	F	TRBJ2-3	F	GASRLGGYGTGGTDTQYF	in-frame	6																					TRBV25-1	0	0	0	0.00156143	0	0	0	0	0	0	0	0	0	0.00156143
						TRBV5-1	F	TRBJ2-3	F	CASSLGGYGTGVTDTQYF	in-frame	6																					TRBV27	0	0	0	0	0.00156143	0	0	0	0	0	0	0.00156143	0	0.00156143
						TRBV5-1	F	TRBJ2-3	F	CASSLGGYGTGGTVTQYF	in-frame	6																					TRBV28	0	0	0	0	0	0	0	0	0	0.0140528	0	0	0	0.0124914
						TRBV28	F	TRBJ2-7	F	CTKL**TLWGQGPYEQYF	out-of-frame	6																					TRBV29-1	0	0	0	0	0	0	0	0	0	0.00468428	0	0.00780713	0	0.00156143
						TRBV27	F	TRBJ2-7	F	RAV*F	out-of-frame	6																					TRBV29/OR9-2	0	0	0	0	0	0	0	0	0	0	0	0	0	0
						TRBV5-1	F	TRBJ2-3	F	GAGSLGGYGTGGTDTQYF	in-frame	5																					TRBV30	0	0	0	0	0	0	0	0	0	0	0	0	0	0
						TRBV5-1	F	TRBJ2-3	F	CASSLGR.GTGGTDTQYF	out-of-frame	5
						TRBV5-1	F	TRBJ2-3	F	CASSLGIRDRGHRYAV*F	out-of-frame	5
						TRBV5-1	F	TRBJ2-3	F	CASSLGGYGTGGTYTQYF	in-frame	5
						TRBV5-1	F	TRBJ2-3	F	CASSLGGYGTGGTDTQYC	in-frame	5
						TRBV5-1	F	TRBJ2-3	F	CASSLGGYGTGGTDTHYF	in-frame	5
						TRBV5-1	F	TRBJ2-3	F	CASSLGGYGTGGTATQYF	in-frame	5
						TRBV5-1	F	TRBJ2-3	F	CASSLGGYGTGGSDTQYF	in-frame	5
						TRBV5-1	F	TRBJ2-3	F	CASGWGGYGTGGTDTQYF	in-frame	5
						TRBV5-1	F	TRBJ2-3	F	CAGSLGDTGQGAQIRS**F	out-of-frame	5
						TRBV28	F	TRBJ2-7	F	CIRDS**IRLRIPGPYEQYF	out-of-frame	5
						TRBV5-1	F	TRBJ2-4	F	GASSLGGYGTGGTDTQYFGPGTRLTVLGKRGLPLKPRNWGGGAPGRRGRRRASFCAASRGCEPKTFS**F	out-of-frame	4
						TRBV5-1	F	TRBJ2-4	F	CASSLGGYGTGGTDTQYFGPGTRLTVLGKRGFPLKPRNWGGGAPGRRGRRRASFCAASRGCEPKTFS**F	out-of-frame	4
						TRBV5-1	F	TRBJ2-3	F	GASSLGDTGQGAQIRS**F	out-of-frame	4
						TRBV5-1	F	TRBJ2-3	F	CDRSLGGYGTGGTDTQYF	in-frame	4
						TRBV5-1	F	TRBJ2-3	F	CASSWRGYGTGGTDTQYF	in-frame	4
						TRBV5-1	F	TRBJ2-3	F	CASSRGGYGTGGTDTQYF	in-frame	4
						TRBV5-1	F	TRBJ2-3	F	CASSLGGYVTGGTDTQYF	in-frame	4
						TRBV5-1	F	TRBJ2-3	F	CASSLGGYGTGGTDTPYF	in-frame	4
						TRBV5-1	F	TRBJ2-3	F	CASSLGGYGTGGTDRQYF	in-frame	4
						TRBV5-1	F	TRBJ2-3	F	CASSLGGYGKGGKDTQYF	in-frame	4
						TRBV5-1	F	TRBJ2-3	F	CASSLG.DGTGGTDTQYF	out-of-frame	4
						TRBV5-1	F	TRBJ2-3	F	CASGLRGYGTGGTDTQYF	in-frame	4
						TRBV3-1	F	TRBJ2-3	F	YAV*F	out-of-frame	4
						TRBV28	F	TRBJ2-7	F	CSVVSWARRCV.ETANTTPNSHF	out-of-frame	4
						TRBV28	F	TRBJ2-7	F	CIRDS.YDSEFPGPYEQYF	out-of-frame	4
						TRBV20-1	F	TRBJ2-7	F	CIRDS**IRLRIPQGPYEQYF	out-of-frame	4
						TRBV7-2	F	TRBJ2-7	F	RAV*F	out-of-frame	3
						TRBV6-3	F	TRBJ2-7	F	RAV*F	out-of-frame	3
						TRBV6-1	F	TRBJ2-7	F	RAV*F	out-of-frame	3
						TRBV5-5	F	TRBJ2-7	F	CIRDS**IRLRIPGQGPYEQYF	out-of-frame	3
						TRBV5-1	F	TRBJ2-4	F	CAGSLGGYGTGGTDTQYFGPGTRLTVLGKRGLPLKPRNWGGGAPGRRGRRRASFCAASRGCEPKTFS**F	out-of-frame	3
						TRBV5-1	F	TRBJ2-3	F	WASSVGGYGTGGTDTQYF	in-frame	3
						TRBV5-1	F	TRBJ2-3	F	GASSVGGYGTGGTDTQYF	in-frame	3
						TRBV5-1	F	TRBJ2-3	F	GASSLGGYGTGSTDTQYF	in-frame	3
						TRBV5-1	F	TRBJ2-3	F	GASSLGGYGTGGTETQYF	in-frame	3
						TRBV5-1	F	TRBJ2-3	F	CGSSLGGYGTGGTETQYF	in-frame	3
						TRBV5-1	F	TRBJ2-3	F	CGSSLGGYGTGGKDTQYF	in-frame	3
						TRBV5-1	F	TRBJ2-3	F	CGSRLGGYGTGGTDTQYF	in-frame	3
						TRBV5-1	F	TRBJ2-3	F	CDSSWGGYGTGGTDTQYF	in-frame	3
						TRBV5-1	F	TRBJ2-3	F	CDSSLGRYGTGGTDTQYF	in-frame	3
						TRBV5-1	F	TRBJ2-3	F	CDSSLGGYGTGGTETQYF	in-frame	3
						TRBV5-1	F	TRBJ2-3	F	CDSSLGGYGTGGKDTQYF	in-frame	3
						TRBV5-1	F	TRBJ2-3	F	CASSWGGYGTGGTETQYF	in-frame	3
						TRBV5-1	F	TRBJ2-3	F	CASSLGRYGTGGTETQYF	in-frame	3
						TRBV5-1	F	TRBJ2-3	F	CASSLGRYGTGGTDKQYF	in-frame	3
						TRBV5-1	F	TRBJ2-3	F	CASSLGRYGTGGKDTQYF	in-frame	3
						TRBV5-1	F	TRBJ2-3	F	CASSLGRYGRGGTDTQYF	in-frame	3
						TRBV5-1	F	TRBJ2-3	F	CASSLGRDGTGGTDTQYF	in-frame	3
						TRBV5-1	F	TRBJ2-3	F	CASSLGGYGTGRTDTQYF	in-frame	3
						TRBV5-1	F	TRBJ2-3	F	CASSLGGYGTGGTDTQFF	in-frame	3
						TRBV5-1	F	TRBJ2-3	F	CASSLGGYGTGGTDSQYF	in-frame	3
						TRBV5-1	F	TRBJ2-3	F	CASSLGGYGTGGTDPQYF	in-frame	3
						TRBV5-1	F	TRBJ2-3	F	CASSLGGYGSGGTDTQYF	in-frame	3
						TRBV5-1	F	TRBJ2-3	F	CASSLGGYGQGAQIRS**F	out-of-frame	3
						TRBV5-1	F	TRBJ2-3	F	CASSLGG.GTGGTDKQYF	out-of-frame	3
						TRBV5-1	F	TRBJ2-3	F	CASSLGG.GKGGTDKQYF	out-of-frame	3
						TRBV5-1	F	TRBJ2-3	F	CASGLGGYGTGGTETQYF	in-frame	3
						TRBV5-1	F	TRBJ2-3	F	CARSLGG.GTGGTDTQYF	out-of-frame	3
						TRBV5-1	F	TRBJ2-3	F	CAGGLGGYGTGGTDTQYF	in-frame	3
						TRBV5-1	F	TRBJ2-3	F	CACSWGGYGTGGTDTQYF	in-frame	3
						TRBV5-1	F	TRBJ2-3	F	CAAAWGDTGQGAQIRS**F	out-of-frame	3
						TRBV4-1	F	TRBJ2-7	F	CIRDS**IRLRIPGQGPYEQYF	out-of-frame	3
						TRBV29-1	F	TRBJ2-3	F	CASSLGGYGTGGTDTQYF	in-frame	3
						TRBV28	F	TRBJ2-7	F	CSVVSWARRCV.ETANTTPNSQQYF	out-of-frame	3
						TRBV20-1	F	TRBJ2-7	F	CNIVGTGTLRAV*F	out-of-frame	3
						TRBV20-1	F	TRBJ2-7	F	CIRDS*NTTPNSRPYEQYF	out-of-frame	3
						TRBV9	F	TRBJ2-7	F	RASSKGQGPYEQYF	in-frame	2
						TRBV7-9	F	TRBJ2-7	F	RAV*F	out-of-frame	2
						TRBV7-2	F	TRBJ2-3	F	YAV*F	out-of-frame	2
						TRBV5-5	F	TRBJ2-7	F	CIRDS**IRLRIPQGPYEQYF	out-of-frame	2
						TRBV5-1	F	TRBJ2-7	F	RAS**IRLRIPGPYEQYF	out-of-frame	2
						TRBV5-1	F	TRBJ2-7	F	CSVVSWARRCV**RDS.YDSEFPYEQYF	out-of-frame	2
						TRBV5-1	F	TRBJ2-4	F	CASSWGGYGTGGTDTQYFGPGTRLTVLGKRGLPLKPRNWGGGAPGRRGRRRASFCAASRGCEPKTFS**F	out-of-frame	2
						TRBV5-1	F	TRBJ2-4	F	CASSVGGYGTGGTDTQYFGPGTRLTVLGKRGLPLKPRNWGGGAPGRRGRRRASFCAASRGCEPKTFS**F	out-of-frame	2
						TRBV5-1	F	TRBJ2-4	F	CASSLGGYGTGGTDTQYFGPGTRLTVLGKRGSR*EAPELGRGRPGTPGASQGQFLCRVSGL.AKNIQYF	out-of-frame	2
						TRBV5-1	F	TRBJ2-4	F	CASSLGGYGTGGTDTQYFGPGTRLTVLGKRGLPLKPRNWGGGTPGRRGRRRASFCAASRGCEPKTFS**F	out-of-frame	2
						TRBV5-1	F	TRBJ2-4	F	CARSLGGYGTGGTDTQYFGPGTRLTVLGKRGLPLKPRNWGGGAPGRRGRRRASFCAASRGCEPKTFS**F	out-of-frame	2
						TRBV5-1	F	TRBJ2-3	F	WDSSLGGYGTGGTDTQYF	in-frame	2
						TRBV5-1	F	TRBJ2-3	F	WASSLGGDGTGGTDTQYF	in-frame	2
						TRBV5-1	F	TRBJ2-3	F	WARSLGGYGTGGTDTQYF	in-frame	2
						TRBV5-1	F	TRBJ2-3	F	SSSSLGGYGTGGTDTQYF	in-frame	2
						TRBV5-1	F	TRBJ2-3	F	GASSLGGYGKGGTDKQYF	in-frame	2
						TRBV5-1	F	TRBJ2-3	F	GASSLGGNGTGGTDTQYF	in-frame	2
						TRBV5-1	F	TRBJ2-3	F	GASSLGGCGTGGTDTQYF	in-frame	2
						TRBV5-1	F	TRBJ2-3	F	GASILGGYGTGGTDTQYF	in-frame	2
						TRBV5-1	F	TRBJ2-3	F	GARSLGGYGTGGTDTQYF	in-frame	2
						TRBV5-1	F	TRBJ2-3	F	CPSGLGGYGTGGTDTQYF	in-frame	2
						TRBV5-1	F	TRBJ2-3	F	CHSSLGGYGTGGTDTQYF	in-frame	2
						TRBV5-1	F	TRBJ2-3	F	CGSSLGRYGTGGTDTQYF	in-frame	2
						TRBV5-1	F	TRBJ2-3	F	CGSSLGGYGKGGTDTQYF	in-frame	2
						TRBV5-1	F	TRBJ2-3	F	CGSSLGGYGIGGTETQYF	in-frame	2
						TRBV5-1	F	TRBJ2-3	F	CGSSLGGDGTGGTDTQYF	in-frame	2
						TRBV5-1	F	TRBJ2-3	F	CGSRLGGYGTGGPDTQYF	in-frame	2
						TRBV5-1	F	TRBJ2-3	F	CGRSLGGYGTGGTDTQYF	in-frame	2
						TRBV5-1	F	TRBJ2-3	F	CDSSLGGYGTGGTDAQYF	in-frame	2
						TRBV5-1	F	TRBJ2-3	F	CDSSLGG.GTGGTDTQYF	out-of-frame	2
						TRBV5-1	F	TRBJ2-3	F	CDSSLGEYGTGGTDTQYF	in-frame	2
						TRBV5-1	F	TRBJ2-3	F	CDSGLGGYGTGGTDTQYF	in-frame	2
						TRBV5-1	F	TRBJ2-3	F	CDRSLGGDGTGGTDTQYF	in-frame	2
						TRBV5-1	F	TRBJ2-3	F	CASSWGGYVTGGTDTQYF	in-frame	2
						TRBV5-1	F	TRBJ2-3	F	CASSWGGYGTGGKETQYF	in-frame	2
						TRBV5-1	F	TRBJ2-3	F	CASSWGGNGTGGTDTQYF	in-frame	2
						TRBV5-1	F	TRBJ2-3	F	CASSWGGDGTGGKDTQYF	in-frame	2
						TRBV5-1	F	TRBJ2-3	F	CASSWGDTGQGAQIRS**F	out-of-frame	2
						TRBV5-1	F	TRBJ2-3	F	CASSVGGYGTVGTDTQYF	in-frame	2
						TRBV5-1	F	TRBJ2-3	F	CASSVGGYGTGGTETQYF	in-frame	2
						TRBV5-1	F	TRBJ2-3	F	CASSVGGYGTGGTDAQYF	in-frame	2
						TRBV5-1	F	TRBJ2-3	F	CASSVGGYGTGGKDTQYF	in-frame	2
						TRBV5-1	F	TRBJ2-3	F	CASSVGGYGRGGTDTQYF	in-frame	2
						TRBV5-1	F	TRBJ2-3	F	CASSVGGYETGGTDTQYF	in-frame	2
						TRBV5-1	F	TRBJ2-3	F	CASSVGGHGTGGTDTQYF	in-frame	2
						TRBV5-1	F	TRBJ2-3	F	CASSRGGDGTGGKDTQYF	in-frame	2
						TRBV5-1	F	TRBJ2-3	F	CASSMRGYGTGGTDTQYF	in-frame	2
						TRBV5-1	F	TRBJ2-3	F	CASSMGGDGTGGTDTQYF	in-frame	2
						TRBV5-1	F	TRBJ2-3	F	CASSLRGYGTGGTDTQ.F	out-of-frame	2
						TRBV5-1	F	TRBJ2-3	F	CASSLGSYGTGGTDTQYF	in-frame	2
						TRBV5-1	F	TRBJ2-3	F	CASSLGRYGTGGTGTQYF	in-frame	2
						TRBV5-1	F	TRBJ2-3	F	CASSLGRYGTGGTDAQYF	in-frame	2
						TRBV5-1	F	TRBJ2-3	F	CASSLGGYGTVGHRYAV*F	out-of-frame	2
						TRBV5-1	F	TRBJ2-3	F	CASSLGGYGTGGTDTQSF	in-frame	2
						TRBV5-1	F	TRBJ2-3	F	CASSLGGYGTGGKETQYF	in-frame	2
						TRBV5-1	F	TRBJ2-3	F	CASSLGGYGTGGKDTQY*W	out-of-frame	2
						TRBV5-1	F	TRBJ2-3	F	CASSLGGYGTGGKDTKYF	in-frame	2
						TRBV5-1	F	TRBJ2-3	F	CASSLGGYGTAGTDTQYF	in-frame	2
						TRBV5-1	F	TRBJ2-3	F	CASSLGGYGKGAQIRS**F	out-of-frame	2
						TRBV5-1	F	TRBJ2-3	F	CASSLGGYGAGGTETQYF	in-frame	2
						TRBV5-1	F	TRBJ2-3	F	CASSLGGNGTGGTDTQYV	in-frame	2
						TRBV5-1	F	TRBJ2-3	F	CASSLGGNGAGGTETQYF	in-frame	2
						TRBV5-1	F	TRBJ2-3	F	CASSLGGNGAGGTDTQYF	in-frame	2
						TRBV5-1	F	TRBJ2-3	F	CASSLGGNETGGTDTQYF	in-frame	2
						TRBV5-1	F	TRBJ2-3	F	CASSLGGEGTEGTDTQYF	in-frame	2
						TRBV5-1	F	TRBJ2-3	F	CASSLGGDGTGGTETQYF	in-frame	2
						TRBV5-1	F	TRBJ2-3	F	CASSLGGDGTGGTDAQYF	in-frame	2
						TRBV5-1	F	TRBJ2-3	F	CASSLGGDGTGGKDTQYF	in-frame	2
						TRBV5-1	F	TRBJ2-3	F	CASSLGGDETGGTDTQYF	in-frame	2
						TRBV5-1	F	TRBJ2-3	F	CASSLGGCGTEGTDTQYF	in-frame	2
						TRBV5-1	F	TRBJ2-3	F	CASSLGG.GTGGKDTQYF	out-of-frame	2
						TRBV5-1	F	TRBJ2-3	F	CASSLAGYGTGGTDTQYF	in-frame	2
						TRBV5-1	F	TRBJ2-3	F	CASSGGGYGTGGTDTQYF	in-frame	2
						TRBV5-1	F	TRBJ2-3	F	CASSFGGYGTGDTDTQYF	in-frame	2
						TRBV5-1	F	TRBJ2-3	F	CASSAGGDGTGGTDTQYF	in-frame	2
						TRBV5-1	F	TRBJ2-3	F	CASS.GGDGTGGTDTQYF	out-of-frame	2
						TRBV5-1	F	TRBJ2-3	F	CASRLGGYGTGGTETQYF	in-frame	2
						TRBV5-1	F	TRBJ2-3	F	CASRLGGYGTGAQIRS**F	out-of-frame	2
						TRBV5-1	F	TRBJ2-3	F	CASRLGG.GTGGTDTQYF	out-of-frame	2
						TRBV5-1	F	TRBJ2-3	F	CASGVGGYGTGGTDTQYF	in-frame	2
						TRBV5-1	F	TRBJ2-3	F	CASGLGGYGTGGTNTQYF	in-frame	2
						TRBV5-1	F	TRBJ2-3	F	CASCLGRYGTGGTDTQYF	in-frame	2
						TRBV5-1	F	TRBJ2-3	F	CARSWGGYGTGGTDTQYF	in-frame	2
						TRBV5-1	F	TRBJ2-3	F	CARSVRGYGTGGTDTQYF	in-frame	2
						TRBV5-1	F	TRBJ2-3	F	CARSLRGYGTGGTDTQYF	in-frame	2
						TRBV5-1	F	TRBJ2-3	F	CARSLGGDGTGGTDTQYF	in-frame	2
						TRBV5-1	F	TRBJ2-3	F	CARSLGEYGTGGTDTQYF	in-frame	2
						TRBV5-1	F	TRBJ2-3	F	CANSWGGYGTGGTDTQYF	in-frame	2
						TRBV5-1	F	TRBJ2-3	F	CANCLGGYGTGGTDTQYF	in-frame	2
						TRBV5-1	F	TRBJ2-3	F	CAISVGRYGTGGTDTQYF	in-frame	2
						TRBV5-1	F	TRBJ2-3	F	CAGSWGGYGTGGTDTQYF	in-frame	2
						TRBV5-1	F	TRBJ2-3	F	CAGSVGGYGTGGTDTQYF	in-frame	2
						TRBV5-1	F	TRBJ2-3	F	CAGSLGGYGTGGTNTQYF	in-frame	2
						TRBV5-1	F	TRBJ2-3	F	CAGSLGGYGTGGTDTQ.F	out-of-frame	2
						TRBV5-1	F	TRBJ2-3	F	CAGRLGGYGTGGTDTQYF	in-frame	2
						TRBV5-1	F	TRBJ2-3	F	CAGGLGGYGTGGTDAQYF	in-frame	2
						TRBV5-1	F	TRBJ2-3	F	CACSLGGYGTGVTDTQYF	in-frame	2
						TRBV5-1	F	TRBJ2-3	F	CACSLGGDGTGGTDTQYF	in-frame	2
						TRBV3-1	F	TRBJ2-7	F	CTSVLLRAV*F	out-of-frame	2
						TRBV3-1	F	TRBJ2-4	F	RAASRGCEPKTFS**F	out-of-frame	2
						TRBV29-1	F	TRBJ2-7	F	CTKL**TLWGQGPYEQYF	out-of-frame	2
						TRBV28	F	TRBJ2-7	F	YAQYF	in-frame	2
						TRBV28	F	TRBJ2-7	F	RAV*F	out-of-frame	2
						TRBV28	F	TRBJ2-7	F	CSVVSWARRCV**RDS.YDSEFPYF	out-of-frame	2
						TRBV28	F	TRBJ2-7	F	CIRDS*NTTPNSRQGPYEQYF	out-of-frame	2
						TRBV28	F	TRBJ2-7	F	CIRDS*NTTPNSRPYEQYF	out-of-frame	2
						TRBV28	F	TRBJ2-7	F	CIRDS*NTTPNSPYEQYF	out-of-frame	2
						TRBV28	F	TRBJ2-7	F	CIRDS**IRLRIPGQGPYEQYF	out-of-frame	2
						TRBV21-1	P	TRBJ2-7	ORF	CASSKGQGPYEQYI	in-frame	2
						TRBV21-1	P	TRBJ2-7	F	YASSKGQGPYEQYF	in-frame	2
						TRBV21-1	P	TRBJ2-7	F	WASSKGQGPYEQYF	in-frame	2
						TRBV21-1	P	TRBJ2-7	F	CTSSKGQGPYEQYF	in-frame	2
						TRBV21-1	P	TRBJ2-7	F	CASSKGTGTRRAV*F	out-of-frame	2
						TRBV21-1	P	TRBJ2-7	F	CASSKGQGPYE.YF	out-of-frame	2
						TRBV21-1	P	TRBJ2-7	F	CASSKGQGHYEQYF	in-frame	2
						TRBV21-1	P	TRBJ2-7	F	CASSKGKGPYEQYF	in-frame	2
						TRBV21-1	P	TRBJ2-7	F	CASSKGHGPYEQYF	in-frame	2
						TRBV21-1	P	TRBJ2-7	F	CASNKGQGPYEQYF	in-frame	2
						TRBV21-1	P	TRBJ2-7	F	CANSKGQGPYEQYF	in-frame	2
						TRBV20-1	F	TRBJ2-7	F	CTKL**TLWGQGPYEQYF	out-of-frame	2
						TRBV20-1	F	TRBJ2-7	F	CSVVSWARRCV**RDS.YDSEFPYF	out-of-frame	2
						TRBV20-1	F	TRBJ2-7	F	CSVVSWARRCV**RDS.YDSEFPF	out-of-frame	2
						TRBV20-1	F	TRBJ2-7	F	CIRDS*NTTPNSQQYF	out-of-frame	2
						TRBV20-1	F	TRBJ2-7	F	CIRDS**IRLRIPGQGPYEQYF	out-of-frame	2
						TRBV20-1	F	TRBJ2-7	F	CIRDS**IRLRIPGPYEQYF	out-of-frame	2
						TRBV19	F	TRBJ2-7	F	RAV*F	out-of-frame	2
						TRBV9	F	TRBJ2-7	ORF	CSVVSWARRCV.ETANTTPNSL	out-of-frame	1
						TRBV9	F	TRBJ2-7	F	YS.YDSEFPGPYEQFF	out-of-frame	1
						TRBV9	F	TRBJ2-7	F	YAQYF	in-frame	1
						TRBV9	F	TRBJ2-7	F	RAWRDPTSS**F	out-of-frame	1
						TRBV9	F	TRBJ2-7	F	CSYDQYS	in-frame	1
						TRBV9	F	TRBJ2-7	F	CSVVSWARRCV.ETANTTQNPHF	out-of-frame	1
						TRBV9	F	TRBJ2-7	F	CSLVSWARRCV**SDS.YDSEFPYF	out-of-frame	1
						TRBV9	F	TRBJ2-7	F	CSEMCIRYS**IRLQMPQGPYEQYF	out-of-frame	1
						TRBV9	F	TRBJ2-7	F	CKKLGKEKLKAV*F	out-of-frame	1
						TRBV9	F	TRBJ2-7	F	CIRDS*NTTPNSQQYF	out-of-frame	1
						TRBV9	F	TRBJ2-7	F	CIRDS**IRLRIPPYEQYF	out-of-frame	1
						TRBV9	F	TRBJ2-7	F	CDSEFPGPYEQYF	in-frame	1
						TRBV9	F	TRBJ2-6	F	CIRDS.YDSEFPVLTF	out-of-frame	1
						TRBV9	F	TRBJ2-3	F	YSASYCWGRNGDARSETQFF	in-frame	1
						TRBV9	F	TRBJ2-3	F	CASSLGGYGTGGTDTQYF	in-frame	1
						TRBV9	F	TRBJ2-2	F	GASSVGTGTGELFL	in-frame	1
						TRBV9	F	TRBJ1-4	F	CQHAGHEE*EKLFF	out-of-frame	1
						TRBV9	F	TRBJ1-4	F	CNFGARNMYMRGGKLDF	in-frame	1
						TRBV9	F	TRBJ1-4	F	CI**ASNFWGRYGKGRRETQFF	out-of-frame	1
						TRBV9	F	TRBJ1-4	F	CGSNRNRRSETLFF	in-frame	1
						TRBV9	F	TRBJ1-4	F	CASNRVKGSANLFF	in-frame	1
						TRBV9	F	TRBJ1-4	F	CASKRDRGSEKLFF	in-frame	1
						TRBV7-9	F	TRBJ2-7	F	YAAEFPRDPTSS**F	out-of-frame	1
						TRBV7-9	F	TRBJ2-7	F	CSYEQYF	in-frame	1
						TRBV7-9	F	TRBJ2-7	F	CIRDS*NTTPNSQILPEQYF	out-of-frame	1
						TRBV7-9	F	TRBJ2-7	F	CIRDS*NTTPNSPYEQYF	out-of-frame	1
						TRBV7-9	F	TRBJ2-7	F	CGDRDPTSS**F	out-of-frame	1
						TRBV7-9	F	TRBJ2-7	F	CASSLGTVYEQYF	in-frame	1
						TRBV7-9	F	TRBJ2-6	F	CTGGGTGPRFP**F	out-of-frame	1
						TRBV7-9	F	TRBJ2-3	F	YSWGSSAAGGTNTQYF	in-frame	1
						TRBV7-9	F	TRBJ2-3	F	CSEMCIRDS*NTTPNSPQYF	out-of-frame	1
						TRBV7-9	F	TRBJ2-3	F	CIRDS.YDSEFPYF	out-of-frame	1
						TRBV7-9	F	TRBJ2-3	F	CIIDS*NTTPNSPDTQYF	out-of-frame	1
						TRBV7-9	F	TRBJ2-1	F	CASSPGGIGDYNEQFS	in-frame	1
						TRBV7-9	F	TRBJ1-1	F	CSLNV**F	out-of-frame	1
						TRBV7-8	F	TRBJ2-7	F	YSLVG*EGDYDLYF	out-of-frame	1
						TRBV7-8	F	TRBJ2-7	F	RAV*F	out-of-frame	1
						TRBV7-8	F	TRBJ1-6	F	CARS.TGRVWTAPQHF	out-of-frame	1
						TRBV7-7	F	TRBJ2-7	F	RAIRPCIAKLEHCGDRGPTSS**F	out-of-frame	1
						TRBV7-6	F	TRBJ1-1	F	RARSAF*F	out-of-frame	1
						TRBV7-2	F	TRBJ2-7	F	YSSEFPGPYEQYF	in-frame	1
						TRBV7-2	F	TRBJ2-7	F	CTKL**TLWGQGPYEQYF	out-of-frame	1
						TRBV7-2	F	TRBJ2-7	F	CIRGS.CDSEFPYF	out-of-frame	1
						TRBV7-2	F	TRBJ2-7	F	CASRSG.RAYEQYF	out-of-frame	1
						TRBV7-2	F	TRBJ2-4	F	CAASRGCEPKTFS**F	out-of-frame	1
						TRBV7-2	F	TRBJ2-3	F	CIRDS.YDSEFPTDTQYF	out-of-frame	1
						TRBV7-2	F	TRBJ1-1	F	SASSLAIRQATEAFF	in-frame	1
						TRBV6-5	F	TRBJ2-7	F	CSSVLELSQKRGPTSS**F	out-of-frame	1
						TRBV6-5	F	TRBJ2-7	F	CIRDS*NTTPNSPLWGQGPYEQYF	out-of-frame	1
						TRBV6-5	F	TRBJ2-7	F	CIRDS**IRLRIPQGP.KQYF	out-of-frame	1
						TRBV6-3	F	TRBJ2-7	ORF	CSVVSWARRCV.ETANTTPNSL	out-of-frame	1
						TRBV6-3	F	TRBJ2-7	F	CGL**RDR.YEYKYYF	out-of-frame	1
						TRBV6-1	F	TRBJ2-7	F	CTPSS**F	out-of-frame	1
						TRBV6-1	F	TRBJ2-7	F	CTKL**TLWGQGPYEQYF	out-of-frame	1
						TRBV6-1	F	TRBJ2-7	F	CIRDS.YDSEFPPYEQYF	out-of-frame	1
						TRBV6-1	F	TRBJ2-7	F	CIRDS*NTTPNSRQGPYEQYF	out-of-frame	1
						TRBV6-1	F	TRBJ2-7	F	CIRDS*NTTPNSPYEQYF	out-of-frame	1
						TRBV6-1	F	TRBJ2-7	F	CIRDS**IRLRIPGQGPYEQYF	out-of-frame	1
						TRBV6-1	F	TRBJ2-7	F	CIRDS**IDSEFPGPYEQYF	out-of-frame	1
						TRBV6-1	F	TRBJ2-3	F	RAVTL**GGKDTQYF	out-of-frame	1
						TRBV6-1	F	TRBJ2-3	F	CIRDS.YDSEFPDTQYF	out-of-frame	1
						TRBV5-8	F	TRBJ2-3	F	CDSSFGSYGTGGNDKQYF	in-frame	1
						TRBV5-8	F	TRBJ2-3	F	.ASRLGGYGTGGTDTQYF	out-of-frame	1
						TRBV5-7	ORF	TRBJ2-7	F	RAS**IRLRIPQGHYEQYF	out-of-frame	1
						TRBV5-7	ORF	TRBJ2-7	F	CSVVSWARRCV**RDS.YDSEFPYF	out-of-frame	1
						TRBV5-7	ORF	TRBJ2-7	F	CIRDS.YDSEFPGPYEQYF	out-of-frame	1
						TRBV5-6	F	TRBJ2-7	F	RAS**SRLLIPQGPYAQYF	out-of-frame	1
						TRBV5-6	F	TRBJ2-7	F	CIRDS.YDSEFPGPYEQYF	out-of-frame	1
						TRBV5-6	F	TRBJ2-6	F	CISGS.CDSEFPVQTF	out-of-frame	1
						TRBV5-5	F	TRBJ2-7	F	YATADATPNSRDPTSS**F	out-of-frame	1
						TRBV5-5	F	TRBJ2-7	F	CTSVLLRAV*F	out-of-frame	1
						TRBV5-5	F	TRBJ2-7	F	CTKL**TVWGQGKYEQYF	out-of-frame	1
						TRBV5-5	F	TRBJ2-7	F	CTKL**TLWGQGTYEQYF	out-of-frame	1
						TRBV5-5	F	TRBJ2-7	F	CSVVSWARRCV**RDS.YDSEFPYF	out-of-frame	1
						TRBV5-5	F	TRBJ2-7	F	CSVVSWARRCV**RDS.YDSEFPF	out-of-frame	1
						TRBV5-5	F	TRBJ2-7	F	CSVGARGPGGV.GEAQYF	out-of-frame	1
						TRBV5-5	F	TRBJ2-7	F	CSKMCIRDG**IRLRIPQGPNEQYF	out-of-frame	1
						TRBV5-5	F	TRBJ2-7	F	CSGMCIRNSEYESEFPGRDPTSS**F	out-of-frame	1
						TRBV5-5	F	TRBJ2-7	F	CSEMCIRGDKDDSEFPYF	in-frame	1
						TRBV5-5	F	TRBJ2-7	F	CSEMCIRDS.YDSEFPEQYF	out-of-frame	1
						TRBV5-5	F	TRBJ2-7	F	CSEMCIRDS*NTTPNSRPYEQYF	out-of-frame	1
						TRBV5-5	F	TRBJ2-7	F	CRGIGDWFKGPLVRLTIKQTTCS**F	out-of-frame	1
						TRBV5-5	F	TRBJ2-7	F	CPGDRDPTSS**F	out-of-frame	1
						TRBV5-5	F	TRBJ2-7	F	CMSDS*NTTPNSPYEQYF	out-of-frame	1
						TRBV5-5	F	TRBJ2-7	F	CIRNSESDSEFPDRETTSS**F	out-of-frame	1
						TRBV5-5	F	TRBJ2-7	F	CIRDS.YDSEFPYEQYF	out-of-frame	1
						TRBV5-5	F	TRBJ2-7	F	CIRDS.YDSEFPGPYEQYF	out-of-frame	1
						TRBV5-5	F	TRBJ2-7	F	CIRDS**IRLRIPGPYEQYF	out-of-frame	1
						TRBV5-5	F	TRBJ2-7	F	CIRDN*NTTPNSRTYEQYF	out-of-frame	1
						TRBV5-5	F	TRBJ2-7	F	CGDRDPTSS**F	out-of-frame	1
						TRBV5-5	F	TRBJ2-7	F	CG*KNQRVRLRSPGEGTYKQYF	out-of-frame	1
						TRBV5-5	F	TRBJ2-7	F	CDSEFPDREGTNEQYF	in-frame	1
						TRBV5-5	F	TRBJ2-6	F	CSVVSWARRCV**SDS.YDSEFTVLTF	out-of-frame	1
						TRBV5-5	F	TRBJ2-4	F	RAKNIQYF	in-frame	1
						TRBV5-5	F	TRBJ2-4	F	CTPAASG**GDREGKDMQYF	out-of-frame	1
						TRBV5-5	F	TRBJ2-4	F	CGSGWGEREAKNIQYV	in-frame	1
						TRBV5-5	F	TRBJ2-4	F	CASRLGDMEAKKIQYF	in-frame	1
						TRBV5-5	F	TRBJ2-4	F	CAGILW.REATYNQYF	out-of-frame	1
						TRBV5-5	F	TRBJ2-3	F	CIRDS.YGSEFQTGGTDTQYF	out-of-frame	1
						TRBV5-5	F	TRBJ2-3	F	CIRDS.YDSEFPGTGGTDTQYF	out-of-frame	1
						TRBV5-5	F	TRBJ2-3	F	CIRDS*NTTPNSRTDTQYF	out-of-frame	1
						TRBV5-5	F	TRBJ2-3	F	CIRDS**IRLRIPGTGGTDTQYF	out-of-frame	1
						TRBV5-5	F	TRBJ2-3	F	CGRRGGDRGGTDTQYF	in-frame	1
						TRBV5-5	F	TRBJ2-3	F	CDSEFPGTGGTDTQYF	in-frame	1
						TRBV5-5	F	TRBJ2-3	F	CACSLGRCVTGGTDTQYF	in-frame	1
						TRBV5-4	F	TRBJ2-7	F	YAQYF	in-frame	1
						TRBV5-4	F	TRBJ2-7	F	RAV*F	out-of-frame	1
						TRBV5-4	F	TRBJ2-2	F	GASSPDRGHTGELFF	in-frame	1
						TRBV5-3	ORF	TRBJ2-3	F	CARSLGGDGTGGTETQYF	in-frame	1
						TRBV5-1	F	TRBJ2-7	F	YASAWGGSGTVGTDAQYF	in-frame	1
						TRBV5-1	F	TRBJ2-7	F	SASSLGGYGTGGTDAQYF	in-frame	1
						TRBV5-1	F	TRBJ2-7	F	RAV*F	out-of-frame	1
						TRBV5-1	F	TRBJ2-7	F	RANGMQSSVVAAWRGMREGE**GLQIF	out-of-frame	1
						TRBV5-1	F	TRBJ2-7	F	RAAE**VWWARRCV.ETATTTPNSQDVKLWGQGPYEQYF	out-of-frame	1
						TRBV5-1	F	TRBJ2-7	F	CVRS**F	out-of-frame	1
						TRBV5-1	F	TRBJ2-7	F	CTSVLLRAV*F	out-of-frame	1
						TRBV5-1	F	TRBJ2-7	F	CSVVSWARRCV.ETANTTPNSRPYEQYF	out-of-frame	1
						TRBV5-1	F	TRBJ2-7	F	CSVVSWARRCV.ETANTTPNSHF	out-of-frame	1
						TRBV5-1	F	TRBJ2-7	F	CSVVSWARRCV*KRQLIRPEFPEQYF	out-of-frame	1
						TRBV5-1	F	TRBJ2-7	F	CSGVPWARIGVEETANTTPNAPTSS**F	out-of-frame	1
						TRBV5-1	F	TRBJ2-7	F	CSEMCRRDS**IGLRIPGQCLEGPYEQYF	out-of-frame	1
						TRBV5-1	F	TRBJ2-7	F	CPCSRSVSGTGVTYAQYF	in-frame	1
						TRBV5-1	F	TRBJ2-7	F	CIRDS.YDSEFPGPYEQYF	out-of-frame	1
						TRBV5-1	F	TRBJ2-7	F	CIRDS**IRLRIPTLWGQGPYEQYF	out-of-frame	1
						TRBV5-1	F	TRBJ2-7	F	CIRDS**IRLRIPGQGPYERYF	out-of-frame	1
						TRBV5-1	F	TRBJ2-7	F	CIRDS**IRLRIPGQGPYEQYF	out-of-frame	1
						TRBV5-1	F	TRBJ2-7	F	CGDRDPTSS**F	out-of-frame	1
						TRBV5-1	F	TRBJ2-7	F	CASSLGGYGTGTLRAV*F	out-of-frame	1
						TRBV5-1	F	TRBJ2-7	F	CASSLGGPGTGGTDKQYF	in-frame	1
						TRBV5-1	F	TRBJ2-7	F	CASGSGLQGKVVTYKQYF	in-frame	1
						TRBV5-1	F	TRBJ2-7	F	CANLLGGCGRGGTDAQYF	in-frame	1
						TRBV5-1	F	TRBJ2-7	F	CACSIWGYGTGGTYAQYF	in-frame	1
						TRBV5-1	F	TRBJ2-6	F	CALGQTS**NF	out-of-frame	1
						TRBV5-1	F	TRBJ2-6	F	CAGSWRGYGTGGTDTQYF	in-frame	1
						TRBV5-1	F	TRBJ2-5	F	YGSSLGGYGTGGTETQYF	in-frame	1
						TRBV5-1	F	TRBJ2-5	F	SGSSLGRYGTGGTETQYF	in-frame	1
						TRBV5-1	F	TRBJ2-5	F	FASSLGGYGTGGTETQYF	in-frame	1
						TRBV5-1	F	TRBJ2-5	F	CTWGGGLYMIQLIRFGIPLSASQIPS**F	out-of-frame	1
						TRBV5-1	F	TRBJ2-5	F	CTSSLD.HGTGGKDTQYF	out-of-frame	1
						TRBV5-1	F	TRBJ2-5	F	CTNSWGRYGTARKETQYF	in-frame	1
						TRBV5-1	F	TRBJ2-5	F	CSLWG.GAGGRETQYF	out-of-frame	1
						TRBV5-1	F	TRBJ2-5	F	CRRQQLGGLRDRGHRYAV*F	out-of-frame	1
						TRBV5-1	F	TRBJ2-5	F	CRQQPEETLDNCRGDTV*F	out-of-frame	1
						TRBV5-1	F	TRBJ2-5	F	CRLGGTAVTDTQYF	in-frame	1
						TRBV5-1	F	TRBJ2-5	F	CLASYGTGGKETQYF	in-frame	1
						TRBV5-1	F	TRBJ2-5	F	CIIDS*NTTPNSLRDQETQYF	out-of-frame	1
						TRBV5-1	F	TRBJ2-5	F	CGSSLGGYGTGGTETQYF	in-frame	1
						TRBV5-1	F	TRBJ2-5	F	CDSSLGG.GTGGTETQYF	out-of-frame	1
						TRBV5-1	F	TRBJ2-5	F	CASSLAGYGTGGKETQYF	in-frame	1
						TRBV5-1	F	TRBJ2-5	F	CASILGGYGIGGKETQYF	in-frame	1
						TRBV5-1	F	TRBJ2-5	F	CASCLGGYGTGGTETQYF	in-frame	1
						TRBV5-1	F	TRBJ2-5	F	CAICSGR.GTRGTETQYF	out-of-frame	1
						TRBV5-1	F	TRBJ2-5	F	CAGSCAGHGTGGKETQYF	in-frame	1
						TRBV5-1	F	TRBJ2-4	F	YASRGCEPKTCS**F	out-of-frame	1
						TRBV5-1	F	TRBJ2-4	F	YASGLGGYGRGGKDTQYF	in-frame	1
						TRBV5-1	F	TRBJ2-4	F	WASSLGGDGTGGTDTQYFGPGTRLTVLGKRGLPLKPRNWGGGAPGRRGRRRASFCAASRGCEPKTFS**F	out-of-frame	1
						TRBV5-1	F	TRBJ2-4	F	RARVCCGATGWGAQIRS**F	out-of-frame	1
						TRBV5-1	F	TRBJ2-4	F	GASSWGGYGTGGTDTQYFGPGTRLTVLGKRGLPLKPRNWGGGAPGRRGRRRASFCAASRGCEPKTFS**F	out-of-frame	1
						TRBV5-1	F	TRBJ2-4	F	GASSLGGYGTGGTETQYFGPGTRLTVLGKRGLPLKPRNWGGGAPGRRGRRRASFCAASRGCEPKTFS**F	out-of-frame	1
						TRBV5-1	F	TRBJ2-4	F	CYPALDLLPSSFASHGLGGTDIQYF	in-frame	1
						TRBV5-1	F	TRBJ2-4	F	CTSSLGGYGTGGTDTQYFGPGTRLTVLGKRGLPLKPRNWGGGAPGRRGRRRASFCAASRGCEPKTFS**F	out-of-frame	1
						TRBV5-1	F	TRBJ2-4	F	CTSAAGGGTGGRAQTFS**F	out-of-frame	1
						TRBV5-1	F	TRBJ2-4	F	CSVVSWARRGV**RDS.GDSEFPYF	out-of-frame	1
						TRBV5-1	F	TRBJ2-4	F	CASSLGRYGTGGTDTQYFGPGTRLTVLGKRGLPLKPRNWGGGAPGRRGRRRASFCAASRGCEPKTFS**F	out-of-frame	1
						TRBV5-1	F	TRBJ2-4	F	CASSLGGYGTWGHRYAVFWPRHPADSAR.AGAPAEAPELGRGRPGTPGASQGQFLCRVSGL.AKNIQYF	out-of-frame	1
						TRBV5-1	F	TRBJ2-4	F	CASSLGGYGTGGTDTQYSGPGTRLTVLGKRGLPLKPRNWGGGAPGRRGRRRASFCAASRGCEPKTFS**F	out-of-frame	1
						TRBV5-1	F	TRBJ2-4	F	CASSLGGYGTGGTDTQYFGQGTRLTVLGKRGLPLKPRNWGGGAPGRRGRRRASFCAASRGCEPKTFS**F	out-of-frame	1
						TRBV5-1	F	TRBJ2-4	F	CASSLGGYGTGGTDTQYFGPGTRLTVLGKWGLPLKPRNWGGGAPGRRGRRRASFCAASRGCEPKTFS**F	out-of-frame	1
						TRBV5-1	F	TRBJ2-4	F	CASSLGGYGTGGTDTQYFGPGTRLTVLGKRGLPLKTRNWGGGAPGRRGRRRASFCAASRGCEPKTFS**F	out-of-frame	1
						TRBV5-1	F	TRBJ2-4	F	CASSLGGYGTGGTDTQYFGPGTRLTVLGKRGLPLKPRNWGGGAPGSRGRRRASFCAASRGCEPKTFS**F	out-of-frame	1
						TRBV5-1	F	TRBJ2-4	F	CASSLGGYGTGGTDTQYFGPGTRLTVLGKRGLPLKPRNWGGGAPGRRGVAGPVSVPRLGAVSQKHSV*F	out-of-frame	1
						TRBV5-1	F	TRBJ2-4	F	CASSLGGYGTGGTDTQYFGPGTRLTVLGKRGLPLKPRNWGGGAPGRRGRRRASFCVASRGCEPKTFS**F	out-of-frame	1
						TRBV5-1	F	TRBJ2-4	F	CASSLGGYGTGGTDTQYFGPGTRLTVLGKRGLPLKPRNWGGGAPGRRGRRRASFCDASRGCEPKTFS**F	out-of-frame	1
						TRBV5-1	F	TRBJ2-4	F	CASSLGGYGTGGTDTQYFGPGTRLTVLGKRGLPLKPRNWGGGAPGRRGRRRASFCAASRDCEPKTFS**F	out-of-frame	1
						TRBV5-1	F	TRBJ2-4	F	CASSLGGYGTGGTDTQYFGPGTRLTVLGKRGLPLKPRNWGGGAPGRRGRRRAGFCAASRGCEPKTFS**F	out-of-frame	1
						TRBV5-1	F	TRBJ2-4	F	CASSLGGYGTGGTDTQYFGPGTRLTVLGKRGLPLKPRNWGGGAPGRRGRHRASFCAASRGCEPKTFS**F	out-of-frame	1
						TRBV5-1	F	TRBJ2-4	F	CASSLGGYGTGGTDTQYFGPGTRLTVLGKRGLPLKPRNWGGGAPERRGRRRASFCAASRGCEPKTFS**F	out-of-frame	1
						TRBV5-1	F	TRBJ2-4	F	CASSLGGYGTGGTDTQYFGPGTRLTVLGKQGLPLKPRNWGGGAPGRRGRRRASFCAASRGCEPKTFS**F	out-of-frame	1
						TRBV5-1	F	TRBJ2-4	F	CASSLGGYGTGGTDTQYFGPGPRLTVLGKRGLPLKPRNWGGGHAGRRGRRRASFCAAYRGCEPKTFS**F	out-of-frame	1
						TRBV5-1	F	TRBJ2-4	F	CASSLGGYGTGGTDTQYFGPGNRLTVLGKRGLPLKPRNWGGGAPGRRGRRRASFCAASRGCEPKHSV*F	out-of-frame	1
						TRBV5-1	F	TRBJ2-4	F	CASSLGGYGTGGTDTQSFGPGTRLTVLGKRGLPLKPRNWGGGAPGRRGRRRASFCAASRGCEPKTFS**F	out-of-frame	1
						TRBV5-1	F	TRBJ2-4	F	CASSLGGYGTGGTDTKYFGPGTRLTVLGKRGLPLKPRNWGGGAPGRRGRRRASFCAASRGCEPKTFS**F	out-of-frame	1
						TRBV5-1	F	TRBJ2-4	F	CASSLGGYGRGGTDRQYFGPGTRLTVLGKRGLPLKPRNWGGGAPGRRGRRRASFCAASRGCEPKTFS**F	out-of-frame	1
						TRBV5-1	F	TRBJ2-4	F	CASSLGGYGAGGTDTQYFGPGTRLTVLGKRGLPLKPRNWGGGAPGRRGRRRASFCAASRGCEPKTFS**F	out-of-frame	1
						TRBV5-1	F	TRBJ2-4	F	CASSLGGDGTGGTETQYFGPGTRLTVLGKRGLPLKPRNWGGGAPGRRGRRRASFCAASRGCEPKTFS**F	out-of-frame	1
						TRBV5-1	F	TRBJ2-4	F	CASSLGGCGTGGTDTQYFGPGTRLTVLGKRGLPLKPRNWGGGAPGRRGRRRASFCAASRGCEPKTFS**F	out-of-frame	1
[truncated: 1,930 more rows]

## Sheet: C-T-10 Vβ1 (TCRA)
4:Sequensing summary	Total reads	170432			7:All Data	TRAV39	F	TRAJ30	F	CAVDIRGDKIIF	in-frame	154963		8:In frame Data	1	TRAV39	TRAJ30	CAVDIRGDKIIF	154963	96.2653		9:V Repertoire	AV	Reads	%Reads		10:J Repertoire	AJ	Reads	%Reads		11:VJ Repertoire		TRAJ1	TRAJ2	TRAJ3	TRAJ4	TRAJ5	TRAJ6	TRAJ7	TRAJ8	TRAJ9	TRAJ10	TRAJ11	TRAJ12	TRAJ13	TRAJ14	TRAJ15	TRAJ16
[truncated: 1,080 more rows]
[truncated: 42 more columns]

[truncated: 7 more sheets: C-T-10 Vβ1 (TCRB), C-T-10 Vβ2 (TCRA), C-T-10 Vβ2 (TCRB), C-T-10 Vβ4 (TCRA), C-T-10 Vβ4 (TCRB), C-T-10 Vβ9 (TCRA), C-T-10 Vβ9 (TCRB)]
