# Supplementary material for: The therapeutic potential of multiclonal tumoricidal T cells derived from tumor infiltrating lymphocyte-derived iPS cells
Source: Commun Biol. 2021 Jun 7;4:694. doi: 10.1038/s42003-021-02195-x (PMC8184746; doi:10.1038/s42003-021-02195-x)
Supplement: Supplementary file 7 — Supplementary Data 3 [file 42003_2021_2195_MOESM7_ESM.xlsx]

## Sheet: Supplementary Fig. 1b
	PD1+ cells (%)						Fraction (%) (of CTL)
								PBMC				TIL
		PBMC	TIL					CD45RA+CD62L+	CD45RA-CD62L+	CD45RA-CD62L-	CD45RA+CD62L-	CD45RA+CD62L+	CD45RA-CD62L+	CD45RA-CD62L-	CD45RA+CD62L-
	C-T-1	22.1	N/A				C-T-1	2.42	0.11	35.7	61.8	N/A	N/A	N/A	N/A
	C-T-2	N/A	64				C-T-2	N/A	N/A	N/A	N/A	N/A	N/A	N/A	N/A
	C-T-3	28.1	85.5				C-T-3	0.11	0.8	34.6	64.5	N/A	N/A	N/A	N/A
	C-T-4	14.5	73				C-T-4	N/A	N/A	N/A	N/A	N/A	N/A	N/A	N/A
	C-T-5	1.63	16.3				C-T-5	N/A	N/A	N/A	N/A	N/A	N/A	N/A	N/A
	C-T-6	1.92	57.2				C-T-6	4.36	3.83	26.5	65.4	0	0	91.8	8.16
	C-T-7	N/A	87.9				C-T-7	N/A	N/A	N/A	N/A	0	0.1	93.2	6.66
	C-T-8	19	67.9				C-T-8	8.13	1.47	45.4	45	5.87	3.26	82	8.91
	C-T-9	1.5	22.6				C-T-9	11.9	23.5	39.2	25.4	0	1.62	97.3	1.08
	C-T-10	9.64	93				C-T-10	11	11.8	30.3	46.9	0	0.1	99.2	0.72
	C-T-11	11.8	N/A				C-T-11	31.1	8.12	12.6	48.2	N/A	N/A	N/A	N/A
	C-T-12	29.6	64				C-T-12	40.2	10.7	11.2	37.9	1.65	2.85	78.5	17
	C-T-13	5.08	37.9				C-T-13	18.2	16.5	25.3	40	1.3	1.95	85	11.7
	C-T-14	11	60.7				C-T-14	33.2	21.8	18.2	26.7	0.49	0.8	94.9	3.82
	C-T-15 RS	0.28	21.1				C-T-15 RS	13.9	45.3	22.9	17.8	1.02	6.12	91.8	1.02
	C-T-15 S		11.2				C-T-15 S					2.44	22	73.2	2.44
	C-T-16	6.43	32.8				C-T-16	50.8	6.74	17.1	25.4	3.7	0.93	53.4	42
	Column B	TIL					Two-way ANOVA	Ordinary
	vs.	vs.					Alpha	0.05
	Column A	PBMC
							Source of Variation	% of total variation	P value	P value summary	Significant?
	Unpaired t test						Interaction	38.91	<0.0001	****	Yes
	P value	<0.0001					Row Factor	46.57	<0.0001	****	Yes
	P value summary	****					Column Factor	4.275e-09	0.9999	ns	No
	Significantly different (P < 0.05)?	Yes
	One- or two-tailed P value?	Two-tailed					ANOVA table	SS (Type III)	DF	MS	F (DFn, DFd)	P value
	t, df	t=5.339, df=27					Interaction	28209	3	9403	F (3, 84) = 62.62	P<0.0001
							Row Factor	33761	3	11254	F (3, 84) = 74.94	P<0.0001
	How big is the difference?						Column Factor	3.099e-06	1	3.099e-06	F (1, 84) = 2.064e-008	P=0.9999
	Mean of column A	11.61					Residual	12613	84	150.2
	Mean of column B	53.01
	Difference between means (B - A) ± SEM	41.39 ± 7.753					Difference between column means
	95% confidence interval	25.49 to 57.30					Predicted (LS) mean of PBMC	25
	R squared (eta squared)	0.5135					Predicted (LS) mean of TIL	25
							Difference between predicted means	-0.0003674
	F test to compare variances						SE of difference	2.558
	F, DFn, Dfd	7.690, 14, 13					95% CI of difference	-5.086 to 5.086
	P value	0.0007
	P value summary	***					Data summary
	Significantly different (P < 0.05)?	Yes					Number of columns (Column Factor)	2
				Probability it is correct			Number of rows (Row Factor)	4
	Model comparison	SS	DF	0.01011%			Number of values	92
	Null H. Population means identical	24161	28	99.99%
	Alternative H: Distinct population means	11754	27	9891
	Ratio of probabilities			18.4
	Difference in AICc						Compare each cell mean with the other cell mean in that row
	Data analyzed						Number of families	1
	Sample size, column A	14					Number of comparisons per family	4
	Sample size, column B	15					Alpha	0.05
							Šídák's multiple comparisons test	Predicted (LS) mean diff.	95.00% CI of diff.	Below threshold?	Summary	Adjusted P Value
							PBMC - TIL
							CD45RA+CD62L+	17.28	4.259 to 30.30	Yes	**	0.0044
							CD45RA-CD62L+	8.944	-4.076 to 21.96	No	ns	0.296
							CD45RA-CD62L-	-58.9	-71.92 to -45.88	Yes	****	<0.0001
							CD45RA+CD62L-	32.67	19.65 to 45.69	Yes	****	<0.0001
															DF
							Test details	Predicted (LS) mean 1	Predicted (LS) mean 2	Predicted (LS) mean diff.	SE of diff.	N1	N2	t
							PBMC - TIL								84
							CD45RA+CD62L+	18.78	1.497	17.28	5.115	12	11	3.378	84
							CD45RA-CD62L+	12.56	3.612	8.944	5.115	12	11	1.749	84
							CD45RA-CD62L-	26.58	85.48	-58.9	5.115	12	11	11.51	84
							CD45RA+CD62L-	42.08	9.41	32.67	5.115	12	11	6.388

## Sheet: Supplementary Fig. 1c
	Fraction (%) (of TI-CTL)
		IL2				IL2, IL7, IL15, IL21				IL2, IL7, IL15, IL21, IL12, IL18
		CD45RA+CD62L+	CD45RA-CD62L+	CD45RA-CD62L-	CD45RA+CD62L-	CD45RA+CD62L+	CD45RA-CD62L+	CD45RA-CD62L-	CD45RA+CD62L-	CD45RA+CD62L+	CD45RA-CD62L+	CD45RA-CD62L-	CD45RA+CD62L-
	C-T-8	11.2	6.25	44.4	38.1	54.6	5.95	28.6	10.8	34	12.8	48.9	4.26
	C-T-10	0.088	11.5	86	2.42	6.22	36.6	46.5	10.7	4.96	22.1	66.5	6.48
	C-T-12	4.67	0	19.3	76	58.4	0.19	1.54	39.9	25	17.9	28.6	28.6
	C-T-13	0	0	81.4	18.6	2.49	2.49	73.3	21.7	14.3	77.6	7.14	1.02
	C-T-14	1.91	4.35	82.8	10.9	5.63	12.2	62.2	20	69.3	10.2	10.5	10
	C-T-15 RS	2.96	19.4	64.1	13.5	6.62	13.6	40.1	39.7	23.6	72.6	3.77	0
	C-T-15 S	2.56	13.8	76.3	7.37	15.5	67.3	15.8	1.35	15.7	76.8	5.62	1.87
	C-T-16	11.4	15.1	68	5.54	6.87	12.7	70.8	9.62	81.9	13.9	1.98	2.19

## Sheet: Supplementary Fig. 2a
	Vβ usage (%)
	C-T-10	Vβ1	Vβ2	Vβ3	Vβ4	Vβ5.1	Vβ5.2	Vβ5.3	Vβ7.1	Vβ7.2	Vβ8	Vβ9	Vβ11	Vβ12	Vβ13.1	Vβ13.2	Vβ13.6	Vβ14	Vβ16	Vβ17	Vβ18	Vβ20	Vβ21.3	Vβ22	Vβ23
	CD107a+	8.33	0	0	56.5	0	0	0	0	0	0	1.45	0	0	0.24	0	0	0	0	0	0	0	0	0	0
	CD107a++	0.92	0	0.04	92	0	0	0	0	0	0	1.03	0	0	0	0	0	0	0	0	0	0	0	0	0

## Sheet: Supplementary Fig. 2b
	Vβ usage (%)
	C-T-7	Vβ1	Vβ2	Vβ3	Vβ4	Vβ5.1	Vβ5.2	Vβ5.3	Vβ7.1	Vβ7.2	Vβ8	Vβ9	Vβ11	Vβ12	Vβ13.1	Vβ13.2	Vβ13.6	Vβ14	Vβ16	Vβ17	Vβ18	Vβ20	Vβ21.3	Vβ22	Vβ23
	CD107a+	22.2	0.012	5.82	0	2.39	0	0	0.73	0	0	0.013	18.5	0	0	0.012	0.025	0	0	0	0.053	0	10.8	0	0
	CD107a++	5.74	0	1.05	0	0	0	0	0.096	0	0	0.21	0	0	0	0.49	0	0.32	0	0.21	0	0.47	66.2	0	0

## Sheet: Supplementary Fig. 5b
																					Standardized gene expression ratio
	Well	Sample Name	Target Name	Task	Reporter	Quencher	RQ	RQ Min	RQ Max	Cт	Cт Mean	Cт SD	ΔCт	ΔCт Mean	ΔCт SE	HK Control ΔCт Mean	HK Control ΔCт SE	ΔΔCт			TKT3V1-7 (OP9DL1 day14)	TKT3V1-7 (OP9DL1 day21)	TKT3V1-7 (FcDLL4 day14)	TKT3V1-7 (FcDLL4 day21)	GPC3 (OP9DL1 day21)	GPC3 (FcDLL4 day21)
	A1	TKT OP9 day14	GAPDH	UNKNOWN	SYBR	None				16.9307	17.1099	0.12063								RAG1	1	0.842426	0.694179	1.35442	0.475647	0.387875
	A2	TKT OP9 day14	GAPDH	UNKNOWN	SYBR	None				17.1762	17.1099	0.12063
	A3	TKT OP9 day14	GAPDH	UNKNOWN	SYBR	None				17.1472	17.1099	0.12063									Standardized gene expression ratio
	A4	TKT OP9 day14	GAPDH	UNKNOWN	SYBR	None				17.1857	17.1099	0.12063									TKT3V1-7 (OP9Δ1 day14)	TKT3V1-7 (OP9Δ1 day21)	TKT3V1-7 (Fc-DLL4 day14)	TKT3V1-7 (Fc-DLL4 day21)	GPC3 (OP9DL1 day21)	GPC3 (Fc-DLL4 day21)
	A5	TKT OP9 day14	RAG1	UNKNOWN	SYBR	None	1	0.894859	1.11749	23.3656	23.4068	0.0510717		6.29689	0.0654977			0		RAG2	1	1.31139	0.655267	1.73028	0.9172	0.711769
	A6	TKT OP9 day14	RAG1	UNKNOWN	SYBR	None	1	0.894859	1.11749	23.4772	23.4068	0.0510717		6.29689	0.0654977			0
	A7	TKT OP9 day14	RAG1	UNKNOWN	SYBR	None	1	0.894859	1.11749	23.3729	23.4068	0.0510717		6.29689	0.0654977			0
	A8	TKT OP9 day14	RAG1	UNKNOWN	SYBR	None	1	0.894859	1.11749	23.4117	23.4068	0.0510717		6.29689	0.0654977			0
	A9	TKT OP9 day14	RAG2	UNKNOWN	SYBR	None	1	0.834452	1.19839	26.2366	26.4027	0.176048		9.29273	0.106706			0
	A10	TKT OP9 day14	RAG2	UNKNOWN	SYBR	None	1	0.834452	1.19839	26.2801	26.4027	0.176048		9.29273	0.106706			0
	A11	TKT OP9 day14	RAG2	UNKNOWN	SYBR	None	1	0.834452	1.19839	26.4807	26.4027	0.176048		9.29273	0.106706			0
	A12	TKT OP9 day14	RAG2	UNKNOWN	SYBR	None	1	0.834452	1.19839	26.6132	26.4027	0.176048		9.29273	0.106706			0
	B1	TKT OP9 day21	GAPDH	UNKNOWN	SYBR	None				14.8512	14.9193	0.0454611
	B2	TKT OP9 day21	GAPDH	UNKNOWN	SYBR	None				14.9408	14.9193	0.0454611
	B3	TKT OP9 day21	GAPDH	UNKNOWN	SYBR	None				14.94	14.9193	0.0454611
	B4	TKT OP9 day21	GAPDH	UNKNOWN	SYBR	None				14.9453	14.9193	0.0454611
	B5	TKT OP9 day21	RAG1	UNKNOWN	SYBR	None	0.842426	0.765831	0.926682	21.3715	21.4636	0.102803		6.54427	0.056203			0.247378
	B6	TKT OP9 day21	RAG1	UNKNOWN	SYBR	None	0.842426	0.765831	0.926682	21.5879	21.4636	0.102803		6.54427	0.056203			0.247378
	B7	TKT OP9 day21	RAG1	UNKNOWN	SYBR	None	0.842426	0.765831	0.926682	21.5076	21.4636	0.102803		6.54427	0.056203			0.247378
	B8	TKT OP9 day21	RAG1	UNKNOWN	SYBR	None	0.842426	0.765831	0.926682	21.3872	21.4636	0.102803		6.54427	0.056203			0.247378
	B9	TKT OP9 day21	RAG2	UNKNOWN	SYBR	None	1.31139	1.10019	1.56315	23.5256	23.8209	0.202029		8.90163	0.103541			-0.391101
	B10	TKT OP9 day21	RAG2	UNKNOWN	SYBR	None	1.31139	1.10019	1.56315	23.8565	23.8209	0.202029		8.90163	0.103541			-0.391101
	B11	TKT OP9 day21	RAG2	UNKNOWN	SYBR	None	1.31139	1.10019	1.56315	23.9617	23.8209	0.202029		8.90163	0.103541			-0.391101
	B12	TKT OP9 day21	RAG2	UNKNOWN	SYBR	None	1.31139	1.10019	1.56315	23.9399	23.8209	0.202029		8.90163	0.103541			-0.391101
	C1	TKT FcDLL4 day14	GAPDH	UNKNOWN	SYBR	None				16.5076	16.5615	0.0632274
	C2	TKT FcDLL4 day14	GAPDH	UNKNOWN	SYBR	None				16.5077	16.5615	0.0632274
	C3	TKT FcDLL4 day14	GAPDH	UNKNOWN	SYBR	None				16.6011	16.5615	0.0632274
	C4	TKT FcDLL4 day14	GAPDH	UNKNOWN	SYBR	None				16.6295	16.5615	0.0632274
	C5	TKT FcDLL4 day14	RAG1	UNKNOWN	SYBR	None	0.694179	0.623178	0.773269	23.2954	23.385	0.110409		6.82351	0.0636158			0.526621
	C6	TKT FcDLL4 day14	RAG1	UNKNOWN	SYBR	None	0.694179	0.623178	0.773269	23.5455	23.385	0.110409		6.82351	0.0636158			0.526621
	C7	TKT FcDLL4 day14	RAG1	UNKNOWN	SYBR	None	0.694179	0.623178	0.773269	23.361	23.385	0.110409		6.82351	0.0636158			0.526621
	C8	TKT FcDLL4 day14	RAG1	UNKNOWN	SYBR	None	0.694179	0.623178	0.773269	23.338	23.385	0.110409		6.82351	0.0636158			0.526621
	C9	TKT FcDLL4 day14	RAG2	UNKNOWN	SYBR	None	0.655267	0.602833	0.712262	26.363	26.464	0.0753307		9.90257	0.0491742			0.609846
	C10	TKT FcDLL4 day14	RAG2	UNKNOWN	SYBR	None	0.655267	0.602833	0.712262	26.5318	26.464	0.0753307		9.90257	0.0491742			0.609846
	C11	TKT FcDLL4 day14	RAG2	UNKNOWN	SYBR	None	0.655267	0.602833	0.712262	26.4519	26.464	0.0753307		9.90257	0.0491742			0.609846
	C12	TKT FcDLL4 day14	RAG2	UNKNOWN	SYBR	None	0.655267	0.602833	0.712262	26.5095	26.464	0.0753307		9.90257	0.0491742			0.609846
	D1	TKT FcDLL4 day21	GAPDH	UNKNOWN	SYBR	None				14.402	14.7188	0.217058
	D2	TKT FcDLL4 day21	GAPDH	UNKNOWN	SYBR	None				14.7992	14.7188	0.217058
	D3	TKT FcDLL4 day21	GAPDH	UNKNOWN	SYBR	None				14.8943	14.7188	0.217058
	D4	TKT FcDLL4 day21	GAPDH	UNKNOWN	SYBR	None				14.7798	14.7188	0.217058
	D5	TKT FcDLL4 day21	RAG1	UNKNOWN	SYBR	None	1.35442	1.07509	1.70633	20.3414	20.578	0.16452		5.85922	0.136181			-0.437674
	D6	TKT FcDLL4 day21	RAG1	UNKNOWN	SYBR	None	1.35442	1.07509	1.70633	20.7228	20.578	0.16452		5.85922	0.136181			-0.437674
	D7	TKT FcDLL4 day21	RAG1	UNKNOWN	SYBR	None	1.35442	1.07509	1.70633	20.6223	20.578	0.16452		5.85922	0.136181			-0.437674
	D8	TKT FcDLL4 day21	RAG1	UNKNOWN	SYBR	None	1.35442	1.07509	1.70633	20.6256	20.578	0.16452		5.85922	0.136181			-0.437674
	D9	TKT FcDLL4 day21	RAG2	UNKNOWN	SYBR	None	1.73028	1.31163	2.28256	22.862	23.2205	0.244108		8.50172	0.163327			-0.791006
	D10	TKT FcDLL4 day21	RAG2	UNKNOWN	SYBR	None	1.73028	1.31163	2.28256	23.2914	23.2205	0.244108		8.50172	0.163327			-0.791006
	D11	TKT FcDLL4 day21	RAG2	UNKNOWN	SYBR	None	1.73028	1.31163	2.28256	23.4078	23.2205	0.244108		8.50172	0.163327			-0.791006
	D12	TKT FcDLL4 day21	RAG2	UNKNOWN	SYBR	None	1.73028	1.31163	2.28256	23.321	23.2205	0.244108		8.50172	0.163327			-0.791006
	E1	GPC3 OP9 day21	GAPDH	UNKNOWN	SYBR	None				17.6989	17.5568	0.0961119
	E2	GPC3 OP9 day21	GAPDH	UNKNOWN	SYBR	None				17.5085	17.5568	0.0961119
	E3	GPC3 OP9 day21	GAPDH	UNKNOWN	SYBR	None				17.49	17.5568	0.0961119
	E4	GPC3 OP9 day21	GAPDH	UNKNOWN	SYBR	None				17.5296	17.5568	0.0961119
	E5	GPC3 OP9 day21	RAG1	UNKNOWN	SYBR	None	0.475647	0.423555	0.534145	25.0337	24.9257	0.0973165		7.36893	0.0683886			1.07204
	E6	GPC3 OP9 day21	RAG1	UNKNOWN	SYBR	None	0.475647	0.423555	0.534145	24.9725	24.9257	0.0973165		7.36893	0.0683886			1.07204
	E7	GPC3 OP9 day21	RAG1	UNKNOWN	SYBR	None	0.475647	0.423555	0.534145	24.8843	24.9257	0.0973165		7.36893	0.0683886			1.07204
	E8	GPC3 OP9 day21	RAG1	UNKNOWN	SYBR	None	0.475647	0.423555	0.534145	24.8123	24.9257	0.0973165		7.36893	0.0683886			1.07204
	E9	GPC3 OP9 day21	RAG2	UNKNOWN	SYBR	None	0.9172	0.840226	1.00123	26.9712	26.9742	0.0380287		9.41742	0.0516809			0.124692
	E10	GPC3 OP9 day21	RAG2	UNKNOWN	SYBR	None	0.9172	0.840226	1.00123	27.0273	26.9742	0.0380287		9.41742	0.0516809			0.124692
	E11	GPC3 OP9 day21	RAG2	UNKNOWN	SYBR	None	0.9172	0.840226	1.00123	26.9605	26.9742	0.0380287		9.41742	0.0516809			0.124692
	E12	GPC3 OP9 day21	RAG2	UNKNOWN	SYBR	None	0.9172	0.840226	1.00123	26.9378	26.9742	0.0380287		9.41742	0.0516809			0.124692
	F1	GPC3 FcDLL4 day21	GAPDH	UNKNOWN	SYBR	None				16.6857	16.8015	0.0786202
	F2	GPC3 FcDLL4 day21	GAPDH	UNKNOWN	SYBR	None				16.8612	16.8015	0.0786202
	F3	GPC3 FcDLL4 day21	GAPDH	UNKNOWN	SYBR	None				16.831	16.8015	0.0786202
	F4	GPC3 FcDLL4 day21	GAPDH	UNKNOWN	SYBR	None				16.8279	16.8015	0.0786202
	F5	GPC3 FcDLL4 day21	RAG1	UNKNOWN	SYBR	None	0.387875	0.277414	0.542318	24.0099	24.4647	0.387334		7.66323	0.197616			1.36634
	F6	GPC3 FcDLL4 day21	RAG1	UNKNOWN	SYBR	None	0.387875	0.277414	0.542318	24.8899	24.4647	0.387334		7.66323	0.197616			1.36634
	F7	GPC3 FcDLL4 day21	RAG1	UNKNOWN	SYBR	None	0.387875	0.277414	0.542318	24.6556	24.4647	0.387334		7.66323	0.197616			1.36634
	F8	GPC3 FcDLL4 day21	RAG1	UNKNOWN	SYBR	None	0.387875	0.277414	0.542318	24.3034	24.4647	0.387334		7.66323	0.197616			1.36634
	F9	GPC3 FcDLL4 day21	RAG2	UNKNOWN	SYBR	None	0.711769	0.497215	1.01891	25.9794	26.5847	0.415644		9.78325	0.211507			0.490519
	F10	GPC3 FcDLL4 day21	RAG2	UNKNOWN	SYBR	None	0.711769	0.497215	1.01891	26.926	26.5847	0.415644		9.78325	0.211507			0.490519
	F11	GPC3 FcDLL4 day21	RAG2	UNKNOWN	SYBR	None	0.711769	0.497215	1.01891	26.7331	26.5847	0.415644		9.78325	0.211507			0.490519
	F12	GPC3 FcDLL4 day21	RAG2	UNKNOWN	SYBR	None	0.711769	0.497215	1.01891	26.7004	26.5847	0.415644		9.78325	0.211507			0.490519

## Sheet: Supplementary Fig. 6a
	INF-γ (co-culture with cancer spheroid)
	Vβ1		Vβ2		Vβ4		Vβ9
	TI-CTL	TIL-iPS-T	TI-CTL	TIL-iPS-T	TI-CTL	TIL-iPS-T	TI-CTL	TIL-iPS-T
	580.13	830.32	1985.81	337.19	757.42	1120.9	591.56	917.22
	TNF (co-culture with cancer spheroid)
	Vβ1		Vβ2		Vβ4		Vβ9
	TI-CTL	TIL-iPS-T	TI-CTL	TIL-iPS-T	TI-CTL	TIL-iPS-T	TI-CTL	TIL-iPS-T
	55.51	126.25	151.79	40.39	55.36	298.14	32.4	87.87

## Sheet: Supplementary Fig. 7a
	TI-CTL vs cancer spheroids (HLA class I Ab-)
		Specific lysis (%)
		C-T-7 Vβ3			C-T-10 Vβ1			C-T-10 Vβ2			C-T-10 Vβ4
	10	28.1752	42.1898	35.1825	80.1927	83.6188	83.3333	83.7052	84.8796	88.8726	85.8191	86.9935	87.2284
	5	56.2044	37.5183	44.5256	77.3376	79.9072	71.0564	79.9471	76.8937	77.1286	84.8796	85.5843	83.4703
	2.5	28.1752	44.5256	44.5256	65.3462	66.7737	66.2027	70.3171	69.1427	68.6729	79.0076	78.5379	78.7728
	1.25	35.1825	30.511	32.8467	53.9258	59.065	44.7894	58.808	61.6265	61.8614	68.2032	66.7939	71.4915
	0.625	16.4963	28.1752	28.1752	41.6488	43.3619	38.5082	58.808	58.1033	56.929	62.3312	64.68	67.4985
	0.3125	32.8467	23.5037	14.1606	35.6531	39.0792	29.0864	53.6406	53.6406	49.6477	59.2777	59.0429	62.5661
	0.15625	18.8321	16.4963	18.8321	26.5168	32.798	30.7994	52.4662	49.1779	50.3523	55.5197	58.808	61.8614
	TI-CTL vs cancer spheroids (HLA class I Ab+)
		Specific lysis (%)
		C-T-7 Vβ3			C-T-10 Vβ1			C-T-10 Vβ2			C-T-10 Vβ4
	10	6.77732	6.77732	24.4813	50.0079	48.4977	47.9943	20.2292	15.8445	27.8027	25.8097	27.4041	28.5999
	5	24.4813	4.56431	8.99032	43.2122	39.1852	47.2393	6.27803	13.8515	7.07524	14.6487	29.3971	12.6557
	2.5	15.6293	0.138313	8.99032	39.4368	32.6412	40.6953	3.48779	7.47384	5.87942	9.86547	8.27105	14.6487
	1.25	17.8423	13.4163	17.8423	27.104	28.1107	31.131	5.87942	3.48779	3.08919	4.68361	12.6557	6.27803
	0.625	8.99032	6.77732	20.0553	19.0499	9.48561	17.5397	8.27105	7.07524	1.09616	10.2641	-0.49826	5.87942
	0.3125	20.0553	0.138313	-2.07469	6.71701	11.2474	12.2542	-0.49826	4.68361	14.6487	6.67663	-2.49128	9.06826
	0.15625	6.77732	6.77732	6.77732	10.2407	1.68318	11.7508	11.0613	3.48779	7.47384	7.47384	5.87942	3.48779

## Sheet: Supplementary Fig. 7b
	TIL-iPS-T vs cancer spheroids (HLA class I Ab-)
		Specific lysis (%)
		C-T-7 Vβ3			C-T-10 Vβ1			C-T-10 Vβ2			C-T-10 Vβ4
	10	58.5401	67.8832	60.8759	60.778	62.7766	66.4882	95.7149	93.6161	96.4145	98.5133	98.5133	99.5627
	5	70.219	65.5474	49.1971	50.7852	51.0707	52.4982	82.0726	81.7228	83.122	96.4145	95.0153	95.3651
	2.5	49.1971	65.5474	35.1825	39.6502	40.2213	49.3576	64.2326	62.1338	64.9322	85.9204	87.3196	88.0192
	1.25	35.1825	39.854	53.8686	30.5139	21.9486	33.6545	50.2405	42.8946	37.9974	63.533	65.282	67.031
	0.625	18.8321	28.1752	23.5037	10.5282	22.2341	17.0949	32.0507	31.3511	32.0507	50.9401	54.7879	56.8867
	0.3125	18.8321	23.5037	28.1752	17.3804	8.81513	6.81656	20.1574	26.4539	28.5527	43.5942	44.9934	43.944
	0.15625	25.8394	23.5037	9.48905	12.2413	1.67737	5.38901	24.355	20.857	21.5566	42.5448	34.8492	35.199
	TIL-iPS-T vs cancer spheroids (HLA class I Ab+)
		Specific lysis (%)
		C-T-7 Vβ3			C-T-10 Vβ1			C-T-10 Vβ2			C-T-10 Vβ4
	10	51.0373	48.8243	53.2503	38.4301	45.9808	41.9537	84.8032	85.999	87.992	96.3627	96.3627	95.9641
	5	44.3983	42.1853	33.3333	35.4098	38.9335	41.4504	70.852	72.0478	71.2506	91.1809	83.6074	86.3976
	2.5	33.3333	44.3983	35.5463	32.6412	26.8523	31.6344	51.3204	47.7329	50.5232	65.6702	58.4953	70.852
	1.25	24.4813	33.3333	11.2033	5.45855	26.3489	13.5127	20.2292	28.9985	26.6069	51.719	55.3064	46.5371
	0.625	17.8423	17.8423	6.77732	14.5194	14.7711	15.2745	9.46687	2.69058	4.285	24.6138	39.7608	28.2013
	0.3125	13.4163	2.35131	-6.50069	1.1798	12.0025	8.73053	1.49477	-2.09268	-5.68012	17.0404	9.46687	13.8515
	0.15625	33.3333	11.2033	4.56431	0.173038	11.7508	7.72377	-7.67314	-12.4564	4.68361	13.4529	17.439	-0.49826

## Sheet: Supplementary Fig. 7c
	Positive cells (%) (on CD3+CD4-CD8αβ+ population)
		TI-CTL						TIL-iPS-T
		C-T-7 Vβ3	C-T-10 Vβ1	C-T-10 Vβ4	C-T-10 Vβ9	C-T-11 Vβ5.1	C-T-11 Vβ20	C-T-7 Vβ3	C-T-10 Vβ1	C-T-10 Vβ4	C-T-10 Vβ9	C-T-11 Vβ5.1	C-T-11 Vβ20
	CD56	100	35.6	78.6	90.1	57.4	87.7	99.9	99.5	99.9	57.1	99.7	100
	CD95	100	100	100	100	100	100	99.9	100	100	100	100	100
	CD16	0.86	0	1.23	0	0.08	0.02	26.6	1.53	25.6	2.76	20.3	0.21
	CD117	32.3	0	1.83	0.38	0.22	0.4	76.7	8.69	35.6	8.22	77.2	40.9
	CD158	0.081	0.06	0.46	0.37	0.24	0.02	0.083	0	0.52	0.044	0	0.026
	CD158b	0.48	0.14	1.38	2.79	2.91	0.77	5.98	0.16	0.59	0.066	3.36	0.26
	CD158a/h	0.081	0.1	0.29	0.33	0.26	0.04	0.082	0.053	0.49	0	0	0
	CD158e1	0.16	0.06	0.59	0.25	0.66	0.099	1.95	0.053	0.035	0.066	0.11	0.34
	CD159a	0.02	0	0.56	0.044	0	0.1	0.021	0	0.12	1.88	0	0
	CD226	100	100	100	100	100	100	99.3	99.9	100	99.9	100	100
	CD314	99.6	99.8	100	100	94.8	94.5	97.9	98.3	98.5	97.3	65.5	40.3
	CD161	67.5	0	1.61	14.2	0.82	5.8	9.06	0.14	9.3	1.88	12.5	12.9
	CD335	0.83	0.096	0	0	0	0.08	10.9	0	0	0	0.023	0
	CD336	6.07	0.083	0.14	0.11	0.12	0.2	88.8	19.7	82.7	1.95	71.4	76.6
	CD337	2.89	0.06	0.34	0.29	0.12	0.06	61.5	21.2	80	60.1	58.1	5.42
	CD117			CD336			CD337
	Column B	TIL-iPS-T		Column B	TIL-iPS-T		Column B	TIL-iPS-T
	vs.	vs.		vs.	vs.		vs.	vs.
	Column A	TI-CTL		Column A	TI-CTL		Column A	TI-CTL
	Paired t test			Paired t test			Paired t test
	P value	0.02		P value	0.0121		P value	0.009
	P value summary	*		P value summary	*		P value summary	**
	Significantly different (P < 0.05)?	Yes		Significantly different (P < 0.05)?	Yes		Significantly different (P < 0.05)?	Yes
	One- or two-tailed P value?	Two-tailed		One- or two-tailed P value?	Two-tailed		One- or two-tailed P value?	Two-tailed
	t, df	t=3.366, df=5		t, df	t=3.838, df=5		t, df	t=4.136, df=5
	Number of pairs	6		Number of pairs	6		Number of pairs	6
	How big is the difference?			How big is the difference?			How big is the difference?
	Mean of differences (B - A)	35.36		Mean of differences (B - A)	55.74		Mean of differences (B - A)	47.09
	SD of differences	25.74		SD of differences	35.57		SD of differences	27.89
	SEM of differences	10.51		SEM of differences	14.52		SEM of differences	11.39
	95% confidence interval	8.356 to 62.37		95% confidence interval	18.41 to 93.07		95% confidence interval	17.83 to 76.36
	R squared (partial eta squared)	0.6938		R squared (partial eta squared)	0.7466		R squared (partial eta squared)	0.7739
	How effective was the pairing?			How effective was the pairing?			How effective was the pairing?
	Correlation coefficient (r)	0.5668		Correlation coefficient (r)	0.4377		Correlation coefficient (r)	0.3272
	P value (one tailed)	0.1204		P value (one tailed)	0.1927		P value (one tailed)	0.2634
	P value summary	ns		P value summary	ns		P value summary	ns
	Was the pairing significantly effective?	No		Was the pairing significantly effective?	No		Was the pairing significantly effective?	No

## Sheet: Supplementary Fig. 9b
	% human CD45+
	Days	PBS				TIL-iPS-T				TI-CTL
	15	0	0	0	0	2.23	0.21	0.54	0.29	1.65	0.48	0.34	0.62
	16	0	0	0	0	0.45	0.16	0.54	0.19	1.07	0.22	0.19	0.29
	17	0	0	0	0	0.32	0.03	0.22	0.06	0.48	0.03	0.13	0.29
	21	0	0	0	0	1	0	0.03	0	0.07	0	0	0
	24	0	0	0	0	0.19	0.03	0.13	0	0	0	0	0
	28	0	0	0	0	0.52	0	0.1	0.03	0	0	0	0
	31	0	0	0	0	0.16	0	0.23	0.07	0	0	0	0
	35	0	0	0	0	0.13	0.06	0.16	0.06	0	0	0	0

[truncated: 3 more sheets: Supplementary Fig. 9c, Supplementary Fig. 9d, Supplementary Fig. 9f]
